# Supplementary material for: A Systematic Analysis on DNA Methylation and the Expression of Both mRNA and microRNA in Bladder Cancer
Source: PLoS One. 2011 Nov 30;6(11):e28223. doi: 10.1371/journal.pone.0028223 (PMC3227661; doi:10.1371/journal.pone.0028223)
Supplement: Table S1 — Differentially methylated genomic loci located in genic regions. (XLS) [file pone.0028223.s001.xls]

## Sheet: Average.2.9.all.samples.P-value
Table S1. Differentially methylated genomic loci located in genic regions
Chr-site	GeneID-region	GeneSymbol-region	TPM-Ave-Ca	TPM-Ave-N	log2 Ratio(Ca/N)	P-value	FDR	TPM-B12Ca	TPM-B12N	TPM-B13Ca	TPM-B13N	TPM-B15Ca	TPM-B15N	TPM-B16Ca	TPM-B16N	TPM-B20Ca	TPM-B20N	TPM-B25Ca	TPM-B25N	TPM-B30Ca	TPM-B30N	TPM-B4Ca	TPM-B4N	TPM-B5Ca	TPM-B5N	Description	GO Function
chr3_64498404	56999_intron	ADAMTS9_intron	13.18	37.7	-1.51584	0	0	24.49	25.66	8.82	44.99	3.35	14.53	12.58	59.24	13.23	56.71	8.28	91.47	21.55	18.83	17.99	9.37	7.86	26.09	ADAM metallopeptidase with thrombospondin type 1 motif, 9	GO:0004222//metalloendopeptidase activity;GO:0008233//peptidase activity;GO:0008237//metallopeptidase activity;GO:0008270//zinc ion binding;GO:0046872//metal ion binding
chr14_51605013	51637_intron	C14orf166_intron	23.18	53.89	-1.21709	0	0	32.65	22.62	23.74	45.61	8.95	25.12	28.19	38.86	24.54	28.42	44.11	64.92	21.71	17.92	5.31	224.85	21.15	26.45	chromosome 14 open reading frame 166	GO:0005515//protein binding;GO:0042802//identical protein binding
chr1_37719852	80149_CDS	ZC3H12A_CDS	84.7	13.4	2.66013	1.59269e-86	1.59871e-83	24.07	22.01	51.72	16.87	395.7	13.67	65.93	9.93	13.96	20.38	70.86	11.48	34.77	17.55	34.95	0.76	46.09	9.78	zinc finger CCCH-type containing 12A	GO:0004519//endonuclease activity;GO:0016787//hydrolase activity;GO:0046872//metal ion binding
chr17_28810490	40_intron1	ACCN1_intron1	97.73	20.17	2.27634	2.81447e-83	2.54259e-80	22.27	35.98	117.86	36.4	348.88	14.53	182.5	27.22	23.07	21.21	13.06	12.13	30.99	6.22	25.51	3.93	105.01	21.11	amiloride-sensitive cation channel 1, neuronal	GO:0005216//ion channel activity;GO:0005515//protein binding;GO:0015280//ligand-gated sodium channel activity
chr6_167464703	1235_intron1	CCR6_intron1	176.82	65.38	1.43539	6.08712e-80	4.99919e-77	65.85	114.77	204.19	134.81	549.17	68.69	188.71	22.43	63.64	16.92	184.39	66.06	83.54	58.13	56.62	21.46	181.93	78.17	chemokine (C-C motif) receptor 6	GO:0004872//receptor activity;GO:0004930//G-protein coupled receptor activity;GO:0004950//chemokine receptor activity;GO:0005515//protein binding;GO:0016493//C-C chemokine receptor activity
chr11_69178475	595_downstream	CCND1_downstream	115.61	40.49	1.51347	3.52949e-57	2.65712e-54	50.91	58.3	229.46	59.2	233.56	31.96	121.67	43.83	19.4	26.48	130.25	63.28	34.77	47.9	27.13	7.25	204.44	34.33	cyclin D1	GO:0004672//protein kinase activity;GO:0005515//protein binding;GO:0016538//cyclin-dependent protein kinase regulator activity;GO:0019899//enzyme binding;GO:0019901//protein kinase binding;GO:0032403//protein complex binding
chr3_125902754	8997_intron	KALRN_intron	83.33	23.56	1.82258	7.13038e-54	4.95507e-51	37.08	29	19.67	25.77	391.65	25.29	139.03	37.84	19.11	26.34	44.74	29.67	38.07	16.27	17.69	13.9	17.53	14.95	kalirin, RhoGEF kinase	GO:0000166//nucleotide binding;GO:0004674//protein serine/threonine kinase activity;GO:0005085//guanyl-nucleotide exchange factor activity;GO:0005089//Rho guanyl-nucleotide exchange factor activity;GO:0005515//protein binding;GO:0005524//ATP binding;GO:0016740//transferase activity;GO:0046872//metal ion binding
chr2_162495715	57282_intron	SLC4A10_intron	31.21	2.65	3.55779	2.25594e-43	1.45573e-40	2.77	3.8	49.18	4.37	71.28	1.88	9.4	1.71	1.62	1.8	88.69	2.95	1.57	4.2	15.78	1.06	43.82	2.54	solute carrier family 4, sodium bicarbonate transporter, member 10	GO:0005215//transporter activity;GO:0005452//inorganic anion exchanger activity;GO:0008509//anion transmembrane transporter activity;GO:0015293//symporter activity;GO:0015297//antiporter activity
chr2_241309995	547_intron	KIF1A_intron	28.03	3.83	2.87216	2.67372e-32	1.50965e-29	3.74	4.86	8.82	4.06	137.96	4.44	65.13	7.02	4.85	3.61	4.14	3.11	8.18	4.02	4.13	2.27	7.86	2.36	kinesin family member 1A	GO:0000166//nucleotide binding;GO:0003774//motor activity;GO:0003777//microtubule motor activity;GO:0005524//ATP binding
chr5_169028119	1794_intron	DOCK2_intron	57.42	19	1.59604	1.29576e-31	6.88582e-29	43.44	37.04	58.34	17.65	195.4	8.89	53.99	32.36	10.58	13.87	65.28	32.29	19.19	22.49	10.17	4.23	51.98	10.24	dedicator of cytokinesis 2	GO:0005085//guanyl-nucleotide exchange factor activity;GO:0005515//protein binding;GO:0005525//GTP binding;GO:0009055//electron carrier activity;GO:0020037//heme binding;GO:0030675//Rac GTPase activator activity;GO:0030676//Rac guanyl-nucleotide exchange factor activity;GO:0042608//T cell receptor binding;GO:0051020//GTPase binding
chr11_62446232	1128_upstream	CHRM1_upstream	53.18	16.64	1.67637	1.98499e-31	9.96244e-29	23.1	32.34	98.36	18.75	131.53	8.89	49.21	25.51	12.2	15.11	49.84	19.84	14.47	20.84	13.27	3.48	87.64	10.87	cholinergic receptor, muscarinic 1	GO:0004435//phosphoinositide phospholipase C activity;GO:0004872//receptor activity;GO:0004930//G-protein coupled receptor activity;GO:0004981//muscarinic acetylcholine receptor activity;GO:0005515//protein binding;GO:0008144//drug binding
chr19_51427243	374918_downstream	IGFL1_downstream	45.15	12.52	1.851	1.11108e-30	5.28289e-28	4.01	4.4	15.09	15.78	128.03	8.89	134.25	17.98	7.35	9.43	79.14	13.11	12.9	23.58	12.24	15.11	13.45	9.15	IGF-like family member 1	-
chr4_16129182	9079_intron	LDB2_intron	25.76	4.27	2.59263	6.88361e-27	2.96126e-24	8.85	6.38	19.5	3.44	105.53	3.42	37.27	6.51	6.47	6.66	3.18	7.38	7.87	2.92	19.61	0.91	17.38	1.99	LIM domain binding 2	GO:0003712//transcription cofactor activity;GO:0019899//enzyme binding;GO:0030274//LIM domain binding
chr20_10595839	182_intron	JAG1_intron	37.88	10.9	1.79755	4.36736e-25	1.71542e-22	13.42	9.72	68.34	20.93	93.09	8.2	17.36	7.36	10.88	6.93	54.46	14.92	8.5	13.89	15.63	4.53	60.89	12.14	jagged 1	GO:0005112//Notch binding;GO:0005198//structural molecule activity;GO:0005509//calcium ion binding;GO:0005515//protein binding;GO:0008083//growth factor activity
chr8_38407563	2260_intron	FGFR1_intron	19.55	2.94	2.73052	6.10256e-22	2.1204e-19	3.46	2.58	37.31	4.69	65.69	1.71	11.78	2.91	4.12	3.05	12.74	2.62	3.78	2.38	3.1	3.17	33.24	2.72	fibroblast growth factor receptor 1	GO:0000166//nucleotide binding;GO:0004713//protein tyrosine kinase activity;GO:0004713//protein tyrosine kinase activity;GO:0004872//receptor activity;GO:0005007//fibroblast growth factor receptor activity;GO:0005007//fibroblast growth factor receptor activity;GO:0005515//protein binding;GO:0005524//ATP binding;GO:0008201//heparin binding;GO:0016740//transferase activity;GO:0017134//fibroblast gr…
chr20_14651879	140733_intron	C20orf133_intron	27.88	7.22	1.95007	6.14075e-21	2.05465e-18	11.62	10.02	6.44	9.22	139.08	4.96	60.36	10.44	7.2	8.87	3.5	8.03	5.66	6.03	2.51	3.48	5.74	5.34	MACRO domain containing 2	-
chr8_48428474	23514_intron	KIAA0146_intron	36.06	12.07	1.57848	3.02372e-20	9.10543e-18	19.23	20.95	14.58	13.28	170.11	7.52	35.99	13.87	9.99	12.76	30.57	11.15	6.29	20.29	12.68	5.59	12.99	7.7	KIAA0146	-
chr16_83410485	83716_upstream	CRISPLD2_upstream	55.76	26.21	1.08905	6.77557e-18	1.91283e-15	26.01	27.63	98.7	59.98	132.65	16.06	58.29	17.8	14.7	17.75	51.91	19.18	17.62	23.77	16.37	12.39	87.94	34.78	cysteine-rich secretory protein LCCL domain containing 2	GO:0008201//heparin binding
chr11_34473576	2001_intron	ELF5_intron	13.94	1.91	2.86434	7.13474e-17	1.95319e-14	1.8	1.21	1.36	1.72	101.2	3.08	1.11	2.05	1.32	1.94	2.71	1.8	2.67	1.46	4.13	3.48	1.21	1	E74-like factor 5 (ets domain transcription factor)	GO:0003700//sequence-specific DNA binding transcription factor activity;GO:0043565//sequence-specific DNA binding
chr9_116421393	203197_intron	C9orf91_intron	54.55	26.21	1.05734	8.29661e-17	2.20446e-14	18.95	21.1	119.9	75.14	149.56	14.53	25.64	9.76	14.11	14	29.3	17.05	8.97	17.37	18.43	9.37	106.83	43.57	chromosome 9 open reading frame 91	-
chr22_41953612	80274_intron	SCUBE1_intron	20.45	5.01	2.03057	1.34939e-16	3.48297e-14	4.98	8.2	7.97	5	111.68	5.13	20.23	4.96	5.44	4.58	12.42	7.05	4.4	3.66	1.92	4.53	7.1	2.9	signal peptide, CUB domain, EGF-like 1	GO:0005509//calcium ion binding;GO:0042802//identical protein binding;GO:0046982//protein heterodimerization activity
chr5_118315576	285605_intron1	DTWD2_intron1	33.03	12.37	1.41708	3.35081e-16	8.40867e-14	7.89	5.92	85.3	28.9	72.26	10.25	10.19	12.5	6.76	9.98	26.43	13.44	8.97	6.22	7.52	4.38	76	16.76	DTW domain containing 2	-
chr7_134529208	29062_intron	HSPC049_intron	23.18	6.63	1.80675	3.80387e-16	9.28761e-14	7.61	3.49	3.22	6.87	162.7	10.08	6.21	14.21	3.23	8.32	3.34	7.21	3.78	3.29	2.65	4.53	2.87	3.99	WD repeat domain 91	-
chr7_157880388	5799_intron	PTPRN2_intron	39.7	17.38	1.192	4.81582e-15	1.08765e-12	13.97	10.02	70.72	18.12	110	9.23	9.56	25	12.2	15.81	53.98	22.13	8.34	31.44	14.45	21	63.01	10.51	protein tyrosine phosphatase, receptor type, N polypeptide 2	GO:0004872//receptor activity;GO:0005001//transmembrane receptor protein tyrosine phosphatase activity;GO:0005515//protein binding;GO:0016787//hydrolase activity
chr8_20155451	11178_intron1	LZTS1_intron1	34.24	13.99	1.29154	9.40231e-15	2.07172e-12	20.34	32.49	22.39	11.87	131.25	9.23	57.33	13.35	13.67	14.42	10.99	8.52	14.47	31.63	10.47	4.08	19.95	6.88	leucine zipper, putative tumor suppressor 1	GO:0003677//DNA binding;GO:0003700//sequence-specific DNA binding transcription factor activity;GO:0005515//protein binding
chr9_33937773	55833_intron	UBAP2_intron	23.79	7.66	1.6354	1.35079e-14	2.90548e-12	7.06	17.16	0.85	1.56	91.13	14.7	99.69	28.08	2.5	1.53	3.34	6.39	1.57	2.01	3.24	3.63	0.76	0.91	ubiquitin associated protein 2	-
chr19_12721219	439_downstream	ASNA1_downstream	13.79	2.5	2.46155	2.0649e-14	4.33821e-12	2.91	6.07	1.7	1.72	35.64	1.2	43	4.45	2.35	2.5	32.16	3.44	4.09	2.01	1.47	0.6	1.51	1	arsA arsenite transporter, ATP-binding, homolog 1 (bacterial)	GO:0000166//nucleotide binding;GO:0005215//transporter activity;GO:0005524//ATP binding;GO:0015105//arsenite transmembrane transporter activity;GO:0016787//hydrolase activity;GO:0046872//metal ion binding
chr7_130068692	136259_CDSN	KLF14_CDSN	15.61	36.52	-1.22648	2.14273e-14	4.39941e-12	16.05	14.57	13.23	62.48	15.1	25.63	28.51	40.06	18.81	24.68	7.96	85.24	27.69	29.8	2.36	14.36	11.79	36.23	Kruppel-like factor 14	GO:0003677//DNA binding;GO:0008270//zinc ion binding;GO:0046872//metal ion binding
chr6_152355202	2099_intron	ESR1_intron	28.48	10.6	1.42588	2.49029e-14	4.9994e-12	16.74	11.39	6.11	6.87	106.37	9.74	67.05	18.66	11.76	21.91	9.24	9.34	18.25	10.6	9.73	7.1	5.44	3.99	estrogen receptor 1	GO:0003700//sequence-specific DNA binding transcription factor activity;GO:0003707//steroid hormone receptor activity;GO:0005496//steroid binding;GO:0005515//protein binding;GO:0008013//beta-catenin binding;GO:0008134//transcription factor binding;GO:0008270//zinc ion binding;GO:0030235//nitric-oxide synthase regulator activity;GO:0030284//estrogen receptor activity;GO:0030528//transcription regu…
chr1_2159138	6497_intron1	SKI_intron1	28.48	63.61	-1.15908	1.12244e-13	1.98826e-11	47.59	25.66	12.89	59.52	32.43	31.1	41.56	138.84	26.45	56.16	6.05	184.09	60.41	24.13	15.04	46.09	11.48	34.51	v-ski sarcoma viral oncogene homolog (avian)	GO:0000166//nucleotide binding;GO:0003682//chromatin binding;GO:0003714//transcription corepressor activity;GO:0003714//transcription corepressor activity;GO:0005515//protein binding;GO:0008270//zinc ion binding;GO:0019901//protein kinase binding;GO:0019904//protein domain specific binding;GO:0030528//transcription regulator activity;GO:0031625//ubiquitin protein ligase binding;GO:0046332//SMAD b…
chr20_57764768	116154_intron	PHACTR3_intron	23.64	8.1	1.54526	1.65339e-13	2.87245e-11	10.1	11.99	1.53	9.53	119.37	7.18	32.65	4.11	6.32	6.1	13.06	3.61	3.15	23.22	15.48	4.99	1.36	5.53	phosphatase and actin regulator 3	GO:0003779//actin binding;GO:0004864//phosphoprotein phosphatase inhibitor activity
chr12_50501623	401720_CDSN	LOC401720_CDSN	28.33	80.69	-1.50992	1.90403e-13	3.18537e-11	40.53	39.17	13.23	198.54	19.43	69.72	70.55	19	35.12	26.9	30.41	81.8	27.22	32.17	7.67	112.73	11.79	115.13	fidgetin-like 2	GO:0000166//nucleotide binding;GO:0005524//ATP binding;GO:0017111//nucleoside-triphosphatase activity
chr9_138113084	138151_intron1	BTBD14A_intron1	35.76	84.08	-1.23349	2.53908e-13	4.02422e-11	49.67	40.53	7.29	65.76	22.64	66.64	71.5	125.83	34.24	55.05	12.26	313.44	109.18	30.35	9.73	64.83	6.5	38.14	NACC family member 2, BEN and BTB (POZ) domain containing	GO:0005515//protein binding;GO:0016566//specific transcriptional repressor activity
chr17_1907338	3090_CDSN	HIC1_CDSN	63.94	172.43	-1.43121	3.2252e-13	4.93838e-11	108.74	87.29	6.27	115.13	53.81	103.55	142.37	177.71	80.98	109.82	19.43	265.57	138.44	94.51	15.63	591.91	5.59	66.76	hypermethylated in cancer 1	GO:0003677//DNA binding;GO:0003700//sequence-specific DNA binding transcription factor activity;GO:0005515//protein binding;GO:0008270//zinc ion binding;GO:0046872//metal ion binding
chr11_61352931	9415_intron1	FADS2_intron1	42.73	89.82	-1.0719	3.63709e-13	5.47625e-11	66.4	51.92	24.59	173.7	36.06	66.13	79.79	86.63	64.37	62.26	23.41	127.87	44.05	63.98	21.82	68.3	21.91	100.73	fatty acid desaturase 2	GO:0004768//stearoyl-CoA 9-desaturase activity;GO:0016491//oxidoreductase activity;GO:0016717//oxidoreductase activity, acting on paired donors, with oxidation of a pair of donors resulting in the reduction of molecular oxygen to two molecules of water;GO:0020037//heme binding
chr3_129692412	2624_intron1	GATA2_intron1	111.82	229.27	-1.03586	4.27769e-13	6.13407e-11	91.17	96.25	114.3	236.97	38.44	90.91	250.03	152.71	127.42	102.88	86.3	471.96	136.71	202.55	74.9	633.61	101.84	137.41	GATA binding protein 2	GO:0003700//sequence-specific DNA binding transcription factor activity;GO:0005515//protein binding;GO:0008134//transcription factor binding;GO:0008270//zinc ion binding;GO:0030528//transcription regulator activity;GO:0043565//sequence-specific DNA binding;GO:0046872//metal ion binding
chr10_634035	22982_intron1	DIP2C_intron1	11.21	1.91	2.55023	1.89548e-12	2.55579e-10	1.52	4.4	13.74	1.56	45.15	2.56	15.61	2.23	1.32	1.25	1.11	0.33	1.26	1.28	7.52	2.87	12.24	0.91	DIP2 disco-interacting protein 2 homolog C (Drosophila)	GO:0003824//catalytic activity;GO:0008134//transcription factor binding
chr21_44621616	7226_intron	TRPM2_intron	11.52	2.06	2.48179	2.09774e-12	2.70728e-10	1.38	2.73	9.84	2.03	50.18	1.03	9.4	2.4	2.35	3.33	13.06	2.62	3.15	1.83	3.54	1.66	8.76	1.18	transient receptor potential cation channel, subfamily M, member 2	GO:0005216//ion channel activity;GO:0005262//calcium channel activity;GO:0005272//sodium channel activity;GO:0016787//hydrolase activity;GO:0047631//ADP-ribose diphosphatase activity
chr6_33746448	3710_CDS	ITPR3_CDS	7.73	0.59	3.71364	2.75078e-12	3.40418e-10	0.42	0.76	17.64	0.31	9.64	0.34	6.53	1.54	0.59	1.11	18.15	0.33	1.1	0.91	1.47	0	15.71	0.18	inositol 1,4,5-triphosphate receptor, type 3	GO:0000822//inositol hexakisphosphate binding;GO:0005216//ion channel activity;GO:0005220//inositol 1,4,5-trisphosphate-sensitive calcium-release channel activity;GO:0005220//inositol 1,4,5-trisphosphate-sensitive calcium-release channel activity;GO:0005262//calcium channel activity;GO:0005515//protein binding;GO:0035091//phosphoinositide binding;GO:0043533//inositol 1,3,4,5 tetrakisphosphate bin…
chr3_144164495	344838_CDSN	PAQR9_CDSN	7.12	20.91	-1.55394	3.56981e-12	4.35806e-10	12.04	7.29	1.36	39.21	5.03	6.66	14.65	17.12	13.08	14.42	5.1	32.46	8.81	19.74	2.06	27.65	1.21	22.74	progestin and adipoQ receptor family member IX	GO:0004872//receptor activity
chr7_156125419	140545_upstream_chr7:156125194-156126431	RNF32_upstream_chr7:156125194-156126431	7.73	21.79	-1.49581	5.04619e-12	5.92043e-10	9.82	6.53	2.54	35.46	5.59	15.21	9.24	16.44	14.84	13.59	11.78	31.64	9.91	40.04	3.1	20.7	2.27	20.56	ring finger protein 32	GO:0005515//protein binding;GO:0008270//zinc ion binding;GO:0046872//metal ion binding
chr6_90717878	60468_CDS	BACH2_CDS	19.24	6.33	1.60364	7.63014e-12	8.83727e-10	8.16	10.02	29.85	6.87	61.36	4.78	19.11	2.91	2.35	2.5	17.52	1.97	1.57	12.25	6.05	13.45	26.59	3.99	BTB and CNC homology 1, basic leucine zipper transcription factor 2	GO:0003700//sequence-specific DNA binding transcription factor activity;GO:0043565//sequence-specific DNA binding;GO:0046983//protein dimerization activity
chr11_76049913	2615_CDSN	LRRC32_CDSN	13.18	3.09	2.09184	1.15108e-11	1.29986e-09	5.67	6.53	20.86	3.28	43.75	2.73	12.58	2.05	2.06	2.5	8.76	0.98	1.89	7.31	3.83	2.42	18.59	1.9	leucine rich repeat containing 32	GO:0005515//protein binding
chr17_37959130	3292_CDS	HSD17B1_CDS	27.58	11.63	1.24523	1.22291e-11	1.34729e-09	5.67	4.71	30.19	10.93	101.06	11.62	19.59	11.3	5.29	6.93	37.58	23.11	5.35	14.44	13.57	20.1	26.9	6.34	hydroxysteroid (17-beta) dehydrogenase 1	GO:0003824//catalytic activity;GO:0004303//estradiol 17-beta-dehydrogenase activity;GO:0005488//binding;GO:0016491//oxidoreductase activity
chr10_128183324	118611_CDS	C10orf90_CDS	17.73	5.6	1.66366	1.5093e-11	1.62322e-09	3.87	5.16	18.65	5.78	76.18	6.66	13.22	6.33	4.26	6.38	14.65	6.23	5.19	4.75	2.95	7.71	16.62	3.35	chromosome 10 open reading frame 90	-
chr1_151898632	23557_CDS	SNAPAP_CDS	34.24	16.2	1.08004	1.54325e-11	1.62113e-09	18.4	14.12	75.47	21.87	56.05	11.62	29.3	22.6	14.7	16.64	28.18	16.56	8.5	14.62	13.57	17.38	67.24	12.68	SNAP-associated protein	GO:0000149//SNARE binding;GO:0005515//protein binding
chr7_154285044	1804_intron	DPP6_intron	9.24	1.33	2.80203	1.70016e-11	1.76543e-09	1.8	2.13	4.58	1.41	42.63	1.37	7.33	2.4	1.18	1.8	14.33	1.8	2.05	0.73	2.65	0.15	4.08	0.82	dipeptidyl-peptidase 6	GO:0008239//dipeptidyl-peptidase activity
chr15_25060254	2567_intron	GABRG3_intron	7.58	0.74	3.36315	3.0072e-11	3.08716e-09	0.83	1.97	8.14	0.31	39.42	1.03	6.85	1.37	0.44	1.39	0.8	0.66	0.63	0.73	1.62	0	7.25	0.18	gamma-aminobutyric acid (GABA) A receptor, gamma 3	GO:0004890//GABA-A receptor activity;GO:0005216//ion channel activity;GO:0005230//extracellular ligand-gated ion channel activity;GO:0005254//chloride channel activity
chr11_605250	3665_CDS	IRF7_CDS	32.73	15.46	1.08186	3.95812e-11	3.8867e-09	12.04	13.66	56.13	35.93	73.38	9.74	19.91	6.68	10.88	7.07	49.36	15.25	5.03	26.32	19.61	1.81	50.01	20.83	interferon regulatory factor 7	GO:0003677//DNA binding;GO:0003700//sequence-specific DNA binding transcription factor activity;GO:0003704//specific RNA polymerase II transcription factor activity
chr16_1901691	64711_CDSN	HS3ST6_CDSN	10.3	1.91	2.42824	4.99541e-11	4.85253e-09	2.21	3.19	6.78	2.03	37.18	0.51	4.94	2.05	2.5	3.33	26.11	3.61	1.73	0.91	3.54	0.15	6.04	1.18	heparan sulfate (glucosamine) 3-O-sulfotransferase 6	GO:0008146//sulfotransferase activity;GO:0008467//[heparan sulfate]-glucosamine 3-sulfotransferase 1 activity;GO:0016740//transferase activity
chr1_228325180	2590_intron1	GALNT2_intron1	12.88	3.24	1.99118	7.83396e-11	7.52894e-09	5.81	5.01	3.56	4.37	66.39	4.96	7.33	1.71	4.41	2.36	14.65	1.8	3.46	5.85	2.8	2.12	3.17	2.54	UDP-N-acetyl-alpha-D-galactosamine:polypeptide N-acetylgalactosaminyltransferase 2 (GalNAc-T2)	GO:0004653//polypeptide N-acetylgalactosaminyltransferase activity;GO:0005529//sugar binding;GO:0016757//transferase activity, transferring glycosyl groups;GO:0030145//manganese ion binding
chr17_18478598	254272_downstream	FLJ40244_downstream	14.39	30.63	-1.08937	1.38115e-10	1.28632e-08	23.93	16.09	4.07	32.96	14.82	25.8	21.5	39.38	22.93	22.32	6.69	70.82	21.55	33.27	8.99	28.86	3.63	19.11	TBC1 domain family, member 28	GO:0005097//Rab GTPase activator activity
chr17_714165	64359_intron1	NXN_intron1	13.48	3.68	1.8731	1.61771e-10	1.49126e-08	2.21	3.19	29	10.47	34.24	1.37	5.73	1.03	2.5	1.39	13.22	1.64	1.89	4.75	7.22	1.81	25.84	6.07	nucleoredoxin	GO:0004791//thioredoxin-disulfide reductase activity;GO:0016491//oxidoreductase activity;GO:0047134//protein-disulfide reductase activity
chr3_30705527	7048_intron	TGFBR2_intron	23.03	9.42	1.28915	1.84835e-10	1.68667e-08	16.32	12.6	31.2	13.75	69.05	14.53	21.18	7.36	5.44	8.04	17.67	4.75	7.08	10.79	8.7	6.8	27.8	7.97	transforming growth factor, beta receptor II (70/80kDa)	GO:0000166//nucleotide binding;GO:0004675//transmembrane receptor protein serine/threonine kinase activity;GO:0004872//receptor activity;GO:0005024//transforming growth factor beta receptor activity;GO:0005024//transforming growth factor beta receptor activity;GO:0005024//transforming growth factor beta receptor activity;GO:0005026//transforming growth factor beta receptor activity, type II;GO:00…
chr11_1387520	9024_intron1	BRSK2_intron1	7.12	0.74	3.27388	1.89848e-10	1.71509e-08	0.97	1.82	7.63	0.94	33.55	0.85	5.26	0.68	0.88	0.83	1.43	0.33	0.63	0.55	5.31	0	6.8	0.54	BR serine/threonine kinase 2	GO:0000166//nucleotide binding;GO:0000287//magnesium ion binding;GO:0004674//protein serine/threonine kinase activity;GO:0005524//ATP binding;GO:0016740//transferase activity
chr6_73082867	22999_intron	RIMS1_intron	11.36	2.65	2.10011	2.53117e-10	2.26402e-08	4.7	3.8	8.14	3.28	51.86	3.08	7.96	1.71	4.12	2.63	11.31	1.97	1.73	2.56	2.51	2.72	7.25	1.9	regulating synaptic membrane exocytosis 1	GO:0005083//small GTPase regulator activity;GO:0005515//protein binding;GO:0008270//zinc ion binding;GO:0017137//Rab GTPase binding;GO:0046872//metal ion binding
chr15_63128959	123264_upstream	OSTbeta_upstream	28.79	13.4	1.10328	2.92141e-10	2.58745e-08	22.55	13.06	17.81	10.15	77.02	8.37	25.48	18.49	20.43	15.67	57.32	30	10.23	24.5	8.55	2.12	15.87	5.89	organic solute transporter beta	GO:0005215//transporter activity
chr2_190852931	26275_intron	HIBCH_intron	12.73	3.39	1.90997	3.06969e-10	2.69239e-08	6.78	6.98	19.67	3.91	37.32	3.08	16.08	3.94	2.65	2.22	9.39	1.97	1.26	6.03	3.39	1.96	17.53	2.26	3-hydroxyisobutyryl-CoA hydrolase	GO:0003860//3-hydroxyisobutyryl-CoA hydrolase activity;GO:0005515//protein binding;GO:0016787//hydrolase activity
chr6_169679125	253769_intron	WDR27_intron	8.64	1.47	2.55218	5.87511e-10	5.05483e-08	1.66	1.37	1.87	2.66	47.8	1.88	1.91	1.54	1.91	1.25	6.69	0.33	0.94	2.01	9.58	0.76	1.66	1.54	WD repeat domain 27	-
chr19_14436867	5585_intron	PKN1_intron	11.67	2.94	1.98608	6.15285e-10	5.24385e-08	3.32	4.4	17.13	3.91	47.52	2.73	5.73	3.08	2.35	2.77	4.78	1.97	3.78	3.47	3.24	2.87	15.26	2.26	protein kinase N1	GO:0000166//nucleotide binding;GO:0003682//chromatin binding;GO:0004672//protein kinase activity;GO:0004674//protein serine/threonine kinase activity;GO:0004697//protein kinase C activity;GO:0005080//protein kinase C binding;GO:0005515//protein binding;GO:0005524//ATP binding;GO:0016740//transferase activity;GO:0017049//GTP-Rho binding;GO:0030374//ligand-dependent nuclear receptor transcription c…
chr13_112382517	400165_intron	FLJ26443_intron	7.58	1.03	2.87772	6.34203e-10	5.35457e-08	1.11	2.13	0	0.94	46.82	0.51	10.19	1.54	1.32	1.66	3.66	0.33	1.57	0.37	0.29	0.76	0	0.54	chromosome 13 open reading frame 35	-
chr21_44574821	755_intron	C21orf2_intron	11.06	2.65	2.06112	6.84518e-10	5.67334e-08	2.21	3.95	12.21	2.81	41.23	1.88	8.92	2.91	3.23	3.05	14.17	4.59	1.89	2.92	3.98	1.51	10.88	1.63	chromosome 21 open reading frame 2	GO:0003674//molecular_function
chr10_134888187	85442_CDSN	KNDC1_CDSN	14.24	4.42	1.68892	8.98074e-10	7.37564e-08	3.32	3.34	16.79	10.47	30.33	3.59	5.73	1.03	2.79	1.94	35.67	2.62	2.36	6.58	16.81	3.78	14.96	6.07	kinase non-catalytic C-lobe domain (KIND) containing 1	GO:0003674//molecular_function;GO:0005085//guanyl-nucleotide exchange factor activity
chr20_31701287	9139_CDSN	CBFA2T2_CDSN	23.64	10.31	1.19734	1.04416e-09	8.27451e-08	12.73	9.26	42.4	17.5	50.74	10.25	24.52	8.05	8.82	6.24	23.57	17.54	8.18	14.62	5.01	1.51	37.78	10.15	core-binding factor, runt domain, alpha subunit 2; translocated to, 2	GO:0003700//sequence-specific DNA binding transcription factor activity;GO:0005515//protein binding;GO:0008270//zinc ion binding;GO:0046872//metal ion binding
chr12_2496031	775_intron	CACNA1C_intron	15.76	5.45	1.5322	1.8178e-09	1.3917e-07	3.87	8.81	50.88	11.56	2.8	1.03	14.49	3.25	3.53	4.44	4.14	3.77	3.15	3.84	18.58	3.32	45.33	6.7	calcium channel, voltage-dependent, L type, alpha 1C subunit	GO:0005244//voltage-gated ion channel activity;GO:0005245//voltage-gated calcium channel activity;GO:0005515//protein binding;GO:0005516//calmodulin binding;GO:0019904//protein domain specific binding;GO:0051721//protein phosphatase 2A binding
chr18_75308844	4772_intron	NFATC1_intron	15	5.01	1.58311	1.88038e-09	1.42751e-07	7.19	8.2	30.7	7.65	31.87	3.93	11.31	2.91	3.23	2.36	20.22	3.44	2.52	8.96	2.51	4.38	27.35	4.44	nuclear factor of activated T-cells, cytoplasmic, calcineurin-dependent 1	GO:0003677//DNA binding;GO:0003700//sequence-specific DNA binding transcription factor activity;GO:0005515//protein binding;GO:0005528//FK506 binding;GO:0010843//promoter binding;GO:0016563//transcription activator activity
chr1_41245858	1503_intron	CTPS_intron	7.27	1.03	2.81883	2.02537e-09	1.52477e-07	0.97	1.06	5.26	0.47	36.06	1.03	1.75	1.2	0.88	1.25	7.8	1.8	2.36	1.1	3.69	1.81	4.68	0.27	CTP synthase	GO:0000166//nucleotide binding;GO:0003883//CTP synthase activity;GO:0003883//CTP synthase activity;GO:0005515//protein binding;GO:0005524//ATP binding;GO:0016874//ligase activity
chr11_6607951	8642_CDS	DCHS1_CDS	15.3	5.3	1.5295	3.19919e-09	2.36897e-07	4.98	4.4	20.18	10.78	54.09	3.59	10.83	2.4	1.18	1.8	23.09	5.9	1.73	10.6	2.65	1.81	17.98	6.25	dachsous 1 (Drosophila)	GO:0005509//calcium ion binding
chr18_75322984	4772_intron	NFATC1_intron	8.48	1.62	2.38914	3.26129e-09	2.39532e-07	2.21	5.01	5.94	1.41	35.5	0.68	11.31	2.23	0.73	1.39	6.69	1.48	2.99	0.73	3.69	0.76	5.29	0.82	nuclear factor of activated T-cells, cytoplasmic, calcineurin-dependent 1	GO:0003677//DNA binding;GO:0003700//sequence-specific DNA binding transcription factor activity;GO:0005515//protein binding;GO:0005528//FK506 binding;GO:0010843//promoter binding;GO:0016563//transcription activator activity
chr3_11035264	6529_intron	SLC6A1_intron	8.79	1.77	2.31424	3.39603e-09	2.47417e-07	2.49	1.67	5.94	2.19	25.02	1.03	32.81	4.45	1.91	2.5	1.75	1.31	1.73	1.28	2.06	0.76	5.29	1.27	solute carrier family 6 (neurotransmitter transporter, GABA), member 1	GO:0005328//neurotransmitter:sodium symporter activity;GO:0005332//gamma-aminobutyric acid:sodium symporter activity;GO:0005515//protein binding;GO:0015293//symporter activity
chr7_20221165	346389_intron1	7A5_intron1	27.12	13.11	1.0493	3.93181e-09	2.8416e-07	9.68	9.11	20.35	31.09	93.65	9.06	24.37	8.22	9.99	8.6	43.31	8.85	5.03	21.57	15.48	0.76	18.13	18.03	metastasis associated in colon cancer 1	GO:0005515//protein binding;GO:0008083//growth factor activity
chr14_67900230	5890_intron	RAD51L1_intron	12.58	3.83	1.71582	5.57849e-09	3.87662e-07	3.74	4.25	16.45	5.47	47.66	2.73	7.96	2.4	5.58	6.1	5.57	4.75	2.67	3.29	6.78	2.72	14.66	3.17	RAD51-like 1 (S. cerevisiae)	GO:0000166//nucleotide binding;GO:0003677//DNA binding;GO:0005524//ATP binding;GO:0008094//DNA-dependent ATPase activity;GO:0017111//nucleoside-triphosphatase activity
chr7_154183942	1804_intron	DPP6_intron	24.55	11.49	1.09567	6.50005e-09	4.48255e-07	3.6	3.34	84.63	41.24	1.82	5.81	2.07	1.88	5.73	3.33	21.02	2.95	3.46	8.04	31.55	3.17	75.4	23.91	dipeptidyl-peptidase 6	GO:0008239//dipeptidyl-peptidase activity
chr7_4806060	55698_intron	FLJ10324_intron	16.67	6.33	1.39631	7.47246e-09	5.07565e-07	7.47	9.26	7.63	10.47	61.92	2.91	15.61	1.88	4.12	3.61	32.32	6.23	3.78	14.81	7.52	3.48	6.8	6.07	Ras association and DIL domains	GO:0005515//protein binding
chrX_107387759	1288_intron	COL4A6_intron	18.94	7.8	1.27908	8.26686e-09	5.4513e-07	10.24	9.41	32.9	13.28	55.63	5.3	12.1	14.21	5.29	6.24	10.99	3.11	5.82	4.94	6.49	5.89	29.31	7.7	collagen, type IV, alpha 6	GO:0005201//extracellular matrix structural constituent;GO:0005515//protein binding
chr17_4446118	342527_intron	FLJ42461_intron	14.7	5.15	1.51185	8.48452e-09	5.55429e-07	4.29	6.53	4.92	9.84	47.8	3.42	9.4	1.71	7.64	4.71	39.49	4.43	2.2	5.3	10.76	3.78	4.38	5.71	smoothelin-like 2	-
chr4_19864237	9353_upstream_chr4:19862374-19865966	SLIT2_upstream_chr4:19862374-19865966	10.3	22.68	-1.13811	9.46334e-09	6.15049e-07	10.79	12.3	3.05	27.34	7.41	16.4	13.7	20.89	16.61	21.63	18.63	32.95	17.15	17.55	3.39	42.61	2.72	15.85	slit homolog 2 (Drosophila)	GO:0005095//GTPase inhibitor activity;GO:0005509//calcium ion binding;GO:0005515//protein binding;GO:0008201//heparin binding;GO:0042803//protein homodimerization activity;GO:0043237//laminin-1 binding;GO:0043394//proteoglycan binding;GO:0045499//chemorepellent activity;GO:0048495//Roundabout binding
chr14_52113973	283554_intron1	GPR137C_intron1	12.12	3.68	1.71929	9.841e-09	6.35026e-07	5.12	5.77	17.81	5.31	30.33	1.54	8.12	4.11	3.23	5.82	16.72	2.3	4.4	4.57	7.81	0.6	15.87	3.08	G protein-coupled receptor 137C	-
chr17_74633833	146713_intron	HRNBP3_intron	22.27	10.16	1.13237	1.34019e-08	8.40783e-07	13.42	10.63	35.11	16.87	37.88	5.81	21.02	9.24	13.52	8.74	31.85	19.67	10.86	10.24	6.78	0.6	31.28	9.78	RNA binding protein, fox-1 homolog (C. elegans) 3	GO:0000166//nucleotide binding;GO:0003723//RNA binding
chr7_4885395	55698_intron1	FLJ10324_intron1	9.85	2.5	1.97612	1.36714e-08	8.51775e-07	2.35	2.73	5.6	1.87	51.86	2.22	6.21	3.08	2.79	4.16	8.12	2.62	0.94	2.38	2.8	2.57	4.99	1.09	Ras association and DIL domains	GO:0005515//protein binding
chr8_22104793	649_intron	BMP1_intron	19.55	8.39	1.21956	1.65046e-08	1.02125e-06	12.45	11.39	12.89	15.46	69.61	13.33	19.11	6.16	7.05	3.61	13.69	4.43	8.97	5.3	15.78	6.95	11.48	8.97	bone morphogenetic protein 1	GO:0004222//metalloendopeptidase activity;GO:0005125//cytokine activity;GO:0005509//calcium ion binding;GO:0008083//growth factor activity;GO:0008233//peptidase activity;GO:0008237//metallopeptidase activity;GO:0008270//zinc ion binding
chr1_3342119	63976_CDSN	PRDM16_CDSN	10.3	2.8	1.88075	1.8825e-08	1.14909e-06	3.32	3.34	8.65	4.53	35.22	2.73	9.87	2.74	2.5	2.77	17.2	2.46	1.42	3.29	5.16	1.51	7.71	2.63	PR domain containing 16	GO:0003713//transcription coactivator activity;GO:0005515//protein binding;GO:0008270//zinc ion binding;GO:0016563//transcription activator activity;GO:0016564//transcription repressor activity;GO:0043565//sequence-specific DNA binding;GO:0046332//SMAD binding;GO:0046872//metal ion binding
chr11_125922563	84623_intron	KIRREL3_intron	14.39	5.15	1.48179	1.91067e-08	1.15846e-06	8.02	6.68	3.39	3.75	83.17	7.52	14.65	4.11	3.82	3.61	3.03	7.54	2.99	4.02	1.18	9.52	3.02	2.17	kin of IRRE like 3 (Drosophila)	GO:0005515//protein binding
chr2_27509401	29959_intron1	NRBP1_intron1	14.85	5.45	1.44647	2.0547e-08	1.23748e-06	5.12	5.16	7.63	7.19	63.18	5.13	20.38	8.73	6.03	4.85	8.92	9.51	4.88	4.2	7.22	1.06	6.8	4.17	nuclear receptor binding protein 1	GO:0004672//protein kinase activity;GO:0005515//protein binding;GO:0005524//ATP binding;GO:0042803//protein homodimerization activity
chr16_45477721	84706_intron	GPT2_intron	11.21	3.39	1.72711	3.06707e-08	1.82289e-06	2.35	2.13	30.7	5	1.54	1.2	8.28	2.74	2.35	2.77	27.23	6.23	2.52	2.56	3.54	5.29	27.35	2.9	glutamic pyruvate transaminase (alanine aminotransferase) 2	GO:0004021//L-alanine:2-oxoglutarate aminotransferase activity;GO:0008483//transaminase activity;GO:0030170//pyridoxal phosphate binding
chr16_258690	8786_CDSN	RGS11_CDSN	13.94	5.01	1.47732	3.36108e-08	1.98457e-06	4.29	4.55	15.09	7.5	45.43	5.13	11.47	4.11	3.23	2.5	20.22	4.92	4.09	6.03	7.08	7.25	13.45	4.35	regulator of G-protein signaling 11	GO:0004871//signal transducer activity;GO:0005096//GTPase activator activity
chr6_40661569	57497_intron1	LRFN2_intron1	9.55	2.5	1.93104	3.58146e-08	2.10097e-06	3.74	2.58	19.33	5.31	26.28	2.22	8.44	2.4	2.06	1.94	5.73	1.8	1.57	2.74	1.33	0	17.23	3.08	leucine rich repeat and fibronectin type III domain containing 2	GO:0005515//protein binding
chr20_1923408	5173_upstream	PDYN_upstream	5.76	0.74	2.96722	4.28725e-08	2.49878e-06	1.25	1.67	5.09	0.16	22.64	0	6.53	1.54	0.44	0.83	9.39	0.82	0.79	0.37	0.74	1.66	4.53	0.09	prodynorphin	GO:0001515//opioid peptide activity;GO:0005515//protein binding
chr12_130883836	4326_intron1	MMP17_intron1	9.7	2.65	1.87129	5.28169e-08	3.05864e-06	1.8	3.95	16.62	5	21.25	1.54	11.63	1.71	2.5	2.63	12.74	1.8	1.73	2.38	5.6	1.66	14.81	2.9	matrix metallopeptidase 17 (membrane-inserted)	GO:0004222//metalloendopeptidase activity;GO:0005509//calcium ion binding;GO:0008047//enzyme activator activity;GO:0008233//peptidase activity;GO:0008270//zinc ion binding
chr5_533144	6550_intron	SLC9A3_intron	10.76	3.24	1.73153	5.4189e-08	3.11811e-06	6.09	4.4	1.53	2.03	51.16	2.22	22.93	10.96	3.97	5.82	2.39	0.98	3.15	2.38	1.33	0.76	1.36	1.18	solute carrier family 9 (sodium/hydrogen exchanger), member 3	GO:0005515//protein binding;GO:0015297//antiporter activity;GO:0015299//solute:hydrogen antiporter activity;GO:0015385//sodium:hydrogen antiporter activity
chr2_220122145	130612_CDS	MGC99813_CDS	12.73	4.42	1.52664	6.35368e-08	3.61001e-06	4.57	3.19	29.51	8.28	28.37	5.13	7.17	2.4	2.79	3.88	6.05	1.64	1.89	4.94	8.11	4.53	26.29	4.8	transmembrane protein 198	-
chr1_6056704	8514_intron	KCNAB2_intron	4.85	0.44	3.45626	7.35503e-08	4.12704e-06	0.28	0.3	3.73	0.78	28.65	0.17	2.55	0.17	0.44	0.55	1.11	0	0.31	0.18	1.77	0.91	3.32	0.45	potassium voltage-gated channel, shaker-related subfamily, beta member 2	GO:0005244//voltage-gated ion channel activity;GO:0005249//voltage-gated potassium channel activity;GO:0015459//potassium channel regulator activity;GO:0016491//oxidoreductase activity
chr13_113565938	2621_intron	GAS6_intron	9.55	2.65	1.84857	8.43614e-08	4.64708e-06	4.43	5.01	6.44	1.09	39.98	4.27	13.85	2.74	2.06	3.61	7.8	2.62	0.94	3.84	2.95	2.12	5.74	0.63	growth arrest-specific 6	GO:0005102//receptor binding;GO:0005509//calcium ion binding
chr5_170668117	30012_upstream_chr5:170667774-170672468	TLX3_upstream_chr5:170667774-170672468	9.55	20.47	-1.10044	1.01628e-07	5.53077e-06	16.19	13.36	2.04	24.06	4.89	18.8	24.21	29.96	14.4	28.15	4.14	21.15	16.52	16.09	1.77	22.67	1.81	13.95	T-cell leukemia homeobox 3	GO:0003700//sequence-specific DNA binding transcription factor activity;GO:0005515//protein binding;GO:0030528//transcription regulator activity;GO:0043565//sequence-specific DNA binding
chr21_46906116	3275_intron	PRMT2_intron	5.3	13.99	-1.39935	1.12523e-07	6.08702e-06	7.06	4.71	2.54	18.9	4.75	9.74	7.8	15.41	7.5	9.15	3.66	27.05	5.98	8.41	5.16	24.33	2.27	10.96	protein arginine methyltransferase 2	GO:0004871//signal transducer activity;GO:0005515//protein binding;GO:0008168//methyltransferase activity;GO:0016740//transferase activity;GO:0042802//identical protein binding
chr12_122016721	23457_intron1	ABCB9_intron1	22.73	11.19	1.02211	1.17976e-07	6.34402e-06	6.5	4.4	4.07	15.93	144.39	44.77	4.62	4.45	4.56	5.41	14.01	7.38	4.88	8.77	5.75	5.29	3.63	9.24	ATP-binding cassette, sub-family B (MDR/TAP), member 9	GO:0000166//nucleotide binding;GO:0005524//ATP binding;GO:0015421//oligopeptide-transporting ATPase activity;GO:0015440//peptide-transporting ATPase activity;GO:0016887//ATPase activity;GO:0022891//substrate-specific transmembrane transporter activity;GO:0042288//MHC class I protein binding;GO:0042605//peptide antigen binding;GO:0042803//protein homodimerization activity;GO:0042803//protein homod…
chr16_87520910	863_intron1	CBFA2T3_intron1	7.42	1.62	2.1965	1.29683e-07	6.89151e-06	0.55	1.67	18.99	1.56	15.79	0.51	3.19	0.51	0.88	1.66	9.08	0.66	1.42	1.28	1.33	5.44	16.92	0.91	core-binding factor, runt domain, alpha subunit 2; translocated to, 3	GO:0003700//sequence-specific DNA binding transcription factor activity;GO:0005515//protein binding;GO:0008270//zinc ion binding;GO:0046872//metal ion binding
chr8_143807241	51337_intron1	C8orf55_intron1	13.64	5.15	1.40379	1.38756e-07	7.28792e-06	13.56	13.36	12.72	8.12	38.58	2.22	9.4	1.71	5.44	5.13	22.29	1.64	2.99	9.14	5.16	0	11.33	4.71	chromosome 8 open reading frame 55	-
chr3_152506494	116931_intron	MED12L_intron	12.88	4.71	1.45061	1.55339e-07	8.11175e-06	5.26	5.92	8.14	6.87	45.43	3.08	12.74	4.45	4.26	4.58	18.95	4.43	4.25	6.03	7.08	4.23	7.25	3.99	mediator complex subunit 12-like	GO:0016455//RNA polymerase II transcription mediator activity
chr2_125032109	129684_intron	CNTNAP5_intron	12.88	4.71	1.45061	1.55339e-07	8.06513e-06	7.47	5.77	4.58	7.5	30.33	3.42	19.11	5.14	4.12	6.24	31.85	3.77	3.46	3.11	10.32	2.72	4.08	4.35	contactin associated protein-like 5	GO:0005102//receptor binding
chr12_112058992	8437_upstream	RASAL1_upstream	19.09	8.83	1.11161	1.98653e-07	1.01968e-05	8.3	11.39	13.74	11.56	49.76	11.45	23.09	7.7	9.7	8.6	33.6	8.36	9.6	9.69	10.17	6.35	12.24	6.7	RAS protein activator like 1 (GAP1 like)	GO:0005099//Ras GTPase activator activity;GO:0005543//phospholipid binding;GO:0046872//metal ion binding
chr10_55972808	65217_intron	PCDH15_intron	13.94	5.45	1.35533	2.11498e-07	1.07948e-05	3.46	3.64	14.08	12.65	55.07	3.76	16.56	2.91	3.53	4.85	7.01	3.11	4.09	3.66	6.05	5.59	12.54	7.34	protocadherin-related 15	GO:0005509//calcium ion binding
chr3_73525371	23024_intron	PDZRN3_intron	6.67	1.33	2.33072	2.1533e-07	1.09286e-05	1.94	1.97	2.54	1.72	42.77	2.05	1.43	0.68	1.18	1.94	1.59	1.15	0.94	1.46	1.77	0	2.27	1	PDZ domain containing ring finger 3	GO:0004842//ubiquitin-protein ligase activity;GO:0005515//protein binding;GO:0008270//zinc ion binding;GO:0016874//ligase activity;GO:0046872//metal ion binding
chr22_48808476	164714_intron	LOC164714_intron	16.82	7.36	1.19178	2.45604e-07	1.22585e-05	10.65	9.56	11.02	11.56	55.63	8.54	14.97	4.45	11.17	5.55	27.23	9.34	4.09	5.48	4.42	4.84	9.82	6.7	tubulin tyrosine ligase-like family, member 8	GO:0004835//tubulin-tyrosine ligase activity;GO:0016874//ligase activity;GO:0070735//protein-glycine ligase activity;GO:0070736//protein-glycine ligase activity, initiating
chr20_60768402	28231_intron	SLCO4A1_intron	4.55	0.44	3.36315	2.5516e-07	1.26655e-05	0.55	0.61	0	0.47	20.97	0.51	5.41	1.03	0.73	0.55	7.96	0	0.31	0	3.54	0	0	0.27	solute carrier organic anion transporter family, member 4A1	GO:0005215//transporter activity
chr3_77211069	6092_intron1	ROBO2_intron1	10.45	3.39	1.62618	2.75592e-07	1.3531e-05	1.52	1.67	28.15	9.84	14.4	1.88	2.55	1.37	1.47	1.66	11.46	2.95	1.89	4.02	8.99	0.15	25.08	5.71	roundabout, axon guidance receptor, homolog 2 (Drosophila)	GO:0005515//protein binding;GO:0008046//axon guidance receptor activity;GO:0008046//axon guidance receptor activity;GO:0042802//identical protein binding;GO:0042802//identical protein binding
chr9_111088596	54566_intron1	EPB41L4B_intron1	9.39	2.8	1.74749	2.99952e-07	1.45686e-05	3.32	2.43	1.87	5.94	48.92	3.93	6.21	2.05	2.2	3.19	11.94	1.64	2.52	1.83	2.65	0	1.66	3.44	erythrocyte membrane protein band 4.1 like 4B	GO:0005200//structural constituent of cytoskeleton;GO:0005488//binding;GO:0008092//cytoskeletal protein binding
chr9_8785757	5789_intron	PTPRD_intron	10.91	3.68	1.56729	3.14879e-07	1.51309e-05	2.77	3.19	29.85	9.68	26.14	2.39	2.55	2.05	3.38	2.77	4.14	2.13	1.73	1.83	2.51	1.81	26.59	5.62	protein tyrosine phosphatase, receptor type, D	GO:0004872//receptor activity;GO:0005001//transmembrane receptor protein tyrosine phosphatase activity;GO:0005515//protein binding;GO:0016787//hydrolase activity
chr7_153379403	1804_intron1	DPP6_intron1	8.94	19	-1.08737	3.58926e-07	1.69766e-05	13.7	10.17	12.04	39.52	4.89	7.35	7.48	13.18	13.23	14.84	9.08	37.21	7.24	12.61	2.36	9.97	10.73	22.92	dipeptidyl-peptidase 6	GO:0008239//dipeptidyl-peptidase activity
chr6_157876459	79683_intron1	ZDHHC14_intron1	10.45	3.53	1.56478	5.57995e-07	2.59842e-05	5.12	2.28	2.71	8.28	39.98	3.08	7.96	3.25	4.56	2.63	19.27	2.79	3.3	2.19	6.19	1.81	2.42	4.8	zinc finger, DHHC-type containing 14	GO:0008270//zinc ion binding;GO:0008415//acyltransferase activity;GO:0016740//transferase activity;GO:0046872//metal ion binding
chr2_241376304	547_CDS	KIF1A_CDS	3.94	0.29	3.74166	5.65388e-07	2.61934e-05	0.55	1.21	1.19	0.47	20.97	0	4.3	0.51	0.29	0.42	4.62	0.16	1.1	0.18	0	0	1.06	0.27	kinesin family member 1A	GO:0000166//nucleotide binding;GO:0003774//motor activity;GO:0003777//microtubule motor activity;GO:0005524//ATP binding
chr2_71626851	8291_intron	DYSF_intron	16.21	7.22	1.16798	5.89914e-07	2.71902e-05	8.99	12.75	8.65	5.78	50.74	5.98	43	11.81	7.05	11.23	7.01	6.56	8.5	5.48	2.65	3.63	7.71	3.35	dysferlin, limb girdle muscular dystrophy 2B (autosomal recessive)	-
chr11_68274511	9633_CDS	MTL5_CDS	4.7	12.37	-1.3969	5.90846e-07	2.70949e-05	7.33	5.16	2.88	17.81	3.49	5.13	6.69	9.07	8.82	10.95	6.05	25.74	4.4	10.24	0.15	18.13	2.57	10.33	metallothionein-like 5, testis-specific (tesmin)	GO:0046872//metal ion binding
chr12_56272487	79837_intron1	PIP5K2C_intron1	6.36	1.33	2.26361	6.19412e-07	2.82615e-05	1.66	0.91	14.25	1.56	1.4	0.68	24.84	2.57	2.06	1.94	1.11	1.31	0.63	0.91	0.88	0.91	12.69	0.91	phosphatidylinositol-5-phosphate 4-kinase, type II, gamma	GO:0000166//nucleotide binding;GO:0005524//ATP binding;GO:0016301//kinase activity;GO:0016309//1-phosphatidylinositol-5-phosphate 4-kinase activity;GO:0016740//transferase activity;GO:0042802//identical protein binding
chr15_58695792	6095_intron1	RORA_intron1	4.7	0.59	2.99541	6.46039e-07	2.93282e-05	1.38	1.52	1.53	0.47	21.39	0.85	5.57	0.51	0.59	0.97	7.32	0.66	1.57	0.55	0.88	0	1.36	0.27	RAR-related orphan receptor A	GO:0003700//sequence-specific DNA binding transcription factor activity;GO:0003707//steroid hormone receptor activity;GO:0004879//ligand-dependent nuclear receptor activity;GO:0005515//protein binding;GO:0008270//zinc ion binding;GO:0043565//sequence-specific DNA binding;GO:0046872//metal ion binding
chr7_69374935	282553_intron	AUTS2_intron	11.36	4.12	1.46268	6.72013e-07	3.03548e-05	7.47	7.29	18.32	3.75	31.45	4.27	11.78	3.77	1.91	4.02	10.19	6.39	2.52	5.12	2.51	1.96	16.32	2.17	Autism, susceptibility to, 8	-
chr2_128101575	4648_intron	MYO7B_intron	18.94	9.13	1.05281	6.76565e-07	3.04084e-05	6.64	6.38	42.06	15.93	41.65	4.61	18	10.96	6.17	5.82	7.48	17.54	7.24	5.48	5.16	6.35	37.47	9.24	myosin VIIB	GO:0000166//nucleotide binding;GO:0003774//motor activity;GO:0003779//actin binding;GO:0005524//ATP binding
chr22_47394723	25817_intron1	FAM19A5_intron1	8.03	2.21	1.86225	7.35938e-07	3.29132e-05	2.91	3.8	18.65	2.34	5.31	1.37	23.73	1.54	1.76	1.66	2.55	0.49	2.05	1.83	1.33	6.2	16.62	1.36	family with sequence similarity 19 (chemokine (C-C motif)-like), member A5	-
chr21_46098096	54039_intron1	PCBP3_intron1	14.09	5.89	1.25845	7.84126e-07	3.48955e-05	8.3	8.05	3.22	5.15	58.01	6.84	21.02	4.62	5	6.24	16.08	3.11	4.88	12.8	4.28	6.04	2.87	2.99	poly(rC) binding protein 3	GO:0003677//DNA binding;GO:0003723//RNA binding
chr1_43803878	5792_intron	PTPRF_intron	2.27	8.1	-1.83325	9.67877e-07	4.24456e-05	3.32	1.82	1.02	12.65	1.96	10.08	3.98	3.94	3.38	3.88	2.07	7.87	1.89	5.48	2.06	19.8	0.91	7.34	protein tyrosine phosphatase, receptor type, F	GO:0004725//protein tyrosine phosphatase activity;GO:0004872//receptor activity;GO:0005001//transmembrane receptor protein tyrosine phosphatase activity;GO:0005158//insulin receptor binding;GO:0016787//hydrolase activity;GO:0030971//receptor tyrosine kinase binding;GO:0042301//phosphate binding
chr17_12757969	9912_intron	RICH2_intron	6.52	1.47	2.14555	1.02818e-06	4.42313e-05	1.38	2.13	1.19	2.03	37.6	1.54	6.21	1.54	2.06	1.94	1.59	0.49	1.42	1.1	2.8	0.76	1.06	1.18	Rho GTPase activating protein 44	GO:0005096//GTPase activator activity;GO:0005515//protein binding
chr6_72948773	22999_CDS	RIMS1_CDS	7.58	16.49	-1.12228	1.09439e-06	4.66355e-05	16.05	7.74	0.85	21.4	9.09	8.72	13.38	21.57	12.64	18.72	4.14	29.02	8.5	18.28	1.03	14.36	0.76	12.41	regulating synaptic membrane exocytosis 1	GO:0005083//small GTPase regulator activity;GO:0005515//protein binding;GO:0008270//zinc ion binding;GO:0017137//Rab GTPase binding;GO:0046872//metal ion binding
chr7_97682850	25851_downstream	DKFZP434B0335_downstream	15.91	7.22	1.14075	1.16141e-06	4.92591e-05	4.01	8.2	6.27	11.4	18.73	5.3	86.31	7.53	6.17	6.1	9.24	3.44	4.25	5.3	6.19	10.73	5.59	6.61	tectonin beta-propeller repeat containing 1	-
chr12_116112954	23014_upstream	FBXO21_upstream	14.55	6.33	1.19992	1.29895e-06	5.48351e-05	5.95	5.92	22.39	12.34	30.33	3.76	4.3	1.54	2.5	2.77	30.73	6.56	4.25	10.97	11.21	6.04	19.95	7.16	F-box protein 21	GO:0004842//ubiquitin-protein ligase activity
chr8_82077374	55824_intron	PAG1_intron	16.06	7.36	1.12528	1.34023e-06	5.63146e-05	10.1	9.26	9.5	10.15	61.08	8.89	13.85	7.02	5.58	5.68	21.18	6.07	5.19	9.14	6.64	6.35	8.46	5.89	phosphoprotein associated with glycosphingolipid microdomains 1	GO:0005070//SH3/SH2 adaptor activity;GO:0005515//protein binding;GO:0042169//SH2 domain binding
chr11_1028007	4588_upstream	MUC6_upstream	12.27	4.86	1.33667	1.34416e-06	5.62182e-05	3.46	6.53	5.43	8.75	39.84	4.96	14.33	2.74	4.56	3.05	25.16	4.92	3.78	5.48	7.81	2.12	4.84	5.07	mucin 6, oligomeric mucus/gel-forming	GO:0005201//extracellular matrix structural constituent
chr1_3288184	63976_intron	PRDM16_intron	4.85	0.74	2.71929	1.41459e-06	5.88913e-05	1.11	0.46	5.26	2.19	21.67	0.51	6.53	0.34	0.73	0.42	0.96	0.49	0.47	0.55	1.47	0	4.68	1.27	PR domain containing 16	GO:0003713//transcription coactivator activity;GO:0005515//protein binding;GO:0008270//zinc ion binding;GO:0016563//transcription activator activity;GO:0016564//transcription repressor activity;GO:0043565//sequence-specific DNA binding;GO:0046332//SMAD binding;GO:0046872//metal ion binding
chr17_39698200	6521_intron1	SLC4A1_intron1	8.33	2.5	1.73511	1.48152e-06	6.11144e-05	3.18	2.43	14.92	2.97	21.39	1.54	8.12	2.91	2.79	4.02	8.76	4.75	1.57	2.38	1.62	0.76	13.3	1.72	solute carrier family 4, anion exchanger, member 1 (erythrocyte membrane protein band 3, Diego blood group)	GO:0003779//actin binding;GO:0005215//transporter activity;GO:0005452//inorganic anion exchanger activity;GO:0005515//protein binding;GO:0008022//protein C-terminus binding;GO:0008509//anion transmembrane transporter activity;GO:0015108//chloride transmembrane transporter activity;GO:0015301//anion:anion antiporter activity;GO:0030506//ankyrin binding;GO:0042803//protein homodimerization activity…
chr1_163023835	5087_intron	PBX1_intron	8.03	2.36	1.76914	1.67094e-06	6.83044e-05	1.94	1.97	20.52	2.97	15.38	0.68	3.19	5.31	0.88	2.36	11.62	5.25	0.79	1.46	0.59	0	18.28	1.72	pre-B-cell leukemia homeobox 1	GO:0003677//DNA binding;GO:0003700//sequence-specific DNA binding transcription factor activity;GO:0005515//protein binding;GO:0008134//transcription factor binding;GO:0030528//transcription regulator activity;GO:0043565//sequence-specific DNA binding;GO:0046982//protein heterodimerization activity
chr14_102312941	7187_upstream	TRAF3_upstream	7.73	2.21	1.80675	1.87152e-06	7.61591e-05	2.63	3.64	6.61	1.87	20.55	1.88	4.62	1.03	1.32	0.83	18.95	1.8	1.1	7.13	7.22	2.12	5.89	1.09	TNF receptor-associated factor 3	GO:0004842//ubiquitin-protein ligase activity;GO:0004871//signal transducer activity;GO:0005515//protein binding;GO:0008270//zinc ion binding;GO:0046872//metal ion binding
chr10_134349265	3632_intron	INPP5A_intron	13.94	6.04	1.20723	1.89396e-06	7.67266e-05	8.16	6.22	18.65	7.19	45.15	5.64	9.87	4.96	4.12	4.02	14.97	13.61	3.15	10.79	2.8	1.06	16.62	4.17	inositol polyphosphate-5-phosphatase, 40kDa	GO:0004437//inositol or phosphatidylinositol phosphatase activity;GO:0004445//inositol-polyphosphate 5-phosphatase activity;GO:0016787//hydrolase activity;GO:0042731//PH domain binding
chr5_965808	9319_intron	TRIP13_intron	3.64	0.29	3.62618	2.02297e-06	8.08651e-05	0.55	0.46	2.71	0.62	13.98	0.34	3.66	0.17	0.29	0.28	5.73	0.66	0.47	0.37	1.92	0	2.42	0.36	thyroid hormone receptor interactor 13	GO:0000166//nucleotide binding;GO:0003712//transcription cofactor activity;GO:0005515//protein binding;GO:0005524//ATP binding;GO:0017111//nucleoside-triphosphatase activity;GO:0042802//identical protein binding
chr12_128197449	121256_intron	TMEM132D_intron	15	6.77	1.14701	2.05916e-06	8.19491e-05	8.72	5.77	26.46	11.72	30.61	3.25	10.99	8.39	3.82	5.68	22.45	14.1	4.25	4.39	5.16	0.76	23.57	6.79	transmembrane protein 132D	GO:0003674//molecular_function
chr3_1207469	27255_intron	CNTN6_intron	13.18	5.6	1.23623	2.33469e-06	9.17026e-05	5.4	5.92	21.71	7.5	24.32	5.81	14.49	6.16	6.17	5.41	19.9	3.28	4.25	9.51	4.57	3.78	19.34	4.35	contactin 6	-
chr1_109607364	1952_CDS	CELSR2_CDS	18.33	9.13	1.00588	2.34026e-06	9.15234e-05	7.61	11.99	13.4	16.4	56.75	6.15	19.43	2.74	3.82	4.71	33.44	4.92	3.46	18.46	13.57	7.56	11.94	9.51	cadherin, EGF LAG seven-pass G-type receptor 2 (flamingo homolog, Drosophila)	GO:0004930//G-protein coupled receptor activity;GO:0005509//calcium ion binding;GO:0005515//protein binding
chr1_10608604	5195_intron	PEX14_intron	3.48	9.87	-1.50131	2.40867e-06	9.29911e-05	8.58	3.19	0.85	4.69	1.26	7.35	5.1	31.16	4.26	19.41	0.64	20	7.71	3.47	2.21	2.72	0.76	2.72	peroxisomal biogenesis factor 14	GO:0003714//transcription corepressor activity;GO:0005515//protein binding;GO:0047485//protein N-terminus binding
chr22_18609573	65078_CDSN	RTN4R_CDSN	14.24	6.33	1.16954	2.59585e-06	9.93683e-05	2.63	5.31	19.33	9.37	43.75	5.3	11.15	3.42	4.7	5.68	17.67	2.95	5.98	6.22	5.75	13.15	17.23	5.43	reticulon 4 receptor	GO:0004872//receptor activity;GO:0005515//protein binding
chr1_12419592	55187_intron	VPS13D_intron	7.58	2.21	1.77818	2.96702e-06	0.000112151	5.12	5.16	4.07	1.41	29.07	2.56	12.42	1.54	1.76	1.66	7.17	1.31	1.42	4.94	1.47	1.66	3.63	0.82	vacuolar protein sorting 13 homolog D (S. cerevisiae)	-
chr12_130180511	283383_intron	GPR133_intron	8.79	2.94	1.57727	3.63727e-06	0.000136345	3.18	4.86	15.43	5.47	25.44	1.37	8.76	1.88	2.79	2.08	7.32	2.79	1.26	1.1	1.33	2.72	13.75	3.17	G protein-coupled receptor 133	GO:0004930//G-protein coupled receptor activity
chr3_50263917	2771_intron1	GNAI2_intron1	9.24	3.24	1.51252	4.04689e-06	0.000149223	4.98	3.8	5.77	5.62	28.37	3.08	7.64	2.05	3.09	1.53	20.7	2.62	2.05	6.03	3.83	2.12	5.14	3.26	guanine nucleotide binding protein (G protein), alpha inhibiting activity polypeptide 2	GO:0000166//nucleotide binding;GO:0003924//GTPase activity;GO:0004871//signal transducer activity;GO:0005515//protein binding;GO:0005525//GTP binding;GO:0019001//guanyl nucleotide binding
chr17_74689849	146713_intron	HRNBP3_intron	14.39	6.63	1.11922	4.87656e-06	0.000176927	4.43	4.55	4.58	11.72	52.42	3.76	14.81	3.77	6.17	3.19	31.53	9.84	4.72	8.77	5.16	7.25	4.08	6.79	RNA binding protein, fox-1 homolog (C. elegans) 3	GO:0000166//nucleotide binding;GO:0003723//RNA binding
chr7_131822878	91584_intron	PLXNA4_intron	5.76	1.33	2.11922	4.89721e-06	0.000176966	1.94	2.28	0	3.12	35.78	1.88	7.48	1.2	1.18	0.83	1.43	0.33	0.47	0.73	0.88	0	0	1.81	plexin A4	GO:0004872//receptor activity;GO:0017154//semaphorin receptor activity
chr4_619353	5158_intron	PDE6B_intron	7.58	2.36	1.68507	6.45894e-06	0.000229725	2.08	2.13	1.36	4.37	43.47	2.91	10.19	2.23	2.06	1.94	2.07	0.49	1.89	1.83	1.18	2.87	1.21	2.54	phosphodiesterase 6B, cGMP-specific, rod, beta	GO:0016787//hydrolase activity;GO:0046872//metal ion binding;GO:0047555//3',5'-cyclic-GMP phosphodiesterase activity
chr5_1553370	79888_intron	AYTL2_intron	4.09	10.45	-1.35364	6.59936e-06	0.000233799	9.82	4.1	1.02	7.97	0.42	6.32	5.26	23.97	7.5	16.92	1.27	20.16	9.91	7.86	0.59	6.8	0.91	4.62	lysophosphatidylcholine acyltransferase 1	GO:0005509//calcium ion binding;GO:0008415//acyltransferase activity;GO:0016740//transferase activity;GO:0047184//1-acylglycerophosphocholine O-acyltransferase activity;GO:0047192//1-alkylglycerophosphocholine O-acetyltransferase activity
chr10_1218443	105_CDSN	ADARB2_CDSN	11.82	5.01	1.23916	7.07243e-06	0.000248608	4.57	6.38	7.46	10	32.29	4.61	8.28	2.74	5	2.5	32.48	7.7	2.83	3.29	6.64	1.36	6.65	5.8	adenosine deaminase, RNA-specific, B2	GO:0003725//double-stranded RNA binding;GO:0003727//single-stranded RNA binding;GO:0004000//adenosine deaminase activity;GO:0016787//hydrolase activity;GO:0046872//metal ion binding
chr12_2412496	775_intron	CACNA1C_intron	8.03	2.65	1.59921	7.52921e-06	0.000263639	2.49	2.13	3.56	4.84	41.65	2.05	6.69	1.71	2.94	3.19	4.3	1.31	2.2	3.66	2.21	2.27	3.17	2.81	calcium channel, voltage-dependent, L type, alpha 1C subunit	GO:0005244//voltage-gated ion channel activity;GO:0005245//voltage-gated calcium channel activity;GO:0005515//protein binding;GO:0005516//calmodulin binding;GO:0019904//protein domain specific binding;GO:0051721//protein phosphatase 2A binding
chr7_157851889	5799_intron	PTPRN2_intron	2.88	0.15	4.28915	7.96741e-06	0.000274724	0.14	0.15	0	0	20.13	0.17	2.07	0.17	0	0.14	0.96	0.16	0.31	0	0.29	0	0	0	protein tyrosine phosphatase, receptor type, N polypeptide 2	GO:0004872//receptor activity;GO:0005001//transmembrane receptor protein tyrosine phosphatase activity;GO:0005515//protein binding;GO:0016787//hydrolase activity
chr1_40889598	9783_intron1	RIMS3_intron1	11.06	4.56	1.27685	8.61065e-06	0.000293542	4.43	8.5	3.9	4.06	26	2.73	24.21	3.42	7.79	13.73	19.27	1.97	3.62	2.74	6.19	0.76	3.48	2.36	regulating synaptic membrane exocytosis 3	-
chr3_173971820	1894_intron	ECT2_intron	15.61	7.66	1.02728	8.69579e-06	0.00029533	12.31	11.99	20.69	11.09	28.51	8.54	11.31	6.68	8.08	9.01	24.36	5.25	6.92	8.04	9.73	1.96	18.43	6.43	epithelial cell transforming sequence 2 oncogene	GO:0004871//signal transducer activity;GO:0005085//guanyl-nucleotide exchange factor activity;GO:0005089//Rho guanyl-nucleotide exchange factor activity;GO:0005515//protein binding
chr16_48243618	23090_intron	ZNF423_intron	14.55	6.92	1.07159	8.84967e-06	0.00029943	8.85	5.01	9.33	3.91	54.09	5.81	22.77	8.56	7.94	8.18	3.5	15.25	9.75	6.22	2.8	9.97	8.31	2.26	zinc finger protein 423	GO:0003677//DNA binding;GO:0003700//sequence-specific DNA binding transcription factor activity;GO:0005515//protein binding;GO:0008270//zinc ion binding;GO:0016563//transcription activator activity;GO:0016564//transcription repressor activity;GO:0046872//metal ion binding
chr1_15195678	23254_intron	KIAA1026_intron	14.55	6.92	1.07159	8.84967e-06	0.000298313	5.81	6.98	9.33	10	55.77	8.72	13.85	3.94	6.76	5.27	15.92	12.95	3.78	8.23	8.55	1.96	8.31	5.8	kazrin	-
chr10_98814251	6585_intron	SLIT1_intron	3.64	0.44	3.04122	9.95818e-06	0.000329532	0.69	0.61	1.19	0.62	19.43	0	3.66	0.68	0.59	0.55	3.18	0.33	0.31	0.18	0.74	0.3	1.06	0.36	slit homolog 1 (Drosophila)	GO:0005509//calcium ion binding;GO:0005515//protein binding;GO:0043395//heparan sulfate proteoglycan binding;GO:0048495//Roundabout binding
chr10_105477465	9644_intron	SH3PXD2A_intron	3.64	9.57	-1.39619	9.98961e-06	0.000329365	5.81	3.34	1.53	8.28	1.68	7.01	2.87	19.86	5.73	16.5	1.75	20.33	9.75	5.85	1.62	4.38	1.36	4.8	SH3 and PX domains 2A	GO:0005515//protein binding;GO:0035091//phosphoinositide binding
chr15_77162744	5923_intron1	RASGRF1_intron1	9.85	3.83	1.36315	1.01017e-05	0.000330648	4.29	1.97	5.77	3.91	33.13	2.73	8.28	5.31	3.09	3.88	19.59	7.7	5.35	3.84	3.1	4.53	5.14	2.26	Ras protein-specific guanine nucleotide-releasing factor 1	GO:0005085//guanyl-nucleotide exchange factor activity;GO:0005088//Ras guanyl-nucleotide exchange factor activity;GO:0005089//Rho guanyl-nucleotide exchange factor activity;GO:0005515//protein binding;GO:0035254//glutamate receptor binding
chr4_8258229	54436_intron	SH3TC1_intron	10.76	4.42	1.28407	1.0365e-05	0.000338041	7.06	5.77	7.46	3.59	36.34	3.25	15.77	4.45	3.09	6.52	15.13	6.07	3.62	9.69	0.88	0.45	6.65	2.08	SH3 domain and tetratricopeptide repeats 1	GO:0005488//binding
chr6_168786507	64094_intron	SMOC2_intron	2.27	0	7.27004	1.21213e-05	0.000392487	0	0.15	1.36	0	14.26	0	2.07	0	0.15	0.42	0	0	0	0	0.44	0	1.21	0	SPARC related modular calcium binding 2	GO:0005509//calcium ion binding
chr14_54950178	22863_upstream	KIAA0831_upstream	7.58	2.5	1.59761	1.34384e-05	0.000432037	4.98	4.25	0.85	2.97	32.57	1.71	8.76	2.74	2.65	3.19	10.99	2.13	1.89	2.56	3.1	1.66	0.76	1.72	ATG14 autophagy related 14 homolog (S. cerevisiae)	GO:0005515//protein binding
chr18_70274086	125704_intron1	C18orf51_intron1	6.21	1.77	1.81381	1.67097e-05	0.000527816	2.35	2.88	3.73	2.34	26.28	1.37	4.94	1.88	1.91	2.77	7.96	0.98	3.3	1.83	1.18	0	3.32	1.36	family with sequence similarity 69, member C	-
chr19_60442453	22870_intron	SAPS1_intron	3.48	0.44	2.97982	1.81233e-05	0.000566526	0.83	0.91	0.17	0.31	16.07	0	1.91	0.51	0.29	0.28	9.24	0	0.63	0.55	1.33	1.36	0.15	0.18	protein phosphatase 6, regulatory subunit 1	GO:0005515//protein binding;GO:0019903//protein phosphatase binding
chr21_40368807	1826_intron	DSCAM_intron	8.18	2.94	1.47418	1.92735e-05	0.00059629	3.04	1.67	5.6	4.06	32.85	1.2	10.99	3.25	4.12	5.41	4.62	2.46	3.15	1.28	2.51	4.68	4.99	2.36	Down syndrome cell adhesion molecule	GO:0005515//protein binding
chr10_125590596	119587_intron	CPXM2_intron	3.79	0.59	2.68507	2.15562e-05	0.000664637	1.25	0.3	0.51	1.87	24.46	0.85	1.43	0.17	0.88	0.55	0.64	0	1.26	0.37	0.88	0	0.45	1.09	carboxypeptidase X (M14 family), member 2	GO:0004181//metallocarboxypeptidase activity;GO:0008270//zinc ion binding
chr4_185159402	56977_intron1	STOX2_intron1	6.36	1.91	1.7331	2.34986e-05	0.000717184	1.38	1.21	5.77	3.75	24.88	2.39	4.78	0.51	1.03	1.39	8.6	2.3	2.05	1.28	2.51	2.27	5.14	2.17	storkhead box 2	-
chr5_175770368	1212_intron1	CLTB_intron1	7.12	2.36	1.59581	2.40227e-05	0.000730711	2.49	4.25	2.88	4.37	29.07	3.25	4.94	0.86	2.06	1.25	13.22	0.33	1.73	4.94	3.54	0	2.57	2.54	clathrin, light chain B	GO:0005198//structural molecule activity;GO:0005515//protein binding;GO:0042277//peptide binding
chr4_169752166	23022_intron	PALLD_intron	4.7	1.03	2.18806	2.43135e-05	0.000737074	1.66	2.73	2.37	0.31	23.06	1.03	6.05	1.03	0.59	0.97	0.96	0.82	1.89	0.55	1.47	2.12	2.12	0.18	palladin, cytoskeletal associated protein	GO:0003779//actin binding;GO:0005515//protein binding;GO:0051371//muscle alpha-actinin binding
chr1_226198552	7483_intron1	WNT9A_intron1	3.03	8.25	-1.44421	2.49756e-05	0.000754614	4.43	2.58	1.36	9.37	3.08	3.76	2.07	16.61	4.26	9.84	2.23	23.11	6.92	3.84	1.18	2.57	1.21	5.43	wingless-type MMTV integration site family, member 9A	GO:0001664//G-protein-coupled receptor binding;GO:0004871//signal transducer activity;GO:0005201//extracellular matrix structural constituent
chr1_239231878	6000_intron	RGS7_intron	8.79	3.39	1.37564	2.54367e-05	0.000765984	4.29	4.55	12.89	4.69	17.05	2.91	8.28	2.57	3.09	3.33	16.56	2.13	3.15	4.02	3.1	4.38	11.48	2.72	regulator of G-protein signaling 7	GO:0004871//signal transducer activity;GO:0005096//GTPase activator activity;GO:0005515//protein binding
chr9_139512081	375775_intron	PNPLA7_intron	2.58	0.15	4.12868	2.98144e-05	0.000883093	0.14	0	0	0	18.31	0.34	3.03	0.17	0.29	0.83	0	0	0	0.18	0.29	0	0	0	patatin-like phospholipase domain containing 7	GO:0016787//hydrolase activity
chr19_40475951	4099_intron1	MAG_intron1	6.97	2.36	1.56478	3.68778e-05	0.00107817	2.08	1.67	4.41	2.34	30.33	1.37	8.44	2.4	3.09	1.66	6.21	3.28	1.89	2.56	0.74	4.99	3.93	1.36	myelin associated glycoprotein	GO:0005529//sugar binding
chr7_40545655	79783_intron	C7orf10_intron	7.42	2.65	1.486	4.05692e-05	0.00117093	3.32	4.71	12.04	5.31	21.67	1.37	8.28	2.23	2.2	3.47	3.34	0.98	2.2	1.46	2.95	0.6	10.73	3.08	chromosome 7 open reading frame 10	GO:0016740//transferase activity
chr7_157281521	5799_intron	PTPRN2_intron	10.15	4.42	1.20042	4.40617e-05	0.00125174	4.84	6.53	13.74	6.72	19.71	2.56	10.51	2.74	2.06	1.8	21.34	2.95	0.94	8.04	6.19	5.89	12.24	3.9	protein tyrosine phosphatase, receptor type, N polypeptide 2	GO:0004872//receptor activity;GO:0005001//transmembrane receptor protein tyrosine phosphatase activity;GO:0005515//protein binding;GO:0016787//hydrolase activity
chr1_66965853	84251_intron	SGIP1_intron	5.61	1.62	1.79124	4.7554e-05	0.00134672	2.35	3.34	2.88	2.03	20.41	2.05	10.19	0.68	2.65	2.08	5.1	0.49	1.57	1.65	1.47	1.81	2.57	1.18	SH3-domain GRB2-like (endophilin) interacting protein 1	GO:0005515//protein binding
chr7_44271341	816_intron	CAMK2B_intron	7.58	2.8	1.43715	5.14369e-05	0.0014476	4.01	3.95	8.65	3.28	25.02	2.56	7.01	3.08	2.35	4.58	7.32	2.79	1.73	1.83	3.83	1.36	7.71	1.9	calcium/calmodulin-dependent protein kinase II beta	GO:0000166//nucleotide binding;GO:0004683//calmodulin-dependent protein kinase activity;GO:0005515//protein binding;GO:0005516//calmodulin binding;GO:0005524//ATP binding;GO:0016740//transferase activity
chr7_36160632	80820_CDS	KIAA1706_CDS	2.58	7.22	-1.48603	5.43315e-05	0.00152432	4.29	2.58	0.68	8.44	0.98	5.64	3.82	8.9	2.65	3.05	4.3	9.51	4.25	3.84	2.06	19.49	0.6	4.89	endonuclease/exonuclease/phosphatase family domain containing 1	GO:0003677//DNA binding
chr1_199288305	779_intron	CACNA1S_intron	9.39	3.98	1.24053	5.46128e-05	0.00152747	4.7	4.55	6.11	3.75	31.87	3.59	12.42	3.42	3.23	3.19	11.46	5.9	2.2	6.22	5.75	4.84	5.44	2.17	calcium channel, voltage-dependent, L type, alpha 1S subunit	GO:0005244//voltage-gated ion channel activity;GO:0005245//voltage-gated calcium channel activity;GO:0008331//high voltage-gated calcium channel activity
chr7_36634801	313_intron	AOAH_intron	9.39	3.98	1.24053	5.46128e-05	0.00152275	4.57	8.2	1.36	2.03	38.16	2.91	23.25	5.31	3.97	5.68	3.5	2.13	3.78	5.12	2.65	5.14	1.21	1.18	acyloxyacyl hydrolase (neutrophil)	GO:0003824//catalytic activity;GO:0004465//lipoprotein lipase activity;GO:0016788//hydrolase activity, acting on ester bonds;GO:0050528//acyloxyacyl hydrolase activity
chr1_53699013	63948_intron1	DMRTB1_intron1	6.06	1.91	1.66271	5.77194e-05	0.00159461	2.91	3.34	1.02	2.19	23.34	3.59	13.06	2.05	3.97	1.66	5.73	1.8	1.1	1.65	1.18	0.91	0.91	1.27	DMRT-like family B with proline-rich C-terminal, 1	GO:0003677//DNA binding;GO:0003700//sequence-specific DNA binding transcription factor activity;GO:0005515//protein binding;GO:0046872//metal ion binding
chr7_97822229	55971_intron	BAIAP2L1_intron	5	1.33	1.91569	5.87522e-05	0.00160839	1.38	1.37	2.88	2.66	20.97	1.03	3.34	0.68	1.03	0.55	7.8	0.82	1.26	2.56	2.36	0.15	2.57	1.54	BAI1-associated protein 2-like 1	GO:0003674//molecular_function;GO:0003779//actin binding;GO:0005515//protein binding;GO:0008093//cytoskeletal adaptor activity;GO:0017124//SH3 domain binding
chr6_1715608	2762_intron	GMDS_intron	6.52	2.21	1.56059	6.60737e-05	0.00178716	1.94	2.73	0	6.4	45.57	1.2	2.07	0.51	2.06	0.55	1.91	1.97	0.79	1.28	0.74	0	0	3.71	GDP-mannose 4,6-dehydratase	GO:0005488//binding;GO:0008446//GDP-mannose 4,6-dehydratase activity;GO:0016829//lyase activity;GO:0050662//coenzyme binding
chr5_15811108	23194_intron	FBXL7_intron	5.76	1.77	1.70418	6.62641e-05	0.00178695	4.29	4.25	4.07	1.41	9.09	1.37	13.7	3.08	0.88	1.66	12.26	1.64	0.79	3.29	2.95	0	3.63	0.82	F-box and leucine-rich repeat protein 7	GO:0004842//ubiquitin-protein ligase activity;GO:0005515//protein binding
chr20_3620243	6614_CDS	SIGLEC1_CDS	3.48	0.59	2.56478	6.71145e-05	0.0018045	0.83	1.06	0.34	0.78	19.99	0.85	4.94	0.86	0.44	0.28	1.27	0.33	0.63	0.37	1.18	0.76	0.3	0.45	sialic acid binding Ig-like lectin 1, sialoadhesin	GO:0005515//protein binding;GO:0005529//sugar binding
chr19_45124293	8857_intron	FCGBP_intron	4.39	1.03	2.09184	6.80235e-05	0.00181812	2.08	2.88	6.44	0.78	8.53	0.51	8.92	1.2	0.88	1.66	4.46	1.15	1.57	1.28	0.74	0	5.74	0.45	Fc fragment of IgG binding protein	GO:0005515//protein binding
chr4_2303137	57732_intron	ZFYVE28_intron	12.73	6.33	1.00727	6.83024e-05	0.00182019	4.43	4.55	5.09	12.34	70.03	2.73	8.12	1.37	3.09	2.91	3.34	2.62	3.15	11.15	7.37	11.48	4.53	7.16	zinc finger, FYVE domain containing 28	GO:0005515//protein binding;GO:0008270//zinc ion binding;GO:0032266//phosphatidylinositol-3-phosphate binding;GO:0046872//metal ion binding
chr1_208881717	55733_intron	HHAT_intron	3.79	0.74	2.36315	7.0562e-05	0.00186938	0.97	1.21	0.51	0.62	19.43	0.85	4.94	0.68	0.44	1.66	4.3	0.66	0.94	0.55	1.18	0.45	0.45	0.36	hedgehog acyltransferase	GO:0000166//nucleotide binding;GO:0005525//GTP binding;GO:0008415//acyltransferase activity;GO:0016740//transferase activity
chr17_74877097	146713_intron1	HRNBP3_intron1	6.21	2.06	1.59142	7.71908e-05	0.00203307	2.63	2.73	4.92	1.87	22.92	2.22	5.1	1.88	2.06	1.8	6.53	1.48	1.73	2.01	4.28	4.38	4.38	1.09	RNA binding protein, fox-1 homolog (C. elegans) 3	GO:0000166//nucleotide binding;GO:0003723//RNA binding
chr7_1462132	79778_intron1	MICALL2_intron1	8.94	3.83	1.22342	9.48969e-05	0.00245644	6.78	5.47	6.27	4.06	24.04	2.39	9.56	2.91	4.41	3.05	16.88	3.93	3.3	8.77	3.39	2.87	5.59	2.36	MICAL-like 2	GO:0008270//zinc ion binding;GO:0046872//metal ion binding
chr10_71965906	27143_intron	KIAA1274_intron	4.55	1.18	1.94811	0.000104565	0.00266848	0.97	0.91	2.04	2.34	20.27	0.68	7.17	0.34	0.88	1.39	3.5	0.82	0.94	1.46	1.62	0.6	1.81	1.36	KIAA1274	-
chr17_77468307	51547_intron	SIRT7_intron	6.82	2.5	1.44561	0.000108989	0.00276575	3.87	3.49	7.63	3.59	16.35	1.88	12.26	1.71	2.79	3.19	8.12	0.66	2.52	3.84	1.18	1.66	6.8	2.08	sirtuin 7	GO:0005515//protein binding;GO:0008270//zinc ion binding;GO:0016787//hydrolase activity;GO:0016811//hydrolase activity, acting on carbon-nitrogen (but not peptide) bonds, in linear amides;GO:0046872//metal ion binding;GO:0070403//NAD binding
chr19_3768083	23217_intron	KIAA1086_intron	2.27	0.15	3.94811	0.000110448	0.00278712	0.14	0.15	3.9	0	7.97	0.34	0.8	0	0.15	0.14	3.5	0	0	0.18	0.15	0	3.48	0	zinc finger RNA binding protein 2	GO:0003676//nucleic acid binding;GO:0008270//zinc ion binding
chr17_1806338	146760_intron1	RTN4RL1_intron1	7.73	3.09	1.32133	0.000116438	0.00293009	2.77	4.71	13.74	5.15	15.65	3.76	6.85	1.03	1.03	2.5	12.42	2.13	2.05	4.39	3.83	0.76	12.24	2.99	reticulon 4 receptor-like 1	GO:0004872//receptor activity;GO:0005515//protein binding
chr20_33354739	55245_CDSN	C20orf44_CDSN	3.94	0.88	2.1567	0.00011882	0.00298172	1.11	0.46	0	1.72	23.34	1.2	3.19	0.68	1.03	0.55	3.82	1.15	0.63	0.18	0.59	0.76	0	1	ubiquinol-cytochrome c reductase complex chaperone	-
chr3_14515435	80852_intron	GRIP2_intron	3.94	0.88	2.1567	0.00011882	0.00297346	0.42	0.61	2.71	1.56	16.35	0.51	5.73	0.68	1.03	1.11	3.34	1.15	0.63	1.28	1.62	0	2.42	0.91	glutamate receptor interacting protein 2	GO:0005515//protein binding
chr16_15396783	255027_upstream	FLJ39599_upstream	5.3	1.62	1.71107	0.000119201	0.00296656	2.91	6.53	1.36	0.94	10.76	1.37	19.91	3.08	0.88	2.22	8.92	0.66	1.1	0.37	1.03	0	1.21	0.54	MPV17 mitochondrial membrane protein-like	-
chr22_42564229	25830_intron	SULT4A1_intron	5.3	1.62	1.71107	0.000119201	0.00295841	1.94	1.82	5.09	2.03	22.92	2.56	2.07	1.03	1.91	1.39	3.03	1.48	1.73	2.92	2.51	0.91	4.53	1.18	sulfotransferase family 4A, member 1	GO:0008146//sulfotransferase activity;GO:0016740//transferase activity
chr16_8743742	18_intron	ABAT_intron	5.76	11.63	-1.01464	0.000127357	0.00315217	5.67	3.95	1.7	7.34	7.69	9.91	8.44	26.54	8.96	18.16	2.71	25.41	11.33	6.76	3.24	8.01	1.51	4.26	4-aminobutyrate aminotransferase	GO:0003867//4-aminobutyrate transaminase activity;GO:0003867//4-aminobutyrate transaminase activity;GO:0005515//protein binding;GO:0016740//transferase activity;GO:0030170//pyridoxal phosphate binding;GO:0032145//succinate-semialdehyde dehydrogenase binding;GO:0042803//protein homodimerization activity;GO:0047298//(S)-3-amino-2-methylpropionate transaminase activity
chr17_76656754	10458_intron	BAIAP2_intron	10.3	4.86	1.08429	0.000135625	0.00332945	5.81	6.53	4.92	8.59	36.76	1.71	16.4	3.6	4.26	3.61	10.83	8.03	4.09	4.39	3.98	2.12	4.38	4.98	BAI1-associated protein 2	GO:0005515//protein binding;GO:0008022//protein C-terminus binding;GO:0008093//cytoskeletal adaptor activity;GO:0017124//SH3 domain binding
chr17_37035606	3872_upstream	KRT17_upstream	10.3	4.86	1.08429	0.000135625	0.00332042	4.57	3.8	10.85	4.37	37.18	2.39	10.83	2.91	2.79	3.33	10.19	3.28	2.05	7.13	2.8	15.56	9.67	2.54	keratin 17	GO:0005200//structural constituent of cytoskeleton;GO:0005515//protein binding
chr9_23759752	1993_intron1	ELAVL2_intron1	7.88	3.24	1.28223	0.000140861	0.00343002	2.08	1.52	14.92	9.22	25.58	2.39	2.71	2.4	2.06	1.39	7.17	2.62	1.42	1.83	1.33	0.6	13.3	5.34	ELAV (embryonic lethal, abnormal vision, Drosophila)-like 2 (Hu antigen B)	GO:0000166//nucleotide binding;GO:0003723//RNA binding;GO:0003730//mRNA 3'-UTR binding;GO:0005515//protein binding
chr8_27871988	286133_intron	SCARA5_intron	2.58	0.29	3.12868	0.000159307	0.00384807	0.55	0.61	3.22	0.16	9.09	0.34	4.14	0.34	0.15	0.28	3.34	0.16	0	0.37	0	0	2.87	0.09	scavenger receptor class A, member 5 (putative)	GO:0004872//receptor activity;GO:0005044//scavenger receptor activity;GO:0005515//protein binding;GO:0070287//ferritin receptor activity
chr14_90882870	440193_intron	CCDC88C_intron	2.58	0.29	3.12868	0.000159307	0.00383781	0.55	0.46	0.68	0.31	6.01	0	1.11	0.34	0.44	0.28	11.46	0	1.42	1.1	0.44	0	0.6	0.18	coiled-coil domain containing 88C	GO:0030165//PDZ domain binding;GO:0043621//protein self-association
chr2_237080410	79781_intron1	IQCA_intron1	6.67	2.5	1.41319	0.000163168	0.00392037	2.91	4.55	1.36	2.5	29.21	2.05	8.6	2.23	1.32	2.91	8.6	4.92	2.2	1.83	2.65	0.45	1.21	1.45	IQ motif containing with AAA domain 1	GO:0000166//nucleotide binding;GO:0005524//ATP binding
chr7_101305674	1523_intron1	CUTL1_intron1	8.03	3.39	1.24558	0.000168627	0.00404079	5.4	5.01	6.61	6.4	35.36	4.1	3.82	2.57	3.09	2.22	4.3	2.79	2.67	3.84	2.21	0.15	5.89	3.71	cut-like homeobox 1	GO:0003682//chromatin binding;GO:0003700//sequence-specific DNA binding transcription factor activity;GO:0003702//RNA polymerase II transcription factor activity;GO:0016564//transcription repressor activity;GO:0030674//protein binding, bridging;GO:0043565//sequence-specific DNA binding
chr1_23014073	2048_intron	EPHB2_intron	3.33	7.95	-1.25424	0.000175261	0.00415566	6.5	2.73	1.02	7.65	1.4	4.44	9.71	19.17	5.73	12.62	0.64	14.92	3.78	5.85	0.59	3.02	0.91	4.44	EPH receptor B2	GO:0000166//nucleotide binding;GO:0004713//protein tyrosine kinase activity;GO:0004872//receptor activity;GO:0005005//transmembrane-ephrin receptor activity;GO:0005102//receptor binding;GO:0005524//ATP binding;GO:0008046//axon guidance receptor activity;GO:0016740//transferase activity
chr6_168619201	64094_intron1	SMOC2_intron1	5.91	2.06	1.51927	0.0001813	0.0042876	4.01	3.34	4.92	2.5	24.18	1.54	5.26	1.88	2.79	3.05	1.59	1.31	1.1	1.83	2.8	1.66	4.38	1.45	SPARC related modular calcium binding 2	GO:0005509//calcium ion binding
chr11_110659913	341032_intron	C11orf53_intron	4.09	1.03	1.98875	0.000186117	0.0043786	1.11	1.21	1.19	2.19	19.71	0.51	3.03	1.2	0.88	0.42	6.05	0.82	1.26	0.55	1.03	0.3	1.06	1.27	chromosome 11 open reading frame 53	-
chr5_1347217	7015_CDS	TERT_CDS	4.55	9.72	-1.09629	0.000187689	0.00440411	5.81	3.19	1.87	12.5	5.31	8.03	7.96	2.91	5	3.61	2.39	11.15	5.03	5.3	5.16	33.85	1.66	7.25	telomerase reverse transcriptase	GO:0003677//DNA binding;GO:0003720//telomerase activity;GO:0003720//telomerase activity;GO:0003721//telomeric template RNA reverse transcriptase activity;GO:0003721//telomeric template RNA reverse transcriptase activity;GO:0005515//protein binding;GO:0016740//transferase activity;GO:0016779//nucleotidyltransferase activity;GO:0042162//telomeric DNA binding;GO:0042803//protein homodimerization act…
chr1_153416647	80128_intron	TRIM46_intron	2.88	0.44	2.70418	0.000190259	0.00445285	0.28	0.46	0.85	1.09	7.83	0	6.05	0.17	0.59	0.42	7.96	0.49	0.31	0.55	1.92	0	0.76	0.63	tripartite motif-containing 46	GO:0005515//protein binding;GO:0008270//zinc ion binding;GO:0046872//metal ion binding
chr18_20908031	25925_intron	ZNF521_intron	1.67	0	6.82258	0.000205429	0.00478311	0	0	0	0	13.84	0	0	0	0	0	0	0	0	0	0.29	0	0	0	zinc finger protein 521	-
chr18_75342280	4772_intron	NFATC1_intron	3.48	0.74	2.24285	0.000206249	0.00478985	1.66	1.06	1.36	0.94	15.51	0.85	6.53	1.2	0.88	1.53	1.11	0.16	0.47	0.55	2.06	0.15	1.21	0.54	nuclear factor of activated T-cells, cytoplasmic, calcineurin-dependent 1	GO:0003677//DNA binding;GO:0003700//sequence-specific DNA binding transcription factor activity;GO:0005515//protein binding;GO:0005528//FK506 binding;GO:0010843//promoter binding;GO:0016563//transcription activator activity
chr1_242900417	51029_intron1	C1orf121_intron1	3.79	8.54	-1.17291	0.000218714	0.00504046	4.29	4.71	4.24	5.47	0.7	4.27	2.55	30.82	5.29	13.45	3.5	13.93	7.55	3.29	3.1	2.27	3.78	3.17	PPPDE peptidase domain containing 1	-
chr5_145982969	5521_intron	PPP2R2B_intron	6.97	2.8	1.31685	0.000247691	0.00560812	4.15	2.43	4.41	4.53	30.61	4.61	3.5	2.23	2.94	3.74	4.94	0.82	3.15	2.38	3.24	1.66	3.93	2.63	protein phosphatase 2, regulatory subunit B, beta	GO:0008601//protein phosphatase type 2A regulator activity
chr10_12432082	57118_intron1	CAMK1D_intron1	5.3	1.77	1.58554	0.000250311	0.00562515	0.28	0.46	23.23	6.56	2.38	0.17	0.48	0.34	0.59	0.28	1.27	0.33	0.47	1.1	1.03	1.21	20.7	3.8	calcium/calmodulin-dependent protein kinase ID	GO:0000166//nucleotide binding;GO:0004683//calmodulin-dependent protein kinase activity;GO:0005516//calmodulin binding;GO:0005524//ATP binding;GO:0016740//transferase activity
chr12_50989090	3892_CDSN	KRTHB6_CDSN	10.61	5.3	1.00058	0.000270242	0.00596911	5.81	6.68	2.37	7.81	39.7	5.98	18.31	5.48	3.67	4.02	15.13	5.08	3.46	7.68	3.1	1.96	2.12	4.53	keratin 86	GO:0005198//structural molecule activity
chr12_128927972	121256_intron1	TMEM132D_intron1	5.76	2.06	1.48179	0.000275494	0.00604081	2.77	2.73	3.56	3.12	26.56	1.37	8.28	2.57	1.47	2.63	1.91	1.97	1.73	2.92	1.03	0.3	3.17	1.81	transmembrane protein 132D	GO:0003674//molecular_function
chr13_113616012	348013_intron	FAM70B_intron	8.03	3.53	1.18418	0.000285677	0.00618898	3.6	3.95	4.92	3.59	28.09	3.93	6.53	3.6	2.5	4.02	12.42	2.62	4.09	4.94	4.87	3.93	4.38	2.08	family with sequence similarity 70, member B	-
chr2_196889322	57520_intron	HECW2_intron	8.03	3.53	1.18418	0.000285677	0.00617418	6.64	6.98	5.43	4.84	21.39	3.76	10.03	2.91	3.38	3.74	10.67	0.66	3.3	4.75	5.01	1.96	4.84	2.81	HECT, C2 and WW domain containing E3 ubiquitin protein ligase 2	GO:0005515//protein binding;GO:0016874//ligase activity;GO:0016881//acid-amino acid ligase activity
chr22_20645668	8940_intron	TOP3B_intron	7.58	3.24	1.22564	0.000294499	0.00634965	2.77	2.43	3.56	4.53	19.43	4.44	9.87	1.88	3.82	1.94	12.9	3.28	2.67	3.47	9.14	5.29	3.17	2.63	topoisomerase (DNA) III beta	GO:0000166//nucleotide binding;GO:0003677//DNA binding;GO:0003916//DNA topoisomerase activity;GO:0003917//DNA topoisomerase type I activity;GO:0005515//protein binding;GO:0005524//ATP binding
chr11_286687	80162_downstream	ATHL1_downstream	3.64	0.88	2.04122	0.000331096	0.0069886	0.97	0.91	4.24	1.72	11.6	0.17	2.55	0.86	1.47	1.11	2.87	0.98	1.26	0.73	3.98	0.3	3.78	1	ATH1, acid trehalase-like 1 (yeast)	GO:0016798//hydrolase activity, acting on glycosyl bonds
chr10_1660270	105_intron1	ADARB2_intron1	4.7	1.47	1.67349	0.000338385	0.0071258	1.11	1.21	0.68	2.03	26.98	1.71	4.78	1.2	1.91	1.39	1.91	1.48	0.79	0.91	1.33	1.81	0.6	1.18	adenosine deaminase, RNA-specific, B2	GO:0003725//double-stranded RNA binding;GO:0003727//single-stranded RNA binding;GO:0004000//adenosine deaminase activity;GO:0016787//hydrolase activity;GO:0046872//metal ion binding
chr20_60314206	11047_intron	ADRM1_intron	4.7	1.47	1.67349	0.000338385	0.00710923	0.97	1.82	9.5	1.41	4.75	1.2	6.69	1.54	1.03	1.11	8.6	2.3	1.73	0.55	1.18	2.42	8.46	0.82	adhesion regulating molecule 1	GO:0002020//protease binding;GO:0061133//endopeptidase activator activity;GO:0070628//proteasome binding
chr4_77922058	57619_CDSN	SHROOM3_CDSN	3.33	0.74	2.17872	0.000349416	0.007307	1.38	1.06	2.37	1.41	14.54	0.85	4.14	0.17	0.88	0.55	2.87	0	0.79	2.38	0.29	0.15	2.12	0.82	shroom family member 3	GO:0003779//actin binding;GO:0005515//protein binding
chr17_29973250	124842_intron1	TMEM132E_intron1	3.03	0.59	2.36315	0.000354242	0.00737378	1.11	0.91	5.6	0	6.15	0.17	5.57	1.03	0.88	1.25	0.8	0.49	0.63	0.55	1.77	1.21	4.99	0	transmembrane protein 132E	-
chr10_61334635	8030_intron1	CCDC6_intron1	5	10.01	-1.00185	0.000396848	0.00816657	10.24	7.29	0.68	12.65	3.91	6.32	5.26	14.21	9.7	10.26	4.78	22.46	8.34	5.12	1.33	6.35	0.6	7.34	coiled-coil domain containing 6	GO:0005200//structural constituent of cytoskeleton;GO:0005515//protein binding;GO:0017124//SH3 domain binding
chr8_41660264	286_intron	ANK1_intron	1.52	0	6.68507	0.000416811	0.00849993	0.42	0	0.17	0	8.95	0.17	2.23	0.17	0	0	0	0.16	0.31	0	0.15	0	0.15	0	ankyrin 1, erythrocytic	GO:0005198//structural molecule activity;GO:0005200//structural constituent of cytoskeleton;GO:0005515//protein binding;GO:0008093//cytoskeletal adaptor activity;GO:0008093//cytoskeletal adaptor activity;GO:0019899//enzyme binding;GO:0030507//spectrin binding;GO:0030507//spectrin binding
chr5_73146150	64283_intron	RGNEF_intron	7.42	3.24	1.1965	0.000422503	0.0085966	3.32	2.28	1.19	4.84	36.62	2.56	4.94	2.23	4.7	5.82	9.55	4.1	2.05	3.11	0.88	1.36	1.06	2.81	190 kDa guanine nucleotide exchange factor	GO:0003723//RNA binding;GO:0005085//guanyl-nucleotide exchange factor activity;GO:0005089//Rho guanyl-nucleotide exchange factor activity;GO:0046872//metal ion binding
chr17_71007442	9772_CDSN	KIAA0195_CDSN	3.79	8.25	-1.12228	0.000427051	0.00865018	3.04	2.28	1.36	6.09	3.35	3.59	6.05	11.13	4.12	8.32	2.39	33.11	11.64	5.12	1.62	4.68	1.21	3.53	KIAA0195	GO:0015662//ATPase activity, coupled to transmembrane movement of ions, phosphorylative mechanism
chr14_93261943	145270_intron	PRIMA1_intron	6.97	2.94	1.24285	0.000433769	0.0087666	4.01	4.86	7.8	1.41	23.06	3.59	7.48	3.08	2.94	2.5	5.1	1.48	2.67	3.47	2.06	6.5	6.95	0.82	proline rich membrane anchor 1	GO:0019899//enzyme binding;GO:0043495//protein anchor
chr5_149184641	133522_intron	PPARGC1B_intron	4.24	8.83	-1.05832	0.000494864	0.00984714	8.58	3.34	2.71	7.81	4.05	7.69	4.46	18.66	6.32	11.09	2.07	25.25	4.25	4.02	2.51	1.06	2.42	4.53	peroxisome proliferator-activated receptor gamma, coactivator 1 beta	GO:0000166//nucleotide binding;GO:0003723//RNA binding;GO:0005515//protein binding;GO:0016455//RNA polymerase II transcription mediator activity;GO:0030331//estrogen receptor binding;GO:0030374//ligand-dependent nuclear receptor transcription coactivator activity;GO:0030546//receptor activator activity;GO:0050682//AF-2 domain binding
chr1_28027919	5511_upstream	PPP1R8_upstream	3.79	1.03	1.87772	0.000496662	0.0098612	2.63	2.88	2.37	0.31	14.4	0.34	8.12	1.88	1.03	1.25	0.48	2.62	1.57	0.73	0.44	0	2.12	0.18	protein phosphatase 1, regulatory (inhibitor) subunit 8	GO:0003677//DNA binding;GO:0003723//RNA binding;GO:0004519//endonuclease activity;GO:0004865//protein serine/threonine phosphatase inhibitor activity;GO:0005515//protein binding;GO:0008599//protein phosphatase type 1 regulator activity;GO:0008995//ribonuclease E activity;GO:0016787//hydrolase activity
chr10_7436568	57713_intron	SFMBT2_intron	4.55	1.47	1.62618	0.000529127	0.0104142	2.21	2.13	0.51	0.94	20.41	1.37	5.73	1.88	1.76	1.25	6.69	1.8	0.47	2.56	0.88	1.06	0.45	0.54	Scm-like with four mbt domains 2	-
chr6_247241	56940_intron1	DUSP22_intron1	2.27	0.29	2.94811	0.000534428	0.0104957	1.11	0.46	1.7	0	12.16	0.17	0.48	0.68	1.18	0.97	0.48	0.33	0.94	0.37	0	0	1.51	0	dual specificity phosphatase 22	GO:0004725//protein tyrosine phosphatase activity;GO:0008138//protein tyrosine/serine/threonine phosphatase activity;GO:0016787//hydrolase activity
chr17_76349593	57521_intron	KIAA1303_intron	8.18	3.83	1.09567	0.000541855	0.0105955	4.98	5.16	8.99	4.53	21.11	5.3	11.31	3.6	3.82	3.61	7.48	4.43	4.09	2.92	2.95	3.78	8.01	2.63	regulatory associated protein of MTOR, complex 1	GO:0005515//protein binding;GO:0032403//protein complex binding
chr17_6840959	239_CDS	ALOX12_CDS	7.73	3.53	1.12868	0.000574327	0.0112062	4.29	5.62	2.37	4.22	10.06	1.37	3.98	2.57	1.91	2.22	39.81	7.54	1.89	2.92	3.54	3.48	2.12	2.45	arachidonate 12-lipoxygenase	GO:0004052//arachidonate 12-lipoxygenase activity;GO:0005506//iron ion binding;GO:0005515//protein binding;GO:0016165//lipoxygenase activity;GO:0016491//oxidoreductase activity;GO:0046872//metal ion binding;GO:0047977//hepoxilin-epoxide hydrolase activity
chr2_1950221	23040_intron	MYT1L_intron	8.79	4.27	1.04122	0.000575657	0.0112079	4.01	4.55	5.94	5.47	20.83	3.42	6.53	2.91	3.97	4.44	19.43	7.7	4.09	4.02	8.4	3.93	5.29	3.17	myelin transcription factor 1-like	GO:0003677//DNA binding;GO:0003700//sequence-specific DNA binding transcription factor activity;GO:0005515//protein binding;GO:0008270//zinc ion binding;GO:0016563//transcription activator activity;GO:0046872//metal ion binding
chr15_35026501	4212_intron	MEIS2_intron	2.12	5.6	-1.39935	0.000578232	0.0112339	2.77	2.88	0.68	3.75	0.7	5.47	1.43	10.79	2.65	8.18	3.03	13.11	5.35	1.83	1.92	4.53	0.6	2.17	Meis homeobox 2	GO:0003700//sequence-specific DNA binding transcription factor activity;GO:0003704//specific RNA polymerase II transcription factor activity;GO:0003714//transcription corepressor activity;GO:0043565//sequence-specific DNA binding;GO:0043565//sequence-specific DNA binding
chr1_1926518	85452_upstream	KIAA1751_upstream	3.18	0.74	2.11161	0.000588027	0.0113752	1.8	1.06	0.34	0.47	11.46	1.2	4.94	0.86	1.32	1.11	6.21	1.64	1.26	0.18	0.15	0.6	0.3	0.27	KIAA1751	-
chr16_46732678	94160_CDS	ABCC12_CDS	3.18	0.74	2.11161	0.000588027	0.0113509	1.11	1.06	0.34	0.31	15.79	0.51	5.1	0.86	1.47	0.97	1.43	0.49	0.63	0.73	1.03	1.21	0.3	0.18	ATP-binding cassette, sub-family C (CFTR/MRP), member 12	GO:0000166//nucleotide binding;GO:0005524//ATP binding;GO:0016887//ATPase activity;GO:0042626//ATPase activity, coupled to transmembrane movement of substances
chr8_41642597	286_intron	ANK1_intron	5	1.77	1.50065	0.000589063	0.0113467	2.91	2.88	1.87	2.34	19.15	1.03	5.57	1.03	1.47	0.83	7.64	2.3	1.26	4.02	2.21	0.76	1.66	1.36	ankyrin 1, erythrocytic	GO:0005198//structural molecule activity;GO:0005200//structural constituent of cytoskeleton;GO:0005515//protein binding;GO:0008093//cytoskeletal adaptor activity;GO:0008093//cytoskeletal adaptor activity;GO:0019899//enzyme binding;GO:0030507//spectrin binding;GO:0030507//spectrin binding
chr20_17366563	5126_intron	PCSK2_intron	7.27	3.24	1.16675	0.000602863	0.0115387	4.01	2.58	4.24	5	32.71	2.91	7.64	2.4	4.12	5.55	1.43	2.3	2.52	1.46	2.21	4.23	3.78	2.9	proprotein convertase subtilisin/kexin type 2	GO:0004252//serine-type endopeptidase activity;GO:0005515//protein binding;GO:0008233//peptidase activity;GO:0032403//protein complex binding
chr2_144046811	55843_intron	ARHGAP15_intron	2.88	0.59	2.28915	0.00060919	0.0116351	1.52	1.67	1.87	0	12.3	0.34	5.1	1.03	0.44	1.53	0.48	0.33	0.94	0.73	0.29	0	1.66	0	Rho GTPase activating protein 15	GO:0005096//GTPase activator activity;GO:0005515//protein binding;GO:0030675//Rac GTPase activator activity
chr9_137800731	57582_intron	KCNT1_intron	2.88	0.59	2.28915	0.00060919	0.0116106	0.83	1.37	0	0.47	18.17	0.17	2.23	0.17	1.32	0.83	1.27	0.33	0.16	0.37	0.15	0.76	0	0.27	potassium channel, subfamily T, member 1	GO:0003824//catalytic activity;GO:0005216//ion channel activity;GO:0005488//binding;GO:0015269//calcium-activated potassium channel activity
chr11_75835282	56946_intron1	C11orf30_intron1	8.94	4.42	1.01697	0.000649616	0.0122775	3.18	4.1	2.37	3.91	10.9	4.78	20.23	7.02	3.38	5.96	32.96	5.25	4.56	3.11	2.21	4.53	2.12	2.26	chromosome 11 open reading frame 30	-
chr5_140195968	56147_intron1	PCDHA1_intron1	2.73	6.48	-1.24829	0.000667	0.0125535	4.84	3.19	0.85	5	3.91	4.61	4.14	10.1	5.44	9.84	0.96	11.48	2.52	4.39	0.44	9.52	0.76	2.9	protocadherin alpha 1	GO:0005509//calcium ion binding;GO:0005515//protein binding
chr7_156143323	140545_intron	RNF32_intron	4.7	1.62	1.53598	0.000697326	0.013097	2.91	3.64	1.19	2.03	14.96	1.88	8.92	0.68	0.59	1.25	10.83	0.66	1.1	4.02	0.74	0	1.06	1.18	ring finger protein 32	GO:0005515//protein binding;GO:0008270//zinc ion binding;GO:0046872//metal ion binding
chr1_211332713	26750_intron	RPS6KC1_intron	7.42	3.39	1.13237	0.000700773	0.0131344	4.15	5.01	4.24	4.69	26.42	4.96	11.63	2.74	3.82	3.47	4.46	2.13	4.25	3.11	2.65	1.66	3.78	2.72	ribosomal protein S6 kinase, 52kDa, polypeptide 1	GO:0000166//nucleotide binding;GO:0004674//protein serine/threonine kinase activity;GO:0005515//protein binding;GO:0005524//ATP binding;GO:0016740//transferase activity;GO:0035091//phosphoinositide binding
chr4_2933085	8602_intron1	C4orf9_intron1	8.48	4.12	1.04122	0.00070298	0.0131485	7.89	6.07	12.55	5.15	16.35	3.42	11.15	5.31	3.97	3.19	7.01	4.43	1.57	3.84	3.98	3.48	11.18	2.99	NOP14 nucleolar protein homolog (yeast)	GO:0030515//snoRNA binding
chr9_18485296	92949_intron1	ADAMTSL1_intron1	3.94	1.18	1.74166	0.000706417	0.0131855	2.49	2.13	4.07	1.72	16.21	1.03	3.19	0.68	0.73	2.36	1.27	0.49	1.73	0.73	0.88	0	3.63	1	ADAMTS-like 1	GO:0008233//peptidase activity;GO:0008237//metallopeptidase activity;GO:0008270//zinc ion binding
chr2_29320723	238_intron	ALK_intron	8.03	3.83	1.0687	0.000756275	0.014058	2.91	3.64	2.71	8.12	36.9	2.73	10.03	2.57	4.12	3.61	2.87	0.82	4.25	2.92	2.95	4.38	2.42	4.71	anaplastic lymphoma receptor tyrosine kinase	GO:0000166//nucleotide binding;GO:0004714//transmembrane receptor protein tyrosine kinase activity;GO:0004872//receptor activity;GO:0005515//protein binding;GO:0005524//ATP binding;GO:0016740//transferase activity
chr11_66988290	80194_downstream	TMEM134_downstream	6.52	2.8	1.21956	0.000760744	0.014112	2.21	3.34	7.46	3.44	18.73	1.37	4.94	1.37	2.35	1.94	10.35	2.13	1.1	4.94	4.13	5.89	6.65	1.99	transmembrane protein 134	-
chr5_547317	6550_intron1	SLC9A3_intron1	6.06	2.5	1.27568	0.000774763	0.0143133	4.01	3.34	2.37	4.69	25.02	1.88	9.87	3.25	4.12	2.91	1.75	0.33	2.52	2.01	1.62	1.06	2.12	2.72	solute carrier family 9 (sodium/hydrogen exchanger), member 3	GO:0005515//protein binding;GO:0015297//antiporter activity;GO:0015299//solute:hydrogen antiporter activity;GO:0015385//sodium:hydrogen antiporter activity
chr9_138758184	414332_upstream	LCN10_upstream	7.58	3.53	1.10011	0.00080784	0.0148636	2.63	2.13	2.88	6.56	35.64	1.71	5.26	2.57	3.09	3.05	8.44	3.77	1.73	4.2	3.54	4.08	2.57	3.8	lipocalin 10	GO:0005488//binding
chr5_178592291	9509_intron	ADAMTS2_intron	4.39	1.47	1.57727	0.000821744	0.0150581	1.52	3.34	1.87	2.34	19.71	0.68	5.41	1.2	0.73	1.66	5.89	0.82	0.94	2.38	0.29	0	1.66	1.36	ADAM metallopeptidase with thrombospondin type 1 motif, 2	GO:0004222//metalloendopeptidase activity;GO:0008233//peptidase activity;GO:0008237//metallopeptidase activity;GO:0008270//zinc ion binding;GO:0046872//metal ion binding
chr16_56546260	1258_intron	CNGB1_intron	4.85	1.77	1.45626	0.000894761	0.0161343	1.8	1.97	0.85	0.94	0.28	1.54	34.56	3.25	1.62	2.22	1.27	1.48	3.15	1.28	1.47	3.63	0.76	0.54	cyclic nucleotide gated channel beta 1	GO:0000166//nucleotide binding;GO:0005222//intracellular cAMP activated cation channel activity;GO:0015276//ligand-gated ion channel activity;GO:0030552//cAMP binding
chr20_35984724	128434_intron1	C20orf102_intron1	3.33	0.88	1.91569	0.000898224	0.0161645	0.97	0.46	2.88	1.56	15.24	0.51	4.3	0.68	1.32	0.83	0.8	0.66	0.47	0.73	0.59	1.36	2.57	0.91	V-set and transmembrane domain containing 2 like	-
chr1_29453714	10076_intron1	PTPRU_intron1	3.33	0.88	1.91569	0.000898224	0.0161323	0.28	0.61	1.36	2.03	23.48	1.2	0.48	0.17	0.15	0.28	0.8	0.49	0.47	0.37	0.29	0.76	1.21	1.18	protein tyrosine phosphatase, receptor type, U	GO:0004725//protein tyrosine phosphatase activity;GO:0004725//protein tyrosine phosphatase activity;GO:0004872//receptor activity;GO:0005001//transmembrane receptor protein tyrosine phosphatase activity;GO:0005515//protein binding;GO:0008013//beta-catenin binding;GO:0016787//hydrolase activity
chr1_162911880	5087_intron	PBX1_intron	5.3	2.06	1.36315	0.000931593	0.0165996	2.91	3.04	9.33	1.72	14.68	1.88	2.87	0.51	0.88	0.83	0.8	0	1.57	4.75	5.75	5.89	8.31	1	pre-B-cell leukemia homeobox 1	GO:0003677//DNA binding;GO:0003700//sequence-specific DNA binding transcription factor activity;GO:0005515//protein binding;GO:0008134//transcription factor binding;GO:0030528//transcription regulator activity;GO:0043565//sequence-specific DNA binding;GO:0046982//protein heterodimerization activity
chr7_157313670	5799_intron	PTPRN2_intron	4.09	1.33	1.62618	0.000962745	0.0170538	1.11	1.67	1.7	2.19	17.61	1.54	6.85	1.54	1.62	1.39	3.66	0.49	1.1	0.73	1.33	1.21	1.51	1.27	protein tyrosine phosphatase, receptor type, N polypeptide 2	GO:0004872//receptor activity;GO:0005001//transmembrane receptor protein tyrosine phosphatase activity;GO:0005515//protein binding;GO:0016787//hydrolase activity
chr13_98755624	337867_intron	PHGDHL1_intron	3.33	7.22	-1.11406	0.000976484	0.0172296	1.66	1.82	1.19	4.37	0.84	3.25	9.71	33.73	6.32	14.7	2.71	3.28	6.45	0.91	1.18	3.32	1.06	2.54	UBA domain containing 2	-
chr1_40871466	9783_intron	RIMS3_intron	3.03	0.74	2.04122	0.00098251	0.0173021	0.55	1.67	0.85	0.47	13.56	0.51	5.1	0.34	1.47	1.94	1.43	0.49	0.31	0.73	2.36	0.76	0.76	0.27	regulating synaptic membrane exocytosis 3	-
chr19_1416236	10297_CDSN	APC2_CDSN	6.82	3.09	1.14075	0.00104465	0.018325	2.21	1.37	8.48	4.69	19.99	2.05	2.23	1.54	2.35	2.22	14.65	5.41	1.89	4.02	1.47	4.08	7.56	2.72	adenomatosis polyposis coli 2	GO:0005515//protein binding;GO:0008013//beta-catenin binding;GO:0008017//microtubule binding
chr21_42418561	89766_intron	UMODL1_intron	6.82	3.09	1.14075	0.00104465	0.0182895	6.5	3.8	2.04	2.81	35.78	3.25	4.62	8.9	0.88	0.55	3.03	4.1	1.73	2.01	1.47	2.42	1.81	1.63	uromodulin-like 1	GO:0005509//calcium ion binding;GO:0030414//peptidase inhibitor activity
chr13_91145247	2262_intron	GPC5_intron	3.79	1.18	1.68507	0.00111942	0.0193733	1.38	2.13	11.87	2.03	0.7	0.51	5.73	1.54	1.32	1.39	1.11	0.33	1.57	0.73	0.74	0.15	10.58	1.18	glypican 5	GO:0043395//heparan sulfate proteoglycan binding
chr3_127743236	166012_intron	CHST13_intron	3.79	7.8	-1.04285	0.0011239	0.0194136	8.02	2.88	1.53	7.65	3.49	4.1	4.14	9.59	5	6.79	1.75	23.44	5.51	12.61	2.8	3.48	1.36	4.44	carbohydrate (chondroitin 4) sulfotransferase 13	GO:0001537//N-acetylgalactosamine 4-O-sulfotransferase activity;GO:0016740//transferase activity;GO:0047756//chondroitin 4-sulfotransferase activity
chr13_30404777	122046_upstream	MGC40178_upstream	3.48	7.36	-1.07908	0.00114526	0.0197448	4.57	2.88	1.7	12.18	4.61	5.81	6.21	11.3	6.32	7.9	0.48	11.64	5.03	4.94	1.03	3.02	1.51	7.07	chromosome 13 open reading frame 26	-
chr2_26500385	92749_intron	MGC16372_intron	4.24	1.47	1.52664	0.00126703	0.0215969	1.25	1.82	2.04	2.19	11.74	0.85	10.03	1.88	1.76	1.8	3.66	0.16	1.73	1.83	3.54	1.81	1.81	1.27	chromosome 2 open reading frame 39	-
chr1_6283277	11332_intron	ACOT7_intron	6.52	2.94	1.14555	0.00127635	0.021674	3.18	3.04	3.56	4.53	22.92	1.88	9.24	2.23	3.38	2.5	7.96	3.11	2.2	2.92	2.51	4.23	3.17	2.63	acyl-CoA thioesterase 7	GO:0000062//acyl-CoA binding;GO:0003824//catalytic activity;GO:0004091//carboxylesterase activity;GO:0016290//palmitoyl-CoA hydrolase activity;GO:0016787//hydrolase activity;GO:0047617//acyl-CoA hydrolase activity
chrX_9868749	357_intron	APXL_intron	7.12	3.39	1.07224	0.00138249	0.0233011	3.18	3.64	0.68	2.5	38.16	3.76	3.66	3.08	4.26	4.16	2.39	4.92	5.03	4.02	2.95	4.08	0.6	1.45	shroom family member 2	GO:0003779//actin binding;GO:0005515//protein binding;GO:0008013//beta-catenin binding;GO:0015280//ligand-gated sodium channel activity;GO:0019904//protein domain specific binding;GO:0051015//actin filament binding
chr10_35595435	219771_intron	C10orf9_intron	4.39	1.62	1.43977	0.00161979	0.0268992	2.63	2.58	0.85	1.56	24.74	2.91	3.03	1.54	2.06	1.8	0.8	1.48	1.1	2.19	1.03	0.91	0.76	0.91	cyclin Y	GO:0005515//protein binding;GO:0016538//cyclin-dependent protein kinase regulator activity
chr17_45533048	5164_intron	PDK2_intron	4.39	1.62	1.43977	0.00161979	0.0268499	2.21	1.67	2.04	2.03	18.17	1.54	5.73	3.42	1.03	1.53	3.98	1.8	2.99	2.56	0.88	0	1.81	1.18	pyruvate dehydrogenase kinase, isozyme 2	GO:0000155//two-component sensor activity;GO:0000166//nucleotide binding;GO:0004672//protein kinase activity;GO:0004740//pyruvate dehydrogenase (acetyl-transferring) kinase activity;GO:0005524//ATP binding;GO:0016740//transferase activity
chr16_17452839	64131_intron1	XYLT1_intron1	2.88	0.74	1.96722	0.00162899	0.0269036	0.97	1.67	1.02	0.47	17.75	0.85	0.8	1.03	0.44	0.83	0.32	0.33	0.94	0.37	1.62	0.6	0.91	0.27	xylosyltransferase I	GO:0008375//acetylglucosaminyltransferase activity;GO:0016757//transferase activity, transferring glycosyl groups;GO:0030158//protein xylosyltransferase activity
chr1_6073802	8514_intron	KCNAB2_intron	4.85	1.91	1.34078	0.00167076	0.027443	1.94	2.88	9.84	3.12	11.88	1.03	3.98	1.2	1.47	1.66	2.87	0.49	1.26	2.56	2.06	1.96	8.76	1.81	potassium voltage-gated channel, shaker-related subfamily, beta member 2	GO:0005244//voltage-gated ion channel activity;GO:0005249//voltage-gated potassium channel activity;GO:0015459//potassium channel regulator activity;GO:0016491//oxidoreductase activity
chr12_221527	6540_intron	SLC6A13_intron	3.64	1.18	1.62618	0.00176023	0.0287038	2.35	1.67	1.87	1.09	19.15	1.37	0.64	0.86	1.62	1.25	1.27	0.98	1.26	2.56	1.03	0.15	1.66	0.63	solute carrier family 6 (neurotransmitter transporter, GABA), member 13	GO:0005328//neurotransmitter:sodium symporter activity;GO:0005332//gamma-aminobutyric acid:sodium symporter activity;GO:0015293//symporter activity;GO:0042165//neurotransmitter binding
chr1_158395805	480_intron	ATP1A4_intron	3.64	1.18	1.62618	0.00176023	0.0286521	1.25	0.46	0	3.28	23.9	1.03	2.23	0.68	0.59	0.55	0.8	0	1.26	1.28	0.29	0.45	0	1.9	ATPase, Na+/K+ transporting, alpha 4 polypeptide	GO:0000166//nucleotide binding;GO:0005391//sodium:potassium-exchanging ATPase activity;GO:0005524//ATP binding;GO:0015077//monovalent inorganic cation transmembrane transporter activity;GO:0015662//ATPase activity, coupled to transmembrane movement of ions, phosphorylative mechanism;GO:0016787//hydrolase activity;GO:0016820//hydrolase activity, acting on acid anhydrides, catalyzing transmembrane …
chr17_44580966	124872_intron	B4GALNT2_intron	2.27	0.44	2.36315	0.00182454	0.0294337	0.28	0.46	1.36	0.78	13	0.85	2.07	0.34	0.73	0.55	0.48	0	0	0.18	0.88	0	1.21	0.45	beta-1,4-N-acetyl-galactosaminyl transferase 2	GO:0008376//acetylgalactosaminyltransferase activity
chr22_31602473	8224_intron	SYN3_intron	4.55	1.77	1.36315	0.00202081	0.0320281	2.21	1.67	14.75	2.5	0.42	2.39	3.5	2.23	1.91	2.5	1.27	0.49	2.36	1.46	2.21	1.06	13.15	1.45	synapsin III	GO:0000166//nucleotide binding;GO:0003824//catalytic activity;GO:0005515//protein binding;GO:0005524//ATP binding
chr3_10858543	6538_intron	SLC6A11_intron	4.55	1.77	1.36315	0.00202081	0.031972	3.46	2.28	3.22	2.5	17.89	2.39	5.26	2.74	1.62	2.5	2.23	1.64	2.67	1.28	0.59	0	2.87	1.45	solute carrier family 6 (neurotransmitter transporter, GABA), member 11	GO:0005328//neurotransmitter:sodium symporter activity;GO:0005332//gamma-aminobutyric acid:sodium symporter activity;GO:0015293//symporter activity;GO:0042165//neurotransmitter binding
chr20_49789041	10079_intron1	ATP9A_intron1	5	2.06	1.27826	0.00202986	0.032059	1.25	0.76	2.88	3.28	19.15	2.05	7.48	0.86	3.38	1.66	4.94	0.82	0.47	4.39	2.51	3.17	2.57	1.9	ATPase, class II, type 9A	GO:0000166//nucleotide binding;GO:0000287//magnesium ion binding;GO:0004012//phospholipid-translocating ATPase activity;GO:0005524//ATP binding;GO:0015662//ATPase activity, coupled to transmembrane movement of ions, phosphorylative mechanism;GO:0016787//hydrolase activity;GO:0016820//hydrolase activity, acting on acid anhydrides, catalyzing transmembrane movement of substances
chr17_8967157	9423_intron	NTN1_intron	5	2.06	1.27826	0.00202986	0.0320031	3.18	3.8	4.24	2.19	15.1	2.22	7.48	1.88	2.35	3.61	3.03	0.98	2.99	2.19	1.92	0.76	3.78	1.27	netrin 1	GO:0005515//protein binding
chr6_1733533	2762_intron	GMDS_intron	3.33	1.03	1.69329	0.00205128	0.0322844	2.35	1.52	0.17	1.56	20.13	1.03	1.11	1.03	2.35	1.25	0.64	0.66	0.63	1.1	1.03	0	0.15	0.91	GDP-mannose 4,6-dehydratase	GO:0005488//binding;GO:0008446//GDP-mannose 4,6-dehydratase activity;GO:0016829//lyase activity;GO:0050662//coenzyme binding
chr10_13536109	222389_intron	C10orf30_intron	6.06	2.8	1.11522	0.00221308	0.0342932	6.36	4.55	4.58	2.81	14.54	2.73	10.67	3.77	3.53	4.44	5.73	1.48	1.89	1.65	2.21	2.57	4.08	1.63	BEN domain containing 7	GO:0005515//protein binding
chr5_180218846	643836_intron1	ZFP62_intron1	5.61	2.5	1.16321	0.00233505	0.0356935	4.29	5.01	4.41	3.44	0.42	3.08	6.69	1.71	5.14	2.36	1.91	1.64	4.72	2.19	18.43	1.51	3.93	1.99	zinc finger protein 62 homolog (mouse)	GO:0003676//nucleic acid binding;GO:0008270//zinc ion binding;GO:0046872//metal ion binding
chr4_183959992	55714_CDSN	ODZ3_CDSN	3.03	0.88	1.77818	0.0023632	0.0360628	1.38	1.67	3.9	0.78	6.57	0.68	4.62	1.71	0.59	1.94	5.41	0.49	1.1	0.37	0.29	0	3.48	0.45	odz, odd Oz/ten-m homolog 3 (Drosophila)	-
chr17_28550446	40_intron1	ACCN1_intron1	4.7	1.91	1.29497	0.00246926	0.0376177	1.66	2.58	8.99	3.12	6.85	1.37	10.67	2.74	1.32	3.33	1.59	0.49	2.2	1.46	1.18	0	8.01	1.81	amiloride-sensitive cation channel 1, neuronal	GO:0005216//ion channel activity;GO:0005515//protein binding;GO:0015280//ligand-gated sodium channel activity
chr1_209727351	343035_intron1	C1orf36_intron1	2.73	0.74	1.88921	0.00267834	0.0403269	1.25	1.21	0	0.47	12.58	0.85	5.26	0.68	1.32	1.39	1.27	0.49	1.73	1.46	0.44	0	0	0.27	retinal degeneration 3	-
chr3_171693630	57709_intron	SLC7A14_intron	5.76	2.65	1.11922	0.0027125	0.0407733	4.01	3.95	7.29	2.66	14.96	2.22	8.6	2.05	2.06	3.19	6.05	3.11	1.1	3.66	1.18	1.96	6.5	1.54	solute carrier family 7 (cationic amino acid transporter, y+ system), member 14	GO:0015171//amino acid transmembrane transporter activity
chr5_149544570	1044_downstream	CDX1_downstream	1.52	0.15	3.36315	0.00274135	0.0410702	0.14	0.15	0	0.78	10.2	0	2.07	0	0.29	0.14	0	0.16	0	0	0.29	0	0	0.45	caudal type homeobox 1	GO:0003700//sequence-specific DNA binding transcription factor activity;GO:0030528//transcription regulator activity;GO:0043565//sequence-specific DNA binding
chr2_1875205	23040_intron	MYT1L_intron	5.3	2.36	1.1705	0.00285909	0.0425519	1.66	1.97	5.26	5.31	2.52	1.71	9.08	1.71	1.03	0.83	19.11	0.98	1.42	3.29	4.28	2.12	4.68	3.08	myelin transcription factor 1-like	GO:0003677//DNA binding;GO:0003700//sequence-specific DNA binding transcription factor activity;GO:0005515//protein binding;GO:0008270//zinc ion binding;GO:0016563//transcription activator activity;GO:0046872//metal ion binding
chr19_58734156	55422_intron	ZNF331_intron	6.36	3.09	1.04122	0.00289325	0.0429189	9.82	7.59	6.78	2.03	23.76	5.64	1.27	1.37	2.94	1.66	1.43	0.82	1.1	9.32	1.92	0.45	6.04	1.18	zinc finger protein 331	GO:0003677//DNA binding;GO:0008270//zinc ion binding;GO:0046872//metal ion binding
chr17_7418663	1973_CDS	EIF4A1_CDS	4.85	2.06	1.23386	0.00296383	0.043679	0.28	0.3	0.34	0.94	28.65	4.78	4.94	5.31	0.15	0.42	6.85	4.75	0.16	4.2	0.44	0	0.3	0.54	eukaryotic translation initiation factor 4A1	GO:0000166//nucleotide binding;GO:0000339//RNA cap binding;GO:0003729//mRNA binding;GO:0003743//translation initiation factor activity;GO:0004386//helicase activity;GO:0005515//protein binding;GO:0005524//ATP binding;GO:0008026//ATP-dependent helicase activity;GO:0008135//translation factor activity, nucleic acid binding;GO:0016787//hydrolase activity
chr1_164355637	149297_intron	FAM78B_intron	4.85	2.06	1.23386	0.00296383	0.0436079	4.57	2.88	4.75	2.66	15.1	1.54	5.57	1.88	3.09	1.94	2.55	0.66	1.42	3.66	1.47	1.81	4.23	1.54	family with sequence similarity 78, member B	-
chr16_82388198	1012_downstream	CDH13_downstream	4.39	1.77	1.31424	0.0030026	0.0440349	2.91	2.88	0.68	2.03	16.49	1.88	6.85	3.6	1.03	1.66	5.73	2.13	2.67	0.91	1.62	0	0.6	1.18	cadherin 13, H-cadherin (heart)	GO:0005509//calcium ion binding;GO:0005515//protein binding;GO:0030169//low-density lipoprotein binding;GO:0042803//protein homodimerization activity;GO:0045296//cadherin binding;GO:0055100//adiponectin binding;GO:0071813//lipoprotein particle binding
chr5_83635129	10085_intron1	EDIL3_intron1	4.39	1.77	1.31424	0.0030026	0.0439635	2.77	1.67	1.87	2.97	22.22	1.03	0.8	2.74	2.2	3.61	1.75	0.98	2.36	1.65	1.92	0	1.66	1.72	EGF-like repeats and discoidin I-like domains 3	GO:0005178//integrin binding;GO:0005509//calcium ion binding
chr18_61701038	1005_downstream	CDH7_downstream	5.91	2.8	1.07869	0.00311829	0.0452177	3.46	2.58	5.77	5.31	14.96	3.42	7.64	2.91	4.12	3.05	3.66	1.31	1.89	2.56	6.19	1.21	5.14	3.08	cadherin 7, type 2	GO:0005509//calcium ion binding
chr1_53771276	148979_intron	GLIS1_intron	1.82	0.29	2.62618	0.0031382	0.0454335	0.28	0.76	0	0	9.36	0	3.5	0.51	0	0.83	2.55	0.33	0.16	0.18	0	0	0	0	GLIS family zinc finger 1	GO:0003677//DNA binding;GO:0003704//specific RNA polymerase II transcription factor activity;GO:0008270//zinc ion binding;GO:0046872//metal ion binding
chr17_23139348	4843_intron	NOS2A_intron	2.12	0.44	2.26361	0.00315201	0.0455604	0.28	0.15	1.87	0.62	8.81	0	3.34	0.51	0.59	0.55	0.64	0.98	0.16	0.18	0.74	0.76	1.66	0.36	nitric oxide synthase 2, inducible	GO:0004517//nitric-oxide synthase activity;GO:0004517//nitric-oxide synthase activity;GO:0005515//protein binding;GO:0005516//calmodulin binding;GO:0010181//FMN binding;GO:0016491//oxidoreductase activity;GO:0020037//heme binding;GO:0034617//tetrahydrobiopterin binding;GO:0034618//arginine binding;GO:0042803//protein homodimerization activity;GO:0046872//metal ion binding;GO:0050660//FAD or FADH2…
chr3_127283363	54946_intron1	SLC41A3_intron1	6.52	3.24	1.00805	0.00326731	0.0467779	4.98	3.95	2.54	4.37	22.36	2.39	8.44	2.91	2.79	3.19	8.6	2.62	3.3	5.48	1.92	3.02	2.27	2.54	solute carrier family 41, member 3	GO:0008324//cation transmembrane transporter activity
chr3_46903596	5745_intron	PTHR1_intron	5.45	2.5	1.12368	0.00332714	0.0474091	2.35	2.58	7.63	4.37	1.12	2.56	3.34	0.86	3.09	1.53	3.82	1.64	1.57	2.01	19.46	3.78	6.8	2.54	parathyroid hormone 1 receptor	GO:0004991//parathyroid hormone receptor activity
chr15_25942226	4948_intron	OCA2_intron	1.06	0	6.1705	0.00348156	0.0489151	0.14	0	0	0	6.57	0.17	1.59	0.17	0	0.14	0.16	0	0	0	0.44	0	0	0	oculocutaneous albinism II	GO:0005215//transporter activity;GO:0005302//L-tyrosine transmembrane transporter activity;GO:0015105//arsenite transmembrane transporter activity;GO:0015137//citrate transmembrane transporter activity
chr19_7667682	2208_intron	FCER2_intron	5	2.21	1.17872	0.00350287	0.0491381	2.08	2.73	7.8	3.44	10.48	1.37	2.55	1.37	1.91	1.66	9.55	2.13	2.05	3.11	2.36	2.12	6.95	1.99	Fc fragment of IgE, low affinity II, receptor for (CD23)	GO:0004872//receptor activity;GO:0005178//integrin binding;GO:0005488//binding;GO:0005529//sugar binding;GO:0019863//IgE binding
chr20_59765661	1002_intron	CDH4_intron	3.64	1.33	1.45626	0.00354027	0.049509	1.52	1.37	3.9	1.56	14.12	0.68	5.1	1.54	1.18	1.8	2.71	0.49	0.47	0.18	0.15	3.63	3.48	0.91	cadherin 4, type 1, R-cadherin (retinal)	GO:0005509//calcium ion binding
chr: chrmosome; TPM: high-quality tags per million tags; Ave: average
