# Supplementary material for: A Systematic Analysis on DNA Methylation and the Expression of Both mRNA and microRNA in Bladder Cancer
Source: PLoS One. 2011 Nov 30;6(11):e28223. doi: 10.1371/journal.pone.0028223 (PMC3227661; doi:10.1371/journal.pone.0028223)
Supplement: Table S2 — mRNAs that are differentially expressed in bladder cancer. (XLS) [file pone.0028223.s002.xls]

## Sheet: Sheet1
Table S2. mRNAs that are differentially expressed in bladder cancer
Gene_ID	Gene_symbol	TPM-Ave-Ca	TPM-Ave-N	log2Ratio(Ca/N)	Pvalue	FDR	TPM-B12Ca	TPM-B12N	TPM-B13Ca	TPM-B13N	TPM-B15Ca	TPM-B15N	TPM-B16Ca	TPM-B16N	TPM-B20Ca	TPM-B20N	TPM-B-25Ca	TPM-B25-N	TPM-B30Ca	TPM-B30N	TPM-B4Ca	TPM-B4N	TPM-B5Ca	TPM-B5N
70	ACTC1	7.83192	893.211	-6.83349	0	0	0.01	1317.77	0.01	1.22	0.01	1557.35	1.81	3221.37	68.54	1772.75	0.76	610.57	0.01	194.96	0.97	116.05	0.01	5.94
25802	LMOD1	9.82366	409.551	-5.38164	0	0	10.61	1306.34	4.23	66.29	0.69	668.17	23.88	1068.72	39.7	103.37	0.25	408.71	0.01	93.62	6.13	70.65	7.21	32.33
2318	FLNC	11.2753	381.718	-5.08127	5.45516e-317	0	0.53	494.4	0.91	8.25	1.72	646.98	12.3	376.9	75.05	1260.31	2.54	451.37	5.15	154	4.84	181.58	1.37	27.72
23336	SYNM	14.6511	680.277	-5.53704	0	0	2.39	1976.66	2.72	22	2.75	902.34	11.22	1233.61	98.32	1170.18	4.82	668.18	7.32	237.25	2.26	130.43	2.4	35.96
1674	DES	21.2002	1515.15	-6.15924	0	0	0.01	1823.29	0.01	30.86	0.69	3409.88	4.7	1937.75	180.5	3182.41	0.01	2431.66	0.01	609.34	9.35	413.04	0.69	71.6
1264	CNN1	21.7403	908.122	-5.38444	0	0	1.06	1453.36	1.81	41.55	5.16	1827.32	22.43	1043.35	158.48	2135.83	1.78	855.96	0.81	728.49	9.67	398.97	2.06	50.81
10580	SORBS1	25.3862	481.5	-4.24542	0	0	7.43	960.23	31.42	40.02	1.72	675.47	22.43	817.94	126.23	684.23	4.82	730.77	16.26	180.59	14.51	200.44	7.55	81.17
5742	PTGS1	29.5723	503.541	-4.08979	0	0	4.25	1434.94	14.8	31.16	8.59	217	24.96	1245.57	97.69	594.84	11.41	701.97	27.92	152.67	5.48	166.24	81.34	28.38
171024	SYNPO2	33.1506	838.778	-4.66118	0	0	6.1	1762.32	6.34	84.01	6.53	1394.06	74.89	677.32	182.67	1944.91	7.61	691.79	3.8	520.24	22.57	709.06	3.09	100.63
72	ACTG2	34.0621	3686.34	-6.75788	0	0	49.88	7962.84	1.21	121.89	3.78	11099.1	48.48	14645.6	139.56	773.62	0.01	1330.51	0.54	509.07	55.15	309.46	16.82	47.51
7169	TPM2	34.9736	1197.36	-5.09744	0	0	9.82	4195.28	6.04	53.16	15.81	1694.71	74.89	2057.7	135.53	2511.42	35.76	398.53	15.18	307.2	18.38	396.41	12.01	54.77
6278	S100A7	39.666	0.0342778	10.1764	0	0	0	0	0	0	9.97	0.01	0	0	0	0	58.08	0.22	248.58	0.01	0	0	0	0
6876	TAGLN	40.7463	1593.51	-5.28939	0	0	6.1	4355.63	10.88	289	22	1636.26	80.32	2634.64	221.13	4034.02	5.83	1114.79	7.59	570.51	21.93	503.19	10.3	80.51
4629	MYH11	42.1979	1929.39	-5.51483	0	0	4.78	4980.23	2.72	72.71	8.25	2250.73	68.38	3918.99	288.12	3069.84	0.76	1830.62	0.81	1058.56	18.7	658.23	5.83	182.79
6195	RPS6KA1	47.7342	14.5681	1.71221	0	0	42.19	1.59	27.49	23.22	56.04	16.07	44.5	12.32	46.21	5.89	33.73	9.75	59.91	11.44	104.17	32.93	17.85	19.47
3099	HK2	53.2368	18.5786	1.51879	0	0	64.21	4.45	76.13	28.11	48.13	15.34	12.3	13.05	15.51	4.78	78.88	8.23	46.63	17.55	62.24	45.72	62.81	32.33
3790	KCNS3	53.5069	18.6814	1.51812	0	0	128.68	21.91	67.07	7.64	32.66	33.61	15.56	17.4	17.06	7.36	39.31	20.58	19.79	7.98	59.98	29.09	93.01	24.75
637	BID	53.6082	16.3848	1.7101	0	0	33.43	3.49	64.65	28.41	53.63	14.98	33.65	12.32	37.22	5.52	67.97	8.88	88.37	14.89	41.28	37.4	53.88	23.1
3909	LAMA3	54.1483	18.4757	1.55128	0	0	14.33	16.83	21.45	15.58	144.74	34.71	19.54	36.24	8.06	8.09	11.67	11.48	213.34	8.51	14.19	17.26	34.66	26.07
8706	B3GALNT1	54.9585	18.8871	1.54094	0	0	81.45	14.92	88.52	30.86	14.44	16.07	28.22	21.02	8.37	3.31	9.89	7.58	18.16	7.18	227.04	54.67	24.37	19.47
3934	LCN2	55.8362	14.1225	1.98321	0	0	115.15	0.01	29.31	18.02	0.69	0.73	5.07	6.16	1.86	0.01	34.49	38.12	0	0	6.77	3.84	323.99	48.17
1294	COL7A1	56.0388	16.9675	1.72365	0	0	34.49	8.26	27.19	5.19	192.18	35.07	23.88	7.97	20.16	3.68	55.29	19.49	94.61	15.69	33.54	35.17	27.11	21.45
23094	SIPA1L3	56.5789	20.8752	1.43848	0	0	60.76	6.99	106.95	20.47	31.63	18.63	60.42	12.32	44.66	8.46	63.91	21.01	30.9	19.42	51.92	35.17	55.94	43.55
9600	PITPNM1	57.4904	21.6636	1.40805	0	0	47.76	0.95	65.26	17.41	73.57	31.05	47.76	9.06	42.49	1.84	96.38	20.79	34.43	26.6	77.72	46.99	26.08	37.61
8566	PDXK	58.1318	20.6695	1.49182	0	0	55.19	7.62	64.35	18.02	86.63	12.06	54.99	18.12	44.97	7.36	57.32	19.06	97.32	31.65	29.67	37.08	25.74	31.02
90019	SYT8	58.6044	21.9035	1.41985	0	0	39.53	1.59	27.49	47.66	1.72	3.65	21.35	23.56	6.51	0.01	64.17	39.42	1.08	35.91	133.19	17.9	254.32	9.9
9088	PKMYT1	59.0432	22.0063	1.42385	0	0	238.52	66.05	1.51	23.52	10.66	36.53	30.39	69.58	9.61	0.74	8.12	7.15	28.46	0.01	35.15	4.16	155.47	5.61
6472	SHMT2	59.4146	21.0808	1.49488	0	0	52.27	9.84	94.56	21.08	84.92	30.32	44.5	18.84	35.36	7.73	31.45	21.23	130.12	12.77	17.74	15.66	36.72	54.11
11081	KERA	59.4146	21.9721	1.43515	0	0	258.42	41.28	2.42	24.75	2.75	38.36	36.9	78.64	4.03	0.01	0.76	14.94	2.17	1.06	37.41	6.07	181.21	5.28
6338	SCNN1B	59.4483	15.7678	1.91466	0	0	22.55	0.01	48.94	13.14	57.76	3.29	156.66	13.77	26.05	2.94	102.46	8.45	1.08	7.98	116.42	73.53	20.59	20.79
30011	SH3KBP1	60.4611	20.601	1.5533	0	0	5.84	10.8	22.05	16.8	29.22	32.15	42.33	20.66	42.49	9.56	10.14	12.78	347.52	17.55	7.42	31.97	4.12	38.27
6533	SLC6A6	60.5286	21.0808	1.52168	0	0	27.06	0.95	109.97	18.02	61.54	28.13	159.55	13.41	47.45	19.5	60.62	21.23	37.68	16.49	51.6	34.53	5.49	38.93
50506	DUOX2	61.6764	23.1718	1.41235	0	0	27.59	0.01	28.4	11	18.91	5.11	10.85	13.41	3.1	0.01	341.37	34	8.67	15.96	41.92	14.39	8.92	107.89
64787	EPS8L2	63.2293	19.1956	1.71982	0	0	92.07	6.99	23.87	13.44	64.63	7.67	26.77	7.97	17.06	0.74	122.5	22.53	12.2	16.22	122.23	73.85	76.54	17.49
10848	PPP1R13L	63.4993	17.3103	1.87511	0	0	3.45	4.45	47.13	10.08	118.26	14.98	14.11	6.52	14.27	1.84	179.82	13.65	76.44	28.72	39.34	40.6	58.35	31.67
57111	RAB25	64.4783	18.2701	1.81933	0	0	116.48	0.95	45.62	26.27	101.07	5.48	62.95	15.58	9.3	1.1	99.67	6.93	14.91	30.05	83.2	52.11	39.81	24.75
5590	PRKCZ	64.5796	17.276	1.90231	0	0	34.49	4.45	45.32	10.08	91.45	14.61	51.74	8.34	35.36	8.09	152.17	12.13	41.2	17.55	45.79	46.67	74.13	34.31
51096	UTP18	65.7611	25.1599	1.38611	0	0	162.11	22.86	30.51	50.71	36.79	17.9	19.18	49.29	40.63	4.05	15.98	28.37	90	9.31	76.75	25.89	107.08	17.49
6372	CXCL6	66.0987	22.5548	1.55119	0	0	1.59	0.64	17.22	12.22	14.1	0.01	2.89	3.26	4.03	1.1	218.11	96.6	239.91	0.01	3.87	36.76	26.08	14.19
51195	RAPGEFL1	67.2127	18.8871	1.83134	0	0	23.08	0.01	107.25	20.47	44.69	11.69	60.42	10.87	26.98	1.47	113.37	22.74	3.25	24.47	108.36	28.77	126.99	43.22
1736	DKC1	67.9217	26.3596	1.36554	0	0	18.84	4.76	67.98	17.72	75.29	24.11	53.18	3.99	31.63	20.97	90.8	37.9	180.81	40.96	61.27	37.08	11.33	38.6
25796	PGLS	68.2593	22.6576	1.59103	0	0	51.21	3.18	31.42	14.05	148.86	37.99	47.76	19.57	29.46	12.88	135.43	16.03	27.92	14.89	76.43	65.54	65.55	25.41
5690	PSMB2	69.3058	27.4565	1.33583	0	0	56.25	21.91	46.83	17.11	69.79	37.63	67.29	39.5	33.81	18.39	64.17	27.51	197.08	30.05	34.51	33.57	34.66	22.77
23616	SH3BP1	69.8121	16.5905	2.07312	0	0	170.07	0.95	41.09	27.49	55.01	10.96	14.47	19.57	21.4	1.47	69.75	13.43	78.88	16.49	107.71	30.69	41.87	27.39
79961	DENND2D	70.3185	18.3043	1.94172	0	0	114.35	1.91	76.13	36.96	14.44	14.25	30.03	15.95	23.57	0.74	15.47	15.16	7.05	12.23	212.2	19.5	155.82	47.84
79084	WDR77	70.5548	24.3715	1.53355	0	0	84.37	11.43	42	32.38	63.26	31.42	65.85	15.58	22.64	14.35	83.69	19.71	59.64	20.21	163.18	49.23	47.36	26.4
10105	PPIF	70.9599	26.3939	1.4268	0	0	166.36	16.83	83.08	35.74	22.35	27.4	37.63	37.69	23.57	14.35	27.64	16.46	75.63	31.12	85.14	27.81	103.99	33.65
8412	BCAR3	71.4325	21.2865	1.74664	0	0	11.67	6.03	38.37	16.5	334.16	42.74	53.91	15.22	29.77	9.93	31.96	24.47	127.95	17.82	40.63	24.62	1.37	34.64
84189	SLITRK6	71.4663	22.212	1.68592	0	0	37.14	11.43	101.82	20.16	136.48	6.21	22.79	27.9	10.85	3.68	169.42	42.02	5.69	15.43	117.39	21.1	31.57	40.91
10561	IFI44	72.344	27.2166	1.41039	0	0	5.84	13.97	8.76	27.8	67.38	17.9	62.59	13.41	100.49	9.93	40.07	40.5	299.27	18.62	35.8	35.49	8.92	58.73
84958	SYTL1	72.9517	20.5667	1.82663	0	0	32.37	0.95	24.77	20.47	117.58	12.06	23.88	3.26	13.65	1.47	183.11	14.51	15.18	31.12	149.32	65.54	90.61	31.35
266977	GPR110	73.2217	27.2508	1.42597	0	0	13.8	1.59	75.53	41.55	43.66	17.9	19.54	8.34	19.85	3.31	353.8	19.49	4.07	21.54	45.79	91.11	24.02	38.6
1650	DDOST	73.2555	23.0004	1.67128	0	0	132.66	18.1	14.8	2.75	40.91	28.86	82.85	24.28	6.51	2.21	57.32	21.23	200.33	32.71	61.6	43.8	32.95	31.35
11164	NUDT5	74.5721	27.9021	1.41826	0	0	11.41	4.45	49.25	25.05	143.36	44.2	82.85	6.52	42.49	13.98	156.48	20.14	81.32	26.07	89.33	80.24	8.92	32.66
9076	CLDN1	74.8759	23.1032	1.69641	0	0	48.29	7.3	35.35	55.6	25.44	17.54	133.14	67.04	4.65	0.01	35	12.78	230.42	11.7	130.93	15.98	23.34	27.39
112616	CMTM7	75.1122	27.4908	1.4501	0	0	136.11	7.62	93.66	31.47	85.95	36.9	66.93	34.79	38.46	2.94	11.16	11.26	42.02	14.63	116.1	42.2	97.47	76.22
79956	ERMP1	75.6523	23.1375	1.70915	0	0	33.7	3.18	156.8	29.02	258.19	13.52	32.2	21.38	19.54	5.89	40.83	11.26	14.64	21.28	104.17	60.74	52.85	44.87
1164	CKS2	76.5976	18.2701	2.06782	0	0	37.68	5.4	99.7	42.77	160.55	18.63	45.95	15.95	43.11	25.75	58.84	11.7	165.36	10.11	26.77	14.07	47.71	24.75
55236	UBA6	76.6988	33.2495	1.20587	0	0	46.17	26.67	65.56	22.91	127.55	38.72	68.74	25.01	40.63	30.9	152.17	37.47	59.91	31.38	75.79	49.23	45.65	35.3
5708	PSMD2	77.1714	32.1183	1.26467	0	0	85.96	35.88	18.73	16.8	49.51	35.8	49.93	27.54	30.7	25.01	64.67	36.6	237.2	34.84	95.78	52.75	31.57	20.46
4651	MYO10	77.2727	18.8871	2.03256	0	0	48.02	10.16	17.22	11.91	112.08	27.76	45.59	14.13	38.15	14.35	83.44	24.26	259.15	17.55	40.31	24.62	22.65	23.43
9635	CLCA2	77.3402	32.4268	1.25403	0	0	24.94	0.01	1.51	23.83	120.67	5.85	10.49	20.66	0.62	0.01	144.82	90.1	22.23	0.01	372.16	119.56	1.03	1.65
51649	MRPS23	78.3192	33.7636	1.2139	0	0	72.7	20.96	89.73	54.38	61.88	34.71	67.29	27.9	48.69	23.91	25.36	27.72	174.03	30.32	82.56	34.85	78.25	50.48
5744	PTHLH	78.3867	14.0196	2.48316	0	0	1.06	9.21	4.83	4.58	506.4	32.15	11.94	6.16	7.75	6.99	67.72	17.98	93.79	13.03	50.95	25.89	0.01	9.24
51351	ZNF117	78.488	22.0406	1.83231	0	0	18.04	8.26	30.51	9.16	39.19	15.71	94.43	15.95	25.12	16.19	66.96	44.62	4.61	7.71	339.59	49.23	125.61	22.11
2625	GATA3	78.5555	31.5698	1.31517	0	0	90.47	4.13	158.61	33.6	49.51	10.59	109.63	25.37	15.2	3.68	90.8	26.42	17.89	36.97	92.88	45.4	86.83	94.37
5818	PVRL1	78.6568	21.1837	1.89262	0	0	51.21	2.54	70.39	19.86	138.55	13.15	45.22	19.21	13.03	2.58	216.34	11.91	23.86	20.48	75.46	57.22	54.57	45.53
29095	ORMDL2	79.0281	28.2449	1.48438	0	0	51.47	8.89	74.93	26.27	113.45	35.8	74.53	7.25	42.49	13.98	77.35	16.24	95.69	33.78	97.39	63.3	91.29	50.81
51337	C8orf55	80.1084	22.1092	1.85731	0	0	109.05	1.91	138.98	21.38	91.79	12.42	56.44	3.26	28.53	10.3	98.4	10.61	32.26	26.33	144.48	50.83	10.98	63.02
537	ATP6AP1	80.2097	30.0273	1.4175	0	0	170.6	14.92	58.01	9.78	35.07	40.92	120.48	17.03	30.7	4.41	74.06	10.4	85.39	55.06	52.89	79.28	81	40.58
55213	RCBTB1	80.2772	36.8829	1.12204	0	0	68.72	26.67	94.87	17.41	50.19	43.11	93.34	31.17	74.74	26.85	164.85	62.38	47.17	15.43	39.02	34.21	73.79	67.64
1048	CEACAM5	81.6951	27.9021	1.54987	0	0	23.61	0.64	7.86	2.44	530.12	0.01	2.53	0.01	10.85	4.41	165.87	6.93	1.08	5.85	13.22	232.73	7.55	3.3
2806	GOT2	81.9314	33.3866	1.29515	0	0	176.44	33.66	90.94	33.3	60.85	45.3	60.42	27.54	40.32	26.85	94.09	18.84	59.1	33.78	104.81	55.31	25.05	32.66
54512	EXOSC4	82.1677	18.3043	2.16638	0	0	25.47	10.16	87.01	14.66	129.95	26.67	43.42	10.15	27.91	9.2	62.39	16.24	296.02	24.74	31.28	27.81	9.27	24.09
3460	IFNGR2	83.1467	34.6891	1.26117	0	0	92.6	10.16	110.58	42.46	71.85	41.28	64.76	39.5	55.21	14.71	65.18	28.81	101.11	26.6	95.46	57.86	87.86	54.44
4150	MAZ	85.4422	40.1736	1.0887	0	0	194.21	65.41	61.94	12.83	79.76	51.88	109.63	79	38.77	19.13	46.67	19.71	152.89	46.81	20.64	42.52	41.87	36.95
23607	CD2AP	85.5435	33.8665	1.3368	0	0	149.11	17.78	157.41	45.21	29.91	15.71	63.68	29.72	35.98	11.4	33.73	34.87	49.34	26.07	121.58	69.69	130.42	49.82
1366	CLDN7	85.8473	34.1407	1.33028	0	0	28.92	0.01	199.4	68.74	124.11	18.27	67.66	6.52	31.32	1.84	150.65	22.31	13.55	48.67	145.12	64.58	10.64	69.29
51192	CKLF	86.1174	34.4149	1.32327	0	0	57.84	8.57	108.76	79.73	173.27	29.59	65.49	38.05	78.16	22.81	43.62	16.46	107.62	25.53	109	48.59	44.27	47.51
10007	GNPDA1	86.2862	37.1914	1.21416	0	0	129.21	20.64	137.47	31.77	45.38	45.66	146.17	39.14	46.52	9.93	36.01	25.56	53.4	49.2	129	42.84	64.87	72.26
4192	MDK	86.7926	38.1512	1.18584	0	0	47.76	10.16	209.07	15.27	111.04	9.86	98.05	10.51	28.84	11.4	151.41	21.66	49.61	18.62	43.86	204.92	32.95	43.88
112939	NACC1	87.6365	36.8829	1.24858	0	0	182.01	40.96	66.47	25.66	92.14	42.38	86.11	59.43	33.19	14.35	72.28	22.96	95.15	19.15	102.23	85.04	42.56	32.99
2203	FBP1	88.0754	29.1018	1.59763	0	0	474.13	5.72	36.56	131.06	0.69	16.8	18.45	55.81	4.65	0.01	2.28	6.28	2.44	20.21	92.23	9.91	112.91	21.78
4172	MCM3	88.9868	29.4103	1.59727	0	0	134.78	12.7	82.18	16.8	103.82	44.2	53.91	8.34	40.63	15.82	76.34	23.18	195.72	47.87	67.72	56.26	14.07	37.28
3491	CYR61	89.2569	732.037	-3.03588	0	0	24.94	365.48	17.83	541.03	32.32	516.2	416.43	643.62	202.21	457.26	35.76	549.06	68.04	2755.19	55.47	294.75	10.3	61.37
58527	C6orf115	89.3582	16.0077	2.48083	0	0	253.38	7.62	149.85	40.02	67.73	21.19	123.01	35.15	47.76	4.78	23.08	5.85	18.16	7.18	96.75	14.39	16.13	14.85
7168	TPM1	90.4384	1644.99	-4.185	0	0	99.23	5700.72	26.89	121.59	133.39	1572.33	83.21	4581.09	275.1	2003.03	18.01	844.05	93.52	572.9	26.44	304.02	73.1	81.5
23650	TRIM29	90.6072	24.8514	1.8663	0	0	9.02	1.59	74.93	29.63	116.54	18.27	32.56	5.8	18.61	0.01	403	31.19	29.01	44.15	56.11	38.68	14.76	41.57
780	DDR1	91.0799	34.2778	1.40986	0	0	31.31	5.08	93.66	40.02	68.41	18.27	33.65	13.05	18.92	13.98	317.78	38.77	18.16	26.07	114.81	98.46	82.71	47.51
55092	TMEM51	91.485	30.7472	1.57308	0	0	264.79	16.51	65.56	40.02	15.81	42.74	89	27.54	24.81	3.68	35.25	17.98	21.96	28.72	135.77	67.77	165.43	35.63
4522	MTHFD1	92.3289	35.6146	1.37431	0	0	32.9	20.64	61.94	17.41	158.14	56.99	43.42	35.88	36.6	22.81	86.99	38.12	313.64	63.04	27.73	24.94	41.87	35.96
391356	C2orf79	92.9028	44.1155	1.07444	0	0	64.74	16.19	192.45	84.62	160.21	46.03	74.89	21.38	71.02	16.19	63.66	30.97	64.79	41.49	100.94	55.31	56.97	85.13
28985	MCTS1	93.3079	45.281	1.04309	0	0	124.7	23.18	92.45	57.13	116.89	43.47	47.76	41.68	77.85	37.52	59.85	48.3	141.5	44.95	117.39	53.71	49.08	54.44
29923	C7orf68	93.6117	17.1046	2.4523	0	0	48.29	4.76	226.29	32.69	143.7	13.52	101.3	5.8	62.03	14.35	137.46	18.84	64.25	11.97	46.44	16.94	7.21	32.99
1785	DNM2	93.848	43.7727	1.10029	0	0	42.72	14.29	93.36	30.86	118.61	60.28	70.19	48.92	40.94	16.55	212.03	51.33	34.43	37.24	121.26	71.29	102.96	61.37
7407	VARS	94.1519	21.6636	2.11972	0	0	373.57	32.07	8.46	14.36	10.66	70.14	44.14	31.53	2.17	4.05	6.85	20.58	35.78	2.13	198.98	21.74	143.12	7.59
23022	PALLD	94.4894	678.152	-2.84338	0	0	20.96	784.95	35.95	163.75	146.8	1500.36	220.7	502.29	220.82	1844.11	92.57	576.35	55.3	374.22	54.82	563.93	38.78	144.52
284361	C19orf63	95.5359	44.7325	1.09472	0	0	166.89	15.24	76.13	31.77	110.7	74.16	129.89	52.91	46.52	26.12	100.69	43.32	85.39	53.46	63.21	63.3	72.07	44.21
9538	EI24	95.671	45.898	1.05965	0	0	338.55	82.88	55.59	65.99	19.94	67.22	29.31	101.83	13.65	10.67	14.2	37.47	13.28	11.44	76.43	23.02	291.38	26.4
9601	PDIA4	96.5825	38.6996	1.31944	0	0	141.95	23.82	109.97	38.49	85.6	42.74	124.1	38.05	40.01	9.93	58.33	30.97	144.49	30.05	71.27	53.39	88.2	84.47
80727	TTYH3	97.3251	36.7801	1.40389	0	0	114.35	18.73	65.86	24.75	154.71	67.58	151.96	74.29	74.12	9.93	48.44	29.89	146.38	13.56	70.95	54.67	59.72	51.47
5226	PGD	97.5277	30.3358	1.68479	0	0	71.64	5.08	83.99	19.55	151.95	42.74	126.27	11.96	48.07	35.68	213.8	14.94	111.96	45.21	39.34	64.58	5.83	38.6
3352	HTR1D	98.2704	28.382	1.79178	0	0	411.51	65.09	3.02	26.27	7.22	66.85	65.12	90.6	7.44	5.15	2.03	10.61	6.78	0.01	79.33	9.91	290.35	3.3
283638	KIAA0284	98.4729	47.2691	1.05883	0	0	358.98	97.17	10.88	45.82	21.66	78.91	58.97	133.73	12.72	6.99	41.09	25.12	74.28	8.51	92.88	37.72	184.3	17.49
23016	EXOSC7	99.2156	46.9949	1.07806	0	0	32.37	13.34	91.85	42.46	177.74	78.91	138.93	15.58	58.62	20.6	113.37	37.69	72.92	53.73	219.3	87.59	9.27	74.24
84916	CIRH1A	100.33	48.8116	1.03945	0	0	156.8	39.37	101.51	38.8	142.33	79.27	119.76	47.84	52.41	44.51	53.26	34.65	126.59	38.57	95.78	77.36	53.88	51.47
10553	HTATIP2	100.33	49.2915	1.02534	0	0	94.98	22.23	75.53	46.44	136.83	112.15	129.52	26.46	71.95	40.47	78.37	32.92	121.44	49.2	127.71	73.85	76.54	52.13
4638	MYLK	100.802	1091.64	-3.4369	0	0	122.31	2855.6	33.54	164.36	125.48	1061.62	125.18	3064.09	259.59	1370.3	38.8	1050.25	75.36	301.88	95.78	300.83	47.36	100.63
800	CALD1	101.14	767.583	-2.92397	0	0	29.45	1362.86	62.84	167.72	210.74	2043.96	176.2	968.69	330.61	1082.63	29.17	756.12	44.19	275.81	51.6	340.15	25.05	247.13
132299	OCIAD2	103.705	19.5383	2.40811	0	0	199.79	11.11	60.42	40.94	92.82	12.42	27.13	10.87	22.33	2.58	81.92	11.91	71.84	20.75	287.67	46.35	76.19	17.16
29922	NME7	103.976	39.1795	1.40807	0	0	57.84	32.07	65.56	17.41	101.76	48.59	155.94	15.22	24.5	22.81	251.59	29.02	87.29	47.34	94.81	112.85	79.28	27.39
1829	DSG2	104.279	37.0886	1.49141	0	0	53.86	2.86	27.8	90.73	80.45	8.77	20.98	32.25	14.58	2.58	44.38	24.69	492.82	54.52	114.49	66.81	36.72	42.23
823	CAPN1	104.583	41.579	1.33072	0	0	93.39	54.3	81.27	21.69	79.42	43.47	60.42	32.62	25.74	21.34	259.2	23.18	32.53	41.49	75.14	86.95	213.13	55.76
5756	TWF1	109.883	43.3614	1.34149	0	0	36.35	12.7	170.4	44.6	198.37	70.87	168.6	15.22	53.03	30.17	165.11	28.16	85.39	54.52	109.33	71.93	12.01	66.32
5479	PPIB	110.086	44.3555	1.31144	0	0	372.51	51.76	34.74	46.44	17.53	72.33	62.59	63.42	15.2	5.15	11.16	16.46	191.11	101.33	114.49	26.21	125.27	17.49
55003	PAK1IP1	110.086	54.9816	1.00161	0	0	82.78	39.06	70.09	29.94	178.77	123.11	197.9	27.9	68.23	45.98	114.64	21.01	97.86	29.26	101.91	157.93	103.31	47.18
9276	COPB2	111.909	54.913	1.0271	0	0	278.05	96.85	42.3	42.16	74.26	71.24	118.67	98.21	42.49	22.81	66.7	33.14	89.19	28.99	122.55	94.31	162.68	24.42
10606	PAICS	112.145	37.1229	1.59499	0	0	219.68	33.34	95.77	35.13	148.52	37.99	81.04	43.13	42.8	28.33	42.1	31.84	203.58	26.6	87.07	50.19	67.27	52.46
283120	H19	112.483	54.9816	1.03268	0	0	1.33	80.02	0.6	84.62	129.95	77.45	71.64	51.82	4.65	56.28	50.98	17.33	3.8	67.56	5.16	13.75	859.05	62.69
10406	WFDC2	114.204	22.3148	2.35554	0	0	6.63	18.73	14.2	2.75	9.63	2.19	3.98	16.31	3.41	44.14	809.55	66.28	12.2	2.93	3.55	25.26	4.46	5.28
4176	MCM7	114.744	46.9263	1.28996	0	0	53.86	12.07	130.21	32.38	220.71	73.06	107.82	10.87	63.58	32.74	114.38	63.68	255.9	71.81	61.27	45.4	12.01	65.99
3728	JUP	116.027	28.3477	2.03316	0	0	139.56	6.99	35.35	34.52	109.33	18.63	46.67	22.11	19.23	2.94	218.62	22.96	95.96	44.68	219.62	72.89	133.16	23.1
51691	LSM8	116.264	24.7486	2.23198	0	0	8.49	14.61	76.44	54.38	22.35	14.25	14.47	10.51	24.81	30.53	16.74	13.43	763.63	25.8	24.83	23.34	4.8	37.94
1465	CSRP1	117.209	1189.47	-3.34317	0	0	207.21	2666.03	34.44	133.2	112.76	2111.54	95.88	2729.59	211.83	1601.69	60.36	996.96	41.2	399.22	200.59	593.02	99.19	80.51
8943	AP3D1	117.749	54.296	1.1168	0	0	78.53	53.35	71.3	33.6	58.44	47.86	81.4	51.1	62.96	21.7	71.27	55.88	426.41	77.4	102.88	73.21	63.49	65
54845	ESRP1	118.357	31.2271	1.92227	0	0	47.49	0.95	199.4	51.93	137.17	8.77	45.95	7.61	35.36	4.41	232.57	30.97	72.92	20.75	134.16	89.83	145.86	59.06
4217	MAP3K5	118.694	36.4716	1.7024	0	0	36.88	26.99	17.22	54.99	30.94	57.36	29.31	32.62	33.19	19.86	25.62	37.69	21.42	31.92	134.48	35.17	839.14	31.02
54676	GTPBP2	118.762	49.8399	1.2527	0	0	81.19	15.56	96.68	37.88	165.02	63.57	136.76	38.41	64.82	33.11	159.78	46.35	116.29	65.16	155.44	94.95	97.47	51.14
7284	TUFM	119.336	47.132	1.34025	0	0	217.03	26.36	71.3	38.8	79.07	64.66	221.78	42.76	29.46	34.58	119.96	25.56	107.35	63.3	161.57	84.72	59.37	51.14
8612	PPAP2C	120.686	46.3436	1.38082	0	0	296.36	3.81	83.39	94.4	88.01	10.59	80.32	21.02	17.68	3.68	121.99	65.84	12.2	21.01	301.21	134.91	64.18	42.56
2023	ENO1	121.631	29.4789	2.04476	0	0	18.57	9.53	99.4	14.66	154.71	39.82	50.65	13.77	22.64	37.89	51.23	12.78	580.92	75.54	52.57	26.21	11.33	35.3
8626	TP63	121.766	21.0123	2.53481	0	0	177.23	1.91	72.21	26.58	95.92	24.11	68.38	17.03	10.85	0.01	162.32	32.06	115.21	19.68	248	15.98	124.58	44.54
6713	SQLE	121.969	22.452	2.4416	0	0	225.26	8.26	55.59	17.72	264.37	42.74	85.02	20.29	35.98	7.36	132.39	19.93	165.9	8.51	59.66	60.74	48.39	21.12
79096	C11orf49	122.036	45.3838	1.42706	0	0	455.82	93.67	9.67	54.68	12.03	77.81	51.38	161.99	10.23	1.47	4.82	26.64	32.26	2.39	106.75	10.23	407.04	7.26
5686	PSMA5	122.678	60.7745	1.01333	0	0	34.49	26.04	193.96	88.29	162.96	81.47	118.67	26.09	66.68	65.85	165.61	68.66	189.21	40.96	141.9	77.68	18.53	70.61
6892	TAPBP	122.914	54.296	1.17873	0	0	56.25	16.51	42.9	27.19	93.85	86.22	99.49	30.8	52.41	25.75	420.5	73.42	79.16	27.93	77.4	110.61	130.42	86.45
5045	FURIN	123.387	54.5702	1.177	0	0	55.19	16.83	170.4	50.71	308.72	66.12	171.85	39.5	104.83	43.04	64.93	30.32	126.59	47.34	137.71	95.59	7.55	115.15
5531	PPP4C	124.568	59.4034	1.06832	0	0	25.21	9.53	146.53	60.49	174.64	75.62	285.46	11.96	72.26	50.03	150.65	39.64	132.02	74.47	150.61	121.48	10.98	94.37
284340	CXCL17	125.48	29.0333	2.11167	0	0	25.47	0.01	71	14.97	5.5	5.48	70.91	0.72	19.85	0.01	696.44	42.88	2.98	14.89	113.2	120.2	0.69	49.82
2194	FASN	125.716	31.3985	2.0014	0	0	552.39	50.17	17.83	14.66	32.32	35.07	72.72	91.69	15.2	9.93	17.25	42.88	33.61	11.97	118.03	20.78	233.72	8.58
7422	VEGFA	128.281	59.4377	1.10986	0	0	53.59	44.77	121.15	43.69	191.49	55.53	94.79	69.94	55.52	48.56	247.79	41.8	138.25	81.12	158.35	81.84	75.85	72.26
79792	GSDMD	130.071	54.5702	1.25311	0	0	222.87	24.45	55.59	43.69	75.63	61.37	70.55	30.08	95.52	38.26	184.13	61.29	187.86	57.18	117.07	107.73	111.2	60.05
54472	TOLLIP	130.206	62.4199	1.06072	0	0	84.11	42.23	182.18	57.43	188.4	63.93	147.98	49.29	60.48	24.65	170.94	39.85	35.78	61.97	205.11	139.06	117.72	89.09
8879	SGPL1	132.4	55.4615	1.25535	0	0	133.19	10.48	297.59	94.4	70.48	34.71	93.34	34.43	79.09	21.34	102.72	42.02	46.08	29.26	252.84	109.33	122.87	126.04
2063	NR2F6	133.852	37.9798	1.81733	0	0	374.1	46.04	95.77	65.38	13.06	51.51	35.09	85.89	13.96	2.58	8.12	27.72	13.83	11.44	153.51	22.7	514.47	40.25
81037	CLPTM1L	134.696	56.2841	1.2589	0	0	120.72	41.91	65.86	37.27	111.73	107.04	214.55	37.33	71.33	33.48	150.65	35.09	201.95	56.39	164.8	99.74	109.48	70.94
79365	BHLHE41	135.236	54.9816	1.29846	0	0	89.94	40.33	274.93	65.38	14.78	38.72	23.88	56.9	29.15	8.83	91.3	104.61	11.66	15.16	208.66	77.68	516.18	63.68
2316	FLNA	138.915	1411.39	-3.34484	0	0	14.06	3259.5	21.75	118.23	220.37	2015.83	105.28	1594.19	272.31	2357.66	82.93	1800.3	342.1	814.14	78.69	741.67	119.09	166.29
51280	GOLM1	142.527	45.5895	1.64447	0	0	107.45	17.46	372.82	50.71	155.74	64.3	79.96	30.08	89.63	21.7	128.33	48.95	76.17	30.32	35.15	54.35	248.48	92.72
51155	HN1	144.823	37.5342	1.94801	0	0	79.86	8.57	90.33	46.13	253.03	28.86	99.86	34.07	42.18	6.62	134.67	22.74	420.72	70.22	69.01	81.2	84.09	33.98
56649	TMPRSS4	147.254	37.8084	1.96152	0	0	92.6	1.91	121.15	67.21	301.85	8.4	17	22.47	29.15	1.47	386.52	41.15	4.88	35.11	198.01	70.33	149.98	81.17
10509	SEMA4B	147.861	37.9798	1.96094	0	0	23.61	8.57	106.65	43.07	268.84	16.07	21.71	22.11	31.94	24.65	443.83	53.93	84.58	41.76	121.26	77.04	190.48	39.92
4072	EPCAM	149.515	45.7266	1.70919	0	0	214.91	2.22	509.98	81.87	29.57	8.04	62.59	18.84	34.12	4.05	44.64	28.37	144.76	37.24	53.21	129.79	235.78	97.99
9989	PPP4R1	154.275	62.3513	1.30702	0	0	56.78	11.43	165.87	73.01	201.8	91.69	78.15	46.02	61.72	43.41	417.2	80.79	182.71	70.75	100.3	83.76	60.06	48.5
6692	SPINT1	156.402	45.898	1.76876	0	0	219.42	3.81	103.93	40.63	116.2	23.02	173.3	17.03	22.95	2.94	97.9	18.41	43.1	56.39	411.51	183.5	257.4	67.64
10551	AGR2	156.976	56.387	1.47711	0	0	601.21	10.8	50.76	172.3	26.82	56.26	77.42	140.97	5.89	1.1	27.14	18.63	16.81	50.27	350.88	52.43	222.4	20.46
81607	PVRL4	172.336	45.3838	1.92498	0	0	87.82	1.27	202.42	68.13	305.97	29.59	205.14	21.02	120.03	4.41	208.22	27.72	11.11	29.79	253.16	148.01	210.39	80.18
7520	XRCC5	173.045	83.8778	1.04479	0	0	473.33	136.54	134.44	108.76	40.57	121.65	72	140.97	48.07	21.7	38.8	69.74	81.32	43.09	281.86	66.49	376.84	62.03
254225	RNF169	175.779	25.2285	2.80064	0	0	1203.75	46.68	9.06	17.72	10.31	46.03	36.54	70.31	6.82	4.41	8.12	20.58	10.57	10.37	45.47	13.43	94.38	7.59
6659	SOX4	183.24	48.6745	1.9125	0	0	282.83	27.31	309.98	52.24	253.03	23.02	128.08	39.5	49.62	23.91	163.33	65.19	109.52	38.83	141.25	92.07	205.92	63.02
5685	PSMA4	188.101	80.0729	1.23212	0	0	288.4	92.09	184.6	62.02	183.24	112.88	178	64.14	95.21	84.98	130.11	24.91	353.49	116.5	111.91	114.13	129.73	71.27
22818	COPZ1	190.262	85.9344	1.14668	0	0	230.3	67.64	149.85	58.04	231.71	177.54	226.49	67.41	97.07	52.97	241.95	40.07	163.46	86.44	186.4	153.45	179.84	98.32
84951	TNS4	190.971	28.622	2.73816	0	0	105.33	1.27	51.36	40.94	339.66	16.44	77.42	19.93	44.97	0.01	161.3	40.07	385.75	36.44	508.9	56.58	36.38	32.33
6513	SLC2A1	191.713	61.7	1.63561	0	0	19.1	3.49	216.32	137.17	597.16	44.2	82.13	20.29	44.04	13.61	344.41	26.86	216.05	143.89	186.73	87.91	17.5	61.37
54732	TMED9	193.975	76.7137	1.33832	0	0	799.94	109.23	58.31	127.39	30.94	158.55	98.41	155.11	26.67	9.56	18.01	50.25	82.41	26.07	220.59	37.72	353.85	46.52
57402	S100A14	194.346	14.0539	3.78959	0	0	0	0	2.72	22.3	1549.8	9.5	76.34	2.9	7.13	0.01	156.23	6.28	61.81	14.89	50.95	49.87	1.37	20.46
1500	CTNND1	198.33	90.9733	1.12439	0	0	47.76	52.08	171.91	40.94	386.08	75.26	95.88	57.98	61.1	48.56	499.12	104.4	110.6	85.64	180.6	235.61	207.64	104.59
653784	FAM128A	198.87	83.6378	1.2496	0	0	225.79	100.02	252.88	120.98	395.01	55.16	79.23	148.22	98.94	55.55	63.4	86.64	308.22	41.49	193.82	55.31	181.21	95.35
3914	LAMB3	202.28	45.658	2.14741	0	0	14.86	0.01	32.02	42.16	220.71	45.3	56.08	27.54	21.09	1.1	691.37	38.77	434.27	127.4	161.25	83.76	47.02	23.43
481	ATP1B1	207.107	86.7571	1.25532	0	0	267.18	82.88	308.77	124.34	179.11	47.86	210.93	103.28	50.55	23.91	187.93	82.95	145.3	46.54	202.53	179.34	320.55	86.78
83786	FRMD8	207.377	85.8316	1.27268	0	0	92.07	13.97	184.29	117.31	468.58	108.86	314.04	67.77	128.09	47.45	288.87	58.7	132.02	70.22	161.57	170.07	142.43	130.33
10051	SMC4	207.884	68.2814	1.60621	0	0	238.52	65.73	51.66	18.64	398.11	192.16	229.02	62.33	142.36	30.17	228.51	61.94	340.48	31.65	94.49	105.18	133.16	69.29
6210	RPS15A	208.39	98.3087	1.08389	0	0	755.36	189.89	83.39	193.68	63.94	188.87	87.92	166.7	40.94	8.46	18.51	63.68	20.06	13.56	218.65	45.08	571.1	49.49
1611	DAP	209.403	87.5798	1.25761	0	0	450.25	41.6	201.52	76.68	148.86	108.5	248.56	55.81	99.87	38.63	158.77	45.27	125.24	100.8	304.76	215.15	124.93	117.46
80777	CYB5B	209.504	80.9642	1.37162	0	0	354.47	43.82	543.22	131.36	219.68	123.48	137.12	47.47	70.4	32	105.76	61.08	116.84	115.7	218.33	62.98	103.65	106.9
10398	MYL9	230.063	3600.64	-3.96816	0	0	79.07	6583.78	37.46	217.82	205.24	10420.4	410.64	4337.56	963.61	5902.05	39.06	2799.64	197.62	2094.52	152.54	1709.04	67.95	300.91
50848	F11R	231.109	85.5231	1.43419	0	0	154.15	12.7	103.93	118.84	292.22	46.4	187.41	65.96	102.66	15.45	424.05	69.31	214.42	174.48	393.45	178.7	184.99	59.39
27242	TNFRSF21	233.945	101.565	1.20376	0	0	82.78	21.27	627.51	164.66	214.52	38.72	136.4	65.59	89.63	19.86	387.28	32.06	49.34	153.73	227.68	242.64	286.92	175.2
708	C1QBP	235.059	101.359	1.21354	0	0	563.27	74.94	178.25	220.26	230.68	58.45	68.02	164.17	128.4	53.34	64.67	127.57	474.39	46.28	257.68	91.11	59.37	64.01
10103	TSPAN1	237.321	95.6693	1.31071	0	0	55.45	3.81	449.26	152.44	148.52	46.76	107.82	24.64	61.41	5.89	551.62	66.06	10.84	63.04	402.8	323.52	323.3	169.59
11333	PDAP1	253.356	94.9495	1.41593	0	0	34.76	16.19	251.97	75.15	331.07	185.22	227.21	20.66	98.01	104.47	224.45	100.28	889.14	78.46	144.48	144.82	6.86	136.6
2810	SFN	258.521	87.5798	1.56161	0	0	89.15	1.59	174.63	183.91	693.42	57.36	91.54	80.09	72.88	2.21	292.42	31.19	619.69	201.61	222.2	152.17	38.1	61.37
10487	CAP1	259.432	118.156	1.13467	0	0	20.96	47.95	278.25	83.71	786.59	196.54	206.23	38.78	170.89	120.66	310.18	108.73	398.76	123.68	173.5	189.57	15.1	161.34
9377	COX5A	260.783	101.359	1.36337	0	0	326.34	25.4	372.82	87.68	268.5	149.05	286.18	45.3	132.43	60.7	251.84	70.18	322.86	117.56	321.21	212.27	28.14	152.44
829	CAPZA1	261.762	100.537	1.38053	0	0	116.74	44.45	183.69	146.33	466.52	84.02	167.87	110.53	144.22	47.82	338.58	137.97	510.17	70.75	247.68	156.01	149.29	85.13
7203	CCT3	264.361	101.188	1.38547	0	0	567.52	94.63	76.74	127.7	197.34	105.58	115.41	140.25	99.87	55.55	94.35	109.59	544.06	76.6	466.33	142.26	136.6	56.09
6947	TCN1	265.306	18.0987	3.8737	0	0	756.96	1.27	32.33	0.92	834.72	0.01	1.81	0.72	4.65	0.01	59.6	0.65	58.55	0.01	167.05	163.04	508.63	1.98
1634	DCN	270.64	2170.3	-3.00345	0	0	10.35	3948.87	55.29	2722.88	108.98	1725.03	1467.82	3019.87	889.49	1813.95	7.61	2191.46	24.13	1380.39	99.97	1457.13	42.56	1357.4
6707	SPRR3	280.092	24.2344	3.53078	0	0	2.39	0.01	94.26	53.46	203.52	5.85	29.67	0.01	15.82	0.01	1802.47	10.18	2.44	4.79	2.9	95.91	43.24	49.82
2589	GALNT1	280.666	88.4024	1.6667	0	0	42.72	30.48	317.53	132.89	1127.97	82.56	187.41	33.34	115.68	44.14	239.67	62.16	87.02	107.98	450.85	146.42	91.29	151.45
3159	HMGA1	281.612	52.1365	2.43334	0	0	160.78	6.03	145.62	74.85	596.47	36.53	60.78	41.31	48.07	26.12	94.09	23.18	1003	84.58	177.37	85.68	197.34	92.06
1278	COL1A2	290.017	1233.56	-2.08861	0	0	309.1	1693.73	200.91	572.5	333.48	2885.29	878.45	2395.46	432.96	427.09	29.67	917.91	152.35	696.84	235.75	1202.66	191.17	821.57
9636	ISG15	294.507	18.2358	4.01346	0	0	29.19	37.79	25.08	12.53	29.91	7.67	37.27	15.22	70.4	6.99	48.44	10.83	2054.25	27.66	51.6	29.09	63.49	14.85
7756	ZNF207	296.195	129.262	1.19625	0	0	559.56	65.09	220.25	156.72	323.51	169.87	251.81	201.13	149.49	63.64	196.81	119.12	212.53	90.7	517.29	226.98	224.11	85.46
3486	IGFBP3	300.381	75.2398	1.99723	0	0	13.8	16.83	227.8	87.07	275.72	31.05	265.2	34.07	87.46	38.63	1341.9	89.24	84.03	103.46	186.73	80.88	32.6	171.24
11034	DSTN	302.609	1341.8	-2.14865	0	0	98.43	3611.33	805.46	701.11	393.98	1162.44	174.39	2249.41	500.57	2141.35	140	1091.83	188.4	413.58	259.61	642.25	217.25	548.37
1312	COMT	320.029	130.633	1.29268	0	0	426.9	62.24	490.04	179.94	563.81	161.11	243.49	158.37	134.6	53.71	153.44	101.36	213.61	72.61	328.3	138.74	374.44	272.87
1490	CTGF	321.615	1305.64	-2.02135	0	0	37.68	473.13	107.56	589.91	245.81	1163.54	1200.45	240.27	1262.9	3332.87	62.64	1502.49	55.84	2237.61	139.96	1738.78	12.7	320.71
10140	TOB1	323.945	151.165	1.09962	0	0	359.51	107.33	349.86	188.19	195.62	161.84	799.21	188.09	218.34	32.37	243.47	152.05	63.16	119.95	573.08	243.92	216.56	161.67
1537	CYC1	334.916	157.918	1.08463	0	0	1006.09	211.48	177.35	115.48	280.19	245.13	318.38	209.47	139.56	137.21	224.71	89.67	368.94	125.54	302.5	237.21	72.76	103.27
4282	MIF	343.22	121.001	1.50412	0	0	265.58	56.52	329.31	172.3	463.77	100.83	111.07	99.66	128.71	145.68	206.95	80.14	940.38	127.4	338.62	178.39	229.95	143.2
8673	VAMP8	379.072	121.823	1.63768	0	0	261.6	6.35	493.67	219.96	483.02	87.68	346.96	51.82	176.78	19.86	392.86	40.29	264.3	121.55	616.62	318.41	425.23	243.5
8404	SPARCL1	387.916	1556.49	-2.00447	0	0	39.8	720.17	183.09	1182.88	88.7	2806.01	996.39	1587.67	1996.39	3207.79	42.86	1541.25	129.58	1163.36	114.81	1052.41	97.13	1222.13
6624	FSCN1	394.803	68.2471	2.53229	0	0	172.72	8.26	242.3	100.81	1647.09	116.9	183.79	83.71	102.97	19.86	140.76	43.75	830.86	48.94	273.8	77.68	48.74	132.31
4316	MMP7	399.394	20.0868	4.31349	0	0	2115.92	14.61	201.82	46.74	5.16	9.13	7.96	13.05	15.51	1.84	6.34	11.7	49.61	9.31	55.79	17.9	933.52	58.07
29796	UCRC	417.522	185.649	1.16928	0	0	242.24	46.36	495.18	245.31	634.29	280.93	342.99	92.05	196.32	108.89	627.96	222.87	633.51	206.39	397.64	205.88	118.06	230.63
114569	MAL2	425.523	128.199	1.73085	0	0	146.72	0.95	1016.64	201.32	893.16	32.15	372.29	15.58	169.34	12.51	500.39	78.62	350.51	129.26	363.13	478.57	41.87	187.08
1512	CTSH	433.693	175.022	1.30913	0	0	160.78	12.07	510.89	225.76	421.14	143.57	987.35	50.74	216.48	30.53	781.15	72.34	92.71	284.06	744.33	488.16	57.66	258.68
595	CCND1	438.385	122.132	1.84376	0	0	212.26	187.98	132.63	118.23	309.75	132.98	162.45	105.1	54.9	34.21	189.71	103.31	1901.63	76.6	331.53	266.94	490.44	78.2
4233	MET	441.761	23.3432	4.24219	0	0	65.27	9.84	47.43	22.3	76.67	23.38	37.99	27.18	19.85	4.78	67.46	28.37	3092.48	18.88	123.84	49.23	79.97	22.77
10383	TUBB2C	449.39	219.549	1.03342	0	0	469.35	94.31	448.35	179.02	639.45	373.36	285.82	258.39	163.45	131.33	655.86	216.59	633.51	195.22	289.28	348.78	364.49	199.62
10397	NDRG1	459.248	126.794	1.85679	0	0	5.57	64.14	277.95	108.76	980.49	119.82	149.06	44.58	136.77	224.03	1579.54	97.68	609.39	181.66	133.19	163.04	23.68	144.19
3939	LDHA	475.047	207.963	1.19174	0	0	30.78	67	552.58	227.59	1605.15	328.79	294.5	56.53	271.69	531.57	559.74	192.77	765.8	154	213.49	157.61	25.4	213.81
3860	KRT13	486.153	164.842	1.56033	0	0	3.71	9.21	26.59	440.22	895.92	77.81	75.62	47.84	1.55	0.74	2596.3	80.35	2.98	129.79	388.29	486.56	9.27	201.6
27018	NGFRAP1	546.749	236.757	1.20747	0	0	820.9	369.93	294.27	255.39	305.97	470.17	378.8	323.62	132.43	71.37	133.4	157.46	559.51	163.84	1388.36	233.37	984.66	151.45
3336	HSPE1	570.245	272.886	1.06329	0	0	230.56	60.97	700.32	381.56	902.45	385.41	779.68	84.8	321.62	446.22	536.4	131.69	867.19	233.26	793.02	453	39.47	368.22
706	TSPO	591.31	176.325	1.74568	0	0	1089.4	187.66	254.99	269.45	495.06	396.74	306.08	257.3	94.9	22.81	352.53	113.28	194.64	124.47	1209.69	140.02	1412.29	126.7
1337	COX6A1	680.094	315.63	1.1075	0	0	947.45	269.91	631.44	289.3	951.61	552.73	763.4	348.63	289.67	279.58	849.62	155.73	397.4	182.99	825.92	595.9	444.8	298.6
100133941	CD24	686.947	163.025	2.0751	0	0	300.87	20	963.47	304.27	1066.43	168.05	573.45	54.72	201.28	19.86	1145.09	82.95	93.52	106.12	1189.38	577.99	735.15	145.84
64065	PERP	914.512	164.088	2.47853	0	0	186.25	20.96	615.42	270.06	1822.08	131.15	370.48	91.32	97.07	30.53	3054.59	127.79	550.56	296.82	748.52	257.03	452.35	208.86
3852	KRT5	1487.46	34.792	5.41795	0	0	26	0.01	132.03	29.63	4705.79	49.32	105.28	10.87	15.51	0.01	6590.04	59.78	902.7	43.09	51.28	85.36	8.58	15.84
10376	TUBA1B	1693.89	764.772	1.14724	0	0	287.87	173.37	975.86	512.32	3659.64	2273.38	2035.48	250.06	1049.52	954.25	646.48	492.74	5595.64	642.32	903.96	978.56	73.1	933.75
1509	CTSD	2135.72	907.025	1.23551	0	0	2517.08	376.6	1028.12	572.5	3543.44	1028.01	2385.7	635.65	935.08	262.66	3092.38	504.01	1595.31	1625.88	2628.37	1535.45	1452.11	1608.82
5239	PGM5	10.195	350.662	-5.10415	1.76e-292	9.42e-291	0.01	1117.41	0.01	42.46	0.01	156.36	22.79	429.44	71.64	868.53	0.51	296.94	0.01	154.79	1.93	134.27	0.01	74.24
4060	LUM	682.525	1637.31	-1.26238	3.58e-290	1.91e-288	123.11	2130.35	368.59	1826.25	1043.06	3072.7	3233.03	2646.6	1600.34	657.74	22.06	989.82	168.61	916.8	131.26	1095.25	98.84	2023.9
6525	SMTN	30.5512	417.675	-3.77308	8.53e-286	4.54e-284	38.21	1276.49	4.53	26.58	39.19	529.35	25.69	634.56	85.6	798.64	22.06	358.46	23.86	133.52	26.44	145.78	9.61	31.02
5121	PCP4	6.75166	322.383	-5.57739	3.83e-280	2.03e-278	0.01	730.97	2.11	0.61	0.01	941.43	1.09	291.37	55.21	884.35	1.01	205.11	0.01	70.22	0.01	21.42	2.75	12.54
4256	MGP	80.6485	533.602	-2.72604	2.88e-268	1.52e-266	16.98	792.57	6.34	249.28	15.81	739.77	465.27	853.81	223.3	643.4	6.85	347.19	11.39	661.73	42.57	437.01	17.5	220.08
7538	ZFP36	305.918	980.962	-1.68105	2.93e-267	1.54e-265	63.15	589.03	163.15	1030.44	90.76	279.1	611.44	1145.54	924.85	1833.08	399.7	998.26	155.33	1952.76	343.78	691.8	45.65	121.09
7057	THBS1	171.29	713.047	-2.05756	4e-256	2.09e-254	27.33	239.74	112.99	802.23	111.04	397.83	859.63	392.48	443.5	3232.07	20.29	259.26	50.15	454.81	54.5	1020.44	11.67	120.1
2	A2M	213.42	790.994	-1.88997	9.32e-254	4.86e-252	48.55	337.22	228.71	1024.33	77.35	1340.35	767.74	1380.02	629.9	311.58	50.22	680.53	76.99	396.03	88.36	722.17	85.12	1137.33
1675	CFD	139.658	635.305	-2.18555	1.38e-246	7.19e-245	2.65	468.68	5.44	603.35	7.22	862.52	862.89	193.88	401.32	611.39	35.51	365.6	36.05	1252.19	39.67	853.88	4.46	481.06
51776	ZAK	20.1875	338.665	-4.06833	9.81e-246	5.09e-244	12.2	1498.45	5.74	117	13.75	202.75	30.03	548.31	63.58	217.04	9.64	301.49	14.91	90.43	17.09	81.52	20.25	43.88
2192	FBLN1	71.9389	472.965	-2.71689	1.64e-237	8.5e-236	15.12	359.13	53.78	458.55	35.75	439.11	294.14	505.55	185.47	169.22	23.59	500.32	26.84	729.82	51.6	411.44	9.95	583.35
2934	GSN	112.854	564.35	-2.32213	4.01e-236	2.07e-234	10.08	125.74	63.75	197.96	119.64	710.18	142.19	215.63	225.78	583.07	126.3	451.37	275.42	1903.02	31.93	399.93	4.12	265.94
4637	MYL6	649.746	1466.64	-1.17457	1.76e-232	9.04e-231	629.07	3382.07	308.16	1012.72	635.67	1779.1	248.92	2351.25	669.91	1940.13	398.69	1248.86	945.8	875.57	1002.65	810.09	1025.84	196.98
7077	TIMP2	152.149	634.139	-2.05932	2.87e-228	1.47e-226	39	814.48	67.98	378.81	180.83	927.91	570.19	1121.26	326.58	318.2	48.69	473.25	129.31	622.9	55.15	550.82	48.05	642.08
1291	COL6A1	236.713	788.561	-1.73608	3.98e-225	2.03e-223	212.79	1157.42	79.76	287.17	128.92	1261.08	540.53	1564.12	376.2	545.18	17.25	906.65	599.63	448.69	59.34	515.65	137.28	555.63
6347	CCL2	91.0461	460.488	-2.33849	9e-195	4.57e-193	6.63	200.36	28.7	816.28	31.97	432.17	430.9	100.02	304.87	2034.67	5.58	51.55	41.75	383.53	25.15	401.85	19.22	67.31
7871	SLMAP	64.7484	398.685	-2.62233	1.44e-192	7.26e-191	5.84	298.48	98.19	54.68	98.32	646.98	66.21	151.48	151.35	1307.4	30.43	452.24	96.78	381.4	35.8	306.9	8.92	94.69
26353	HSPB8	16.204	263.356	-4.0226	5.95e-190	2.99e-188	0.8	509.33	4.23	60.18	12.03	101.92	21.71	404.44	42.8	502.87	38.04	441.41	12.47	168.36	7.74	128.83	3.43	15.18
730	C7	14.0097	250.776	-4.1619	3.77e-185	1.89e-183	0.8	692.23	0.01	182.38	0.01	78.18	62.59	512.43	67.92	219.62	0.01	306.69	0.01	76.33	5.8	81.84	0.69	117.13
6678	SPARC	282.287	791.954	-1.48826	2.35e-181	1.17e-179	600.68	922.44	117.83	536.45	157.46	2034.46	350.58	2503.09	298.36	95.28	25.62	733.37	184.61	223.42	349.59	268.22	498.68	212.16
6840	SVIL	88.6155	434.814	-2.29477	5.75e-180	2.86e-178	41.66	599.82	52.87	30.24	140.27	842.42	106.37	605.57	161.27	745.66	125.8	648.69	75.09	211.18	58.37	211.95	40.16	79.52
79901	CYBRD1	31.2602	297.291	-3.24948	9.07e-180	4.5e-178	7.69	246.09	12.08	441.75	7.56	113.61	108.9	184.82	105.45	293.19	25.11	367.55	11.39	427.15	11.29	218.35	6.18	279.8
1843	DUSP1	292.718	804.74	-1.45901	5.98e-179	2.96e-177	43.25	215.92	224.78	1175.85	96.6	239.65	649.79	694.72	771.95	936.22	445.86	937.4	158.31	1788.39	218.33	667.19	61.43	227.99
2335	FN1	235.194	705.129	-1.58404	5.82e-177	2.87e-175	40.33	1269.82	71.91	140.53	265.75	1042.62	173.66	1493.45	162.82	561.73	18.77	938.48	1182.99	232.46	46.76	419.11	74.13	360.3
1152	CKB	61.7777	363.825	-2.55809	3.12e-171	1.54e-169	12.74	745.89	3.32	14.66	7.91	851.19	58.61	644.35	57.38	435.92	218.87	255.14	34.7	285.12	122.23	160.8	10.64	56.42
27295	PDLIM3	12.3218	215.984	-4.13165	1.5e-159	7.35e-158	11.41	633.8	1.21	52.55	17.88	295.91	36.54	435.97	42.49	250.88	0.25	152.48	2.71	98.68	4.84	96.23	0.69	20.46
25932	CLIC4	108.499	445.92	-2.0391	5.7e-159	2.79e-157	23.61	214.34	32.33	137.78	159.86	1001.7	237.7	156.92	272.62	1108.75	36.27	388.56	178.37	549.5	68.05	390.02	1.72	202.59
1410	CRYAB	12.7606	209.472	-4.03698	8.74e-152	4.26e-150	0.8	279.11	2.42	48.27	2.06	159.28	27.13	102.56	64.82	724.33	13.95	194.06	0.81	287.25	3.55	104.86	2.75	27.06
387763	LOC387763	179.695	557.151	-1.63252	1.15e-146	5.57e-145	5.31	93.99	81.57	846.22	56.73	713.1	948.64	459.88	583.07	619.12	11.67	240.85	27.11	1158.04	62.24	738.48	9.27	167.61
5740	PTGIS	12.8281	195.795	-3.93196	2.69e-139	1.3e-137	4.51	379.14	4.83	17.11	1.72	457.38	76.7	462.42	37.53	165.91	0.25	209.23	0.01	68.89	2.58	39.32	0.01	44.54
3678	ITGA5	13.3345	193.807	-3.86138	9.67e-137	4.67e-135	4.78	474.72	0.91	38.49	4.81	185.95	8.68	248.61	25.74	289.14	5.83	310.16	47.44	103.99	10	64.26	8.24	9.24
7078	TIMP3	256.63	664.886	-1.37342	1.34e-135	6.43e-134	52	351.19	58.61	420.97	580.66	1403.55	521.35	818.66	557.95	329.61	188.69	683.77	202.77	687.27	216.07	613.48	41.53	744.36
9510	ADAMTS1	213.285	594.788	-1.47959	1.34e-135	6.46e-134	36.61	228.31	22.36	691.64	33	638.21	934.89	762.49	852.89	872.21	66.19	374.7	38.76	1006.17	57.4	683.17	32.26	163.98
3164	NR4A1	119.471	427.718	-1.84001	2.74e-133	1.31e-131	212.79	456.3	13.29	281.36	11.35	1283.36	486.62	742.56	135.84	130.22	21.05	170.02	5.15	746.05	209.3	186.7	43.24	9.9
6943	TCF21	22.213	216.944	-3.28785	7.54e-133	3.6e-131	3.18	187.03	4.83	218.73	5.16	140.28	118.31	115.24	62.34	672.09	5.58	125.62	1.08	103.73	14.51	389.06	5.49	101.62
6423	SFRP2	40.8138	264.042	-2.69364	4.61e-132	2.2e-130	0.01	122.25	0.6	202.24	8.59	296.64	287.63	421.11	108.55	99.69	0.25	227.2	3.8	365.98	7.09	350.38	0.01	293.65
4239	MFAP4	91.2486	367.938	-2.01159	2.62e-129	1.25e-127	4.51	200.68	13.6	461.6	14.78	649.9	596.97	474.38	273.24	121.03	0.01	150.31	2.17	275.81	14.83	554.66	4.46	563.55
79026	AHNAK	463.771	961.012	-1.05114	2.29e-128	1.08e-126	29.72	709.37	353.18	568.83	677.27	1491.96	654.49	1044.8	604.47	1092.2	452.71	1039.85	901.34	1039.94	257.03	735.28	282.12	987.53
94274	PPP1R14A	16.204	191.373	-3.56197	4.24e-126	2e-124	6.9	508.69	5.74	76.98	11	219.19	9.77	313.48	61.72	392.51	4.57	162.66	19.52	62.24	11.61	56.58	17.5	11.55
125	ADH1B	25.6563	217.253	-3.08199	2.07e-125	9.74e-124	0.01	241.33	0.01	240.73	0.01	132.25	162.09	290.28	88.08	99.69	0.25	290.01	0.01	244.96	8.06	206.52	0.69	148.48
4660	PPP1R12B	13.132	179.273	-3.771	7.82e-124	3.67e-122	0.8	186.71	4.53	25.05	6.53	283.85	20.26	252.95	41.56	251.62	27.9	327.27	3.52	94.69	10.64	133.63	2.06	38.27
5350	PLN	9.51984	164.91	-4.1146	1.05e-121	4.92e-120	0.01	317.85	0.01	26.27	4.47	389.43	17.37	77.19	64.2	439.97	0.01	130.17	0.54	86.44	3.87	88.87	0.01	14.85
91624	NEXN	9.75614	161.963	-4.05321	3.06e-118	1.42e-116	1.59	324.84	3.63	25.97	7.91	273.99	13.75	157.64	48.69	294.29	4.82	217.24	2.98	42.02	3.87	116.05	3.78	35.63
55885	LMO3	6.44783	149.691	-4.53703	5.79e-118	2.69e-116	1.33	430.9	0.6	18.02	0.01	62.47	14.47	75.74	39.39	370.07	2.28	166.12	0.01	136.44	1.61	70.01	1.03	21.78
91663	MYADM	140.502	438.002	-1.64035	1.9e-116	8.74e-115	54.13	540.13	36.86	312.83	387.45	902.7	375.19	945.5	237.57	288.41	38.8	330.73	68.04	186.18	41.92	490.72	127.67	140.89
221476	PI16	17.9932	182.461	-3.34206	9.56e-114	4.4e-112	0.01	112.41	1.21	37.58	0.01	279.83	144.72	314.56	36.29	76.15	0.25	206.41	0.01	417.57	3.55	76.72	0.01	79.85
1281	COL3A1	243.532	599.587	-1.29986	1.15e-112	5.27e-111	124.43	683.65	187.92	241.34	339.32	1482.83	891.83	1279.27	351.39	230.65	48.44	288.06	224.45	286.72	111.91	498.71	59.03	780.33
4162	MCAM	61.9127	279.741	-2.17578	2.78e-109	1.27e-107	43.78	406.76	18.43	92.26	66.35	449.34	74.53	377.26	171.82	219.62	31.2	470	37.14	126.34	97.72	281	31.57	61.37
5376	PMP22	26.8041	200.285	-2.90153	6.34e-109	2.89e-107	0.01	82.88	18.73	329.94	8.25	105.21	131.69	64.14	83.12	340.28	3.55	184.53	9.76	94.42	8.38	398.65	0.01	217.11
1292	COL6A2	77.7116	306.786	-1.98103	2.83e-106	1.29e-104	19.9	334.68	16.31	91.34	34.72	570.26	235.53	326.52	135.53	470.87	12.68	248.21	215.78	364.11	33.22	284.52	12.01	148.48
10875	FGL2	59.7859	267.435	-2.16131	1.08e-103	4.91e-102	8.22	328.97	17.83	118.84	15.13	474.55	157.02	487.43	275.41	277.37	15.47	256.88	31.17	199.21	30.31	214.83	15.44	122.74
3725	JUN	218.922	539.361	-1.30083	1e-101	4.52e-100	50.15	1098.36	17.52	290.53	105.89	273.62	835.75	766.84	393.57	389.2	288.62	336.8	224.18	1255.65	79.66	266.3	47.71	96.67
6430	SFRS5	190.498	490.241	-1.36372	2.17e-99	9.76e-98	82.25	842.42	222.06	569.14	118.95	183.76	103.11	417.85	293.71	381.85	234.09	714.53	55.84	215.97	308.31	490.72	320.9	477.1
257194	NEGR1	3.51086	115.756	-5.04312	1.26e-97	5.65e-96	3.71	489.64	0.01	72.4	0.01	62.1	11.22	204.39	12.41	44.14	0.01	110.89	0.01	16.76	2.9	31.33	3.43	23.43
3488	IGFBP5	115.656	353.747	-1.61288	2.47e-92	1.11e-90	36.88	372.15	6.34	273.42	53.63	372.99	339.73	1083.94	159.1	162.6	100.43	203.16	18.43	319.43	376.36	253.19	9.27	286.39
4147	MATN2	25.2174	173.651	-2.7837	1.84e-90	8.19e-89	4.78	255.93	45.02	150.91	0.01	85.85	89.73	259.12	68.23	239.85	8.37	120.86	0.01	77.66	4.51	237.85	22.31	188.07
6414	SEPP1	111.031	340.447	-1.61647	3.55e-89	1.58e-87	27.86	446.77	28.7	520.26	9.97	140.65	462.38	639.27	313.55	176.21	73.3	90.97	34.43	395.23	95.78	367.32	19.91	375.81
25959	KANK2	36.0201	196.309	-2.44625	6.48e-89	2.87e-87	4.51	162.9	18.43	69.35	35.07	445.32	140.74	74.29	93.97	331.45	14.96	193.63	17.35	239.37	22.57	163.36	0.69	117.79
358	AQP1	13.8747	138.654	-3.32096	9.31e-87	4.12e-85	2.92	351.51	10.27	191.55	0.01	111.42	34.73	141.7	44.35	74.31	4.31	190.82	2.44	63.3	20.32	35.49	13.04	60.38
11117	EMILIN1	32.7455	182.426	-2.47794	3.99e-84	1.76e-82	19.9	217.83	6.95	49.18	34.38	486.97	152.32	246.07	60.17	91.6	7.1	141	5.69	128.46	22.9	250.31	12.7	97.99
8613	PPAP2B	25.7576	161.106	-2.64494	3.44e-80	1.51e-78	24.67	341.99	13.29	241.65	4.13	107.4	73.45	352.25	43.42	48.93	9.13	130.6	8.4	86.17	40.31	104.22	27.11	59.39
157869	C8orf84	2.4306	92.55	-5.25085	1.96e-79	8.57e-78	3.98	238.79	2.42	9.47	0.01	225.4	8.32	213.45	5.58	77.62	0.76	75.81	0.01	19.68	0.97	17.26	0.69	7.26
10979	FERMT2	12.9294	126.794	-3.29375	5.55e-79	2.42e-77	24.14	409.94	1.21	41.55	1.72	233.07	31.11	287.02	15.2	72.47	1.27	84.25	11.11	34.84	13.22	28.45	20.94	11.88
253827	MSRB3	13.0307	126.691	-3.28132	1.01e-78	4.42e-77	5.04	302.93	1.21	19.25	3.78	271.43	46.31	201.49	49.31	189.08	3.04	64.54	8.67	73.41	4.51	71.93	2.4	22.11
7296	TXNRD1	34.501	179.033	-2.37552	1.41e-78	6.11e-77	28.92	245.77	7.86	15.27	15.47	313.08	74.89	84.8	68.85	703.73	25.36	107.65	67.77	110.11	16.45	126.6	4.12	29.04
11142	PKIG	48.8482	207.723	-2.08829	9.17e-78	3.97e-76	52.8	303.25	38.37	75.46	30.6	590.36	90.09	195.7	105.45	311.95	35	120.21	16.54	99.74	46.12	221.22	34.66	76.55
1837	DTNA	3.10576	91.4874	-4.88055	7.76e-76	3.35e-74	0.01	196.24	0.01	4.28	0.01	164.76	2.89	103.28	24.19	132.06	0.01	137.1	0.54	38.57	1.29	34.53	0.01	18.48
116496	FAM129A	16.0689	129.09	-3.00603	7.39e-74	3.17e-72	9.02	197.19	5.14	16.5	10.31	223.94	18.45	158.37	53.03	171.79	15.98	184.53	20.6	118.62	9.67	64.26	1.37	24.75
715	C1R	42.0966	186.368	-2.14638	2.19e-72	9.4e-71	10.35	360.4	13.9	84.32	13.06	156.72	183.07	359.14	108.86	113.67	14.96	144.47	35.51	90.7	5.8	150.25	20.25	270.23
10335	MRVI1	25.0824	149.52	-2.57559	3.11e-72	1.33e-70	2.92	98.44	16.31	57.13	27.16	357.65	79.96	84.8	81.88	135.37	7.61	266.19	5.69	87.77	10.32	130.75	10.64	104.26
7846	TUBA1A	67.0777	233.363	-1.79867	1.12e-71	4.76e-70	60.23	367.39	27.49	80.35	74.95	477.11	112.16	333.77	116.3	332.55	47.93	164.39	60.72	203.2	34.83	168.16	84.09	68.63
8436	SDPR	29.0996	157.575	-2.43697	1.65e-71	6.97e-70	1.33	194.33	3.32	53.16	4.13	108.5	53.55	238.1	175.85	189.08	15.72	282.43	8.4	154.53	6.13	79.6	2.4	68.96
3779	KCNMB1	3.13952	86.5857	-4.78551	3.35e-71	1.41e-69	0.01	113.04	1.21	9.47	0.01	124.57	5.43	121.04	15.2	158.92	3.55	157.89	0.01	41.76	2.9	31.01	0.69	16.17
3679	ITGA7	14.7186	120.966	-3.03889	6.88e-70	2.9e-68	1.86	133.68	1.81	13.14	9.97	432.54	40.52	86.25	53.34	136.85	13.44	178.04	3.25	51.33	10.96	60.1	3.78	22.44
9260	PDLIM7	20.9639	136.94	-2.70756	1.19e-69	5.02e-68	13.53	452.17	9.67	6.42	33	140.65	20.62	271.8	21.09	203.8	11.92	95.3	57.47	55.32	10.32	51.15	8.92	17.49
11030	RBPMS	148.368	362.008	-1.28684	7.97e-68	3.34e-66	69.25	327.38	73.72	95.31	184.61	632.73	199.71	347.18	182.36	477.49	324.38	619.45	46.08	257.46	126.42	268.22	127.67	185.76
4659	PPP1R12A	62.4866	218.864	-1.80841	8.19e-68	3.43e-66	72.96	607.76	53.48	51.32	42.97	203.85	97.32	360.22	101.42	275.9	29.67	232.62	58.28	91.49	58.69	117.64	56.29	70.94
64094	SMOC2	4.89495	89.5679	-4.19361	9.84e-68	4.11e-66	3.18	125.43	1.21	43.38	0.01	193.25	21.35	182.29	8.68	34.58	0.01	128.65	1.9	42.82	7.42	37.08	4.12	26.07
9532	BAG2	13.4696	113.597	-3.07615	1.95e-66	8.14e-65	2.12	200.68	3.63	25.05	9.97	106.67	40.16	59.07	31.32	332.18	3.04	56.31	30.36	157.19	2.26	109.65	2.4	15.84
84417	C2orf40	3.74717	82.8152	-4.46602	1.5e-65	6.21e-64	0.53	318.17	0.01	16.19	0.01	69.41	14.11	173.23	13.65	33.84	5.07	47	0.01	67.56	1.93	34.85	0.01	6.93
1513	CTSK	85.1722	254.821	-1.58103	2.74e-65	1.13e-63	27.86	213.07	65.26	209.26	86.98	352.53	371.57	354.79	177.4	76.15	10.91	204.46	33.61	215.7	37.73	222.18	22.65	487.33
219	ALDH1B1	10.06	102.251	-3.34541	1.39e-64	5.72e-63	24.67	337.22	5.14	12.22	3.44	202.02	5.43	134.09	9.3	96.01	1.01	86.85	14.91	51.07	7.74	20.78	17.16	12.87
1809	DPYSL3	24.0021	136.974	-2.51267	2.03e-64	8.35e-63	13	257.52	0.91	15.27	53.63	394.91	17.37	194.97	21.09	138.69	45.91	126.49	43.37	78.2	11.61	60.42	3.43	23.76
7052	TGM2	77.9141	240.219	-1.62439	5.75e-64	2.37e-62	34.49	358.82	56.5	74.24	106.23	613	218.53	414.58	142.98	285.1	44.89	193.2	56.11	48.41	28.7	179.34	49.42	132.97
4131	MAP1B	12.8619	108.318	-3.07409	1.97e-63	8.07e-62	4.25	135.59	2.42	17.41	3.09	184.85	40.52	78.64	36.91	180.62	12.68	138.62	8.95	97.61	8.71	108.69	2.4	37.94
11259	FILIP1L	11.4778	102.353	-3.15664	1.04e-61	4.26e-60	9.02	231.8	1.51	36.66	6.88	74.53	30.75	163.08	43.73	174.37	1.52	76.67	8.13	60.11	4.19	125	2.06	12.21
4684	NCAM1	5.19878	82.1296	-3.98166	4.43e-60	1.81e-58	0.01	98.12	0.01	29.33	0.01	92.43	29.67	129.74	19.85	125.07	1.01	113.28	0.54	68.09	0.64	60.1	0.01	24.09
845	CASQ2	0.438858	61.2544	-7.12492	2.74e-59	1.12e-57	0.01	224.82	0.01	4.58	0.01	128.96	1.09	170.69	3.1	15.45	0.01	36.82	0.01	3.46	0.01	4.8	0	0
151887	CCDC80	36.9316	156.444	-2.08272	6.87e-59	2.79e-57	2.92	89.86	1.51	30.55	4.81	366.41	197.9	106.91	76.3	207.11	52.25	139.7	7.32	209.58	12.25	157.61	0.01	130
7832	BTG2	228.037	459.22	-1.00991	1.25e-58	5.08e-57	83.31	325.79	297.29	289.61	70.13	223.21	773.53	275.42	441.02	1498.69	259.2	266.62	31.17	852.7	146.09	274.29	35.35	225.35
59	ACTA2	3.17328	72.189	-4.50773	5.86e-58	2.37e-56	0.53	101.93	1.81	11	1.38	59.18	4.7	126.84	13.03	74.68	0.51	35.52	4.07	198.41	3.22	32.29	0.01	7.59
6867	TACC1	39.7335	159.666	-2.00663	2.62e-57	1.05e-55	31.04	377.23	22.66	76.37	9.28	224.67	58.25	435.6	53.03	48.19	7.86	184.75	18.16	41.49	47.73	33.25	130.42	52.46
3306	HSPA2	23.4958	125.354	-2.41553	1.22e-56	4.89e-55	12.74	431.21	20.54	53.46	25.78	107.77	12.66	117.05	45.9	144.57	15.72	153.35	11.66	18.88	35.8	101.02	36.38	5.94
1805	DPT	1.01275	60.9116	-5.91037	9.44e-56	3.79e-54	0.01	124.79	0.01	23.22	0.01	26.3	2.17	75.38	7.44	89.39	0.01	98.33	0.01	68.35	0.01	18.22	0.01	5.61
27129	HSPB7	1.95798	64.6479	-5.04517	2.69e-55	1.07e-53	0.53	43.82	0.01	3.67	0.69	269.97	2.89	86.61	13.34	115.88	0.01	67.79	0.01	23.41	0.97	10.55	0.01	2.97
219348	PLAC9	36.4252	150.034	-2.04228	2.75e-55	1.09e-53	15.39	181.31	3.32	123.73	2.75	250.61	212.74	327.61	113.51	77.62	0.25	51.77	1.63	184.05	10.64	152.49	2.75	63.35
9314	KLF4	44.4259	165.665	-1.89879	3.26e-55	1.29e-53	12.2	153.69	30.21	479.32	18.91	47.13	47.4	283.4	120.03	82.77	47.68	171.11	15.45	94.69	99.33	137.15	15.1	22.77
100129434	LOC100129434	53.912	182.392	-1.75837	9.5e-55	3.75e-53	11.14	85.42	11.48	251.12	10.31	46.76	16.64	20.66	193.22	197.54	48.44	526.1	43.1	200.01	96.75	51.79	57.66	54.44
145781	GCOM1	39.1259	153.187	-1.9691	9.13e-54	3.6e-52	25.74	323.89	75.53	36.05	50.88	191.06	37.63	282.31	82.81	324.09	16.99	118.91	1.08	69.42	37.41	63.3	36.38	46.19
2294	FOXF1	24.9136	124.463	-2.32071	1.58e-53	6.23e-52	56.78	229.26	6.65	140.53	6.88	170.97	73.81	248.97	36.29	45.98	1.52	84.04	3.25	77.13	16.12	87.59	31.92	71.6
6935	ZEB1	45.4724	164.259	-1.85291	4.1e-53	1.6e-51	5.84	146.7	21.75	53.46	55.01	478.57	151.59	93.86	158.48	301.65	16.74	165.47	8.13	91.23	21.61	124.36	0.01	89.09
348093	RBPMS2	2.8357	65.5734	-4.53134	9.92e-53	3.87e-51	1.86	152.73	0.01	3.05	0.01	106.31	6.51	82.63	14.89	160.39	0.51	52.2	1.36	34.31	1.29	20.46	0.01	10.89
347	APOD	50.6374	172.383	-1.76734	3.48e-52	1.35e-50	0.01	30.17	12.08	114.87	16.16	196.91	277.14	100.38	96.76	194.6	4.82	129.09	9.22	162.51	90.3	203.32	0.69	452.03
51715	RAB23	11.5453	89.2937	-2.95125	2.5e-50	9.71e-49	2.65	155.59	7.25	18.94	7.56	84.39	19.9	91.32	26.67	184.3	4.57	81.22	26.57	104.26	5.8	70.97	3.78	26.4
5176	SERPINF1	30.0786	130.358	-2.11567	4.54e-50	1.76e-48	4.25	89.55	12.08	184.82	4.81	67.95	80.32	106.55	62.96	80.93	43.88	149.23	41.48	148.41	16.77	164.32	6.18	150.13
687	KLF9	23.2595	112.637	-2.27579	7.55e-48	2.9e-46	3.71	218.78	1.51	68.43	7.22	42.01	48.48	178.3	121.58	253.83	15.47	85.77	8.13	62.24	6.77	119.56	3.78	23.76
9839	ZEB2	50.3336	164.431	-1.70788	8.96e-48	3.44e-46	8.49	67	19.03	107.23	32.32	277.64	193.92	174.31	126.23	97.12	30.43	253.19	39.04	240.44	16.45	102.62	15.1	110.86
10231	RCAN2	11.9167	86.5857	-2.86115	1.86e-47	7.13e-46	5.84	86.05	5.44	63.24	2.41	75.26	17	65.96	68.54	91.97	2.28	104.83	1.36	106.65	5.8	89.19	2.06	81.17
9452	ITM2A	39.3959	143.658	-1.86652	3.99e-47	1.52e-45	1.86	116.22	10.57	130.75	5.5	215.17	164.26	143.87	181.74	97.12	5.83	44.83	4.61	240.17	6.45	172.31	3.09	164.31
1284	COL4A2	117.546	270.418	-1.20196	2.67e-46	1.01e-44	16.45	214.97	145.02	41.55	224.84	667.8	110.35	177.21	139.25	395.82	77.35	477.36	226.89	140.17	117.07	148.97	9.27	160.35
7123	CLEC3B	8.60836	76.3366	-3.14857	3.01e-46	1.14e-44	0.53	40.96	4.23	65.99	0.01	62.1	30.03	76.1	43.42	85.71	1.27	107.21	0.54	145.75	0.97	40.6	2.06	32.66
8405	SPOP	11.8154	83.3979	-2.81934	1.38e-45	5.19e-44	6.1	147.34	16.01	31.16	5.16	39.45	10.13	92.05	14.58	226.24	14.96	137.32	4.34	17.02	16.12	33.57	20.25	28.71
5549	PRELP	24.3735	112.226	-2.20302	1.39e-45	5.23e-44	22.82	201.64	13.29	54.38	4.13	63.57	33.65	128.29	93.97	91.23	8.37	157.46	7.32	132.19	24.83	63.62	16.13	86.45
6038	RNASE4	10.5326	80.4843	-2.93385	1.39e-45	5.23e-44	6.63	109.55	10.27	157.33	5.16	15.71	14.83	87.34	24.5	100.06	8.62	99.41	3.25	42.82	14.51	57.22	9.27	43.88
6386	SDCBP	100.026	242.378	-1.27689	1.67e-45	6.24e-44	88.88	262.92	76.44	417.31	47.1	66.49	81.4	381.24	212.14	263.39	67.46	324.67	146.38	133.78	105.46	194.05	67.27	104.92
5166	PDK4	112.044	260.271	-1.21595	2.17e-45	8.12e-44	3.98	228.31	7.55	69.04	1.72	163.3	388.57	221.43	651.92	1211.38	4.06	199.91	15.18	166.76	4.51	136.51	4.12	105.58
140458	ASB5	1.11402	49.6685	-5.47848	4.73e-45	1.77e-43	0.01	76.21	0.01	1.53	0.01	19.36	0.01	114.52	10.23	247.21	0.01	29.02	0.01	1.6	0.01	7.35	0	0
1827	RCAN1	38.4844	136.049	-1.82177	1.79e-43	6.67e-42	2.92	47.31	24.47	69.04	12.72	117.63	116.86	55.81	90.56	650.02	49.46	94.87	25.75	130.59	17.41	112.21	17.85	23.43
8878	SQSTM1	62.1828	177.593	-1.51399	2.07e-43	7.69e-42	49.35	178.45	66.16	281.36	35.07	56.99	73.08	352.98	59.24	150.83	74.31	209.01	36.6	133.52	118.68	169.11	50.11	53.45
7414	VCL	54.2496	163.951	-1.59558	2.69e-43	9.98e-42	14.06	165.75	84.29	30.55	82.17	173.16	41.25	220.34	76.3	261.19	57.83	276.8	91.9	142.56	24.19	108.05	11.67	71.6
23024	PDZRN3	10.0262	76.6109	-2.93377	3.33e-43	1.23e-41	2.12	154	2.42	40.02	3.78	116.17	34.37	125.75	44.04	52.24	1.52	69.96	0.54	42.29	4.84	63.3	3.43	43.55
5919	RARRES2	81.9989	208.615	-1.34716	6.52e-43	2.41e-41	40.59	304.2	41.69	167.11	117.58	353.63	353.48	311.3	200.66	204.17	8.88	113.49	14.91	171.82	7.09	132.67	20.59	202.59
2202	EFEMP1	43.852	144.892	-1.72427	1.14e-42	4.2e-41	4.51	134.95	4.53	121.89	3.09	177.54	169.68	220.34	73.5	68.06	17.25	155.51	86.2	160.91	51.92	171.03	1.72	87.77
2669	GEM	15.1575	87.3741	-2.52718	1.8e-42	6.59e-41	10.35	140.03	5.74	90.73	5.5	132.98	69.83	108.36	27.29	64.38	1.78	47.87	15.18	124.47	7.42	52.11	2.75	39.92
2260	FGFR1	10.7689	77.1936	-2.84161	1.84e-42	6.74e-41	3.98	107.64	3.63	64.46	8.94	105.94	39.07	139.16	23.57	65.48	4.57	87.07	8.13	49.47	7.74	59.14	3.43	25.41
4267	CD99	120.855	266.27	-1.13962	4.11e-42	1.5e-40	18.31	251.81	49.25	161.61	333.13	508.89	138.93	247.88	166.55	208.21	68.73	213.34	146.65	325.81	163.83	365.08	47.36	148.81
8654	PDE5A	6.34656	64.5794	-3.34703	4.48e-42	1.63e-40	16.45	127.97	1.21	15.58	2.75	78.18	14.11	176.85	12.41	26.85	1.01	97.68	2.44	27.13	5.48	19.82	1.72	13.2
2199	FBLN2	16.4403	90.1506	-2.4551	5.69e-42	2.07e-40	6.37	94.94	0.6	43.38	2.06	212.25	104.2	326.88	34.74	20.6	2.28	37.47	7.05	69.15	5.16	22.38	1.37	48.5
1359	CPA3	42.2316	139.785	-1.72681	2.62e-41	9.49e-40	10.61	76.53	4.53	189.71	15.47	179.37	220.34	276.15	141.11	27.96	2.79	32.06	0.54	68.62	16.45	247.44	7.89	233.27
4969	OGN	5.84018	62.7626	-3.42582	3.06e-41	1.11e-39	0.01	52.71	0.01	20.77	0.01	72.7	25.69	58.71	30.08	42.67	0.01	56.96	0.01	123.68	1.61	33.57	0.01	94.69
10267	RAMP1	4.86119	59.9861	-3.62525	3.45e-41	1.24e-39	1.06	192.74	1.21	11.61	0.69	37.99	4.7	33.34	22.95	204.9	6.59	39.42	4.61	25.27	0.01	19.18	1.37	4.95
83716	CRISPLD2	17.9932	92.4472	-2.36118	4.32e-41	1.55e-39	6.63	63.82	6.95	100.2	1.38	84.02	58.97	121.4	69.78	103.37	2.28	63.03	9.22	69.95	10.96	162.08	5.49	86.12
5023	P2RX1	1.75543	48.126	-4.77692	4.81e-41	1.73e-39	0.01	130.51	0.01	2.44	0.01	87.31	3.26	53.64	11.79	76.88	0.01	51.33	0.81	21.81	0.01	13.75	0.69	8.91
8013	NR4A3	19.276	93.9897	-2.2857	2.6e-40	9.32e-39	1.06	47.63	11.48	128	5.16	131.88	92.98	95.31	58	110.73	4.06	47.43	1.63	205.06	12.58	78.96	3.09	3.63
57007	CXCR7	32.9143	120.658	-1.87413	4.14e-40	1.48e-38	6.37	167.02	33.84	199.79	40.57	88.04	55.36	169.24	31.63	98.59	67.46	113.06	28.46	101.07	12.25	93.67	19.56	55.76
23048	FNBP1	9.51984	70.4066	-2.8867	1.88e-39	6.7e-38	3.71	109.55	9.37	11.3	5.16	51.14	17.37	134.45	26.67	83.87	8.12	123.89	5.15	39.1	1.29	36.76	11.33	32.66
5654	HTRA1	15.1912	83.7064	-2.4621	3.8e-39	1.35e-37	9.29	140.35	13.6	79.73	11.35	61.37	39.07	101.47	32.88	83.14	9.13	63.89	16.81	101.6	6.77	62.34	1.37	63.68
3915	LAMC1	44.2234	139.065	-1.65288	8.38e-39	2.97e-37	22.55	256.89	85.2	69.96	42.63	99	49.57	181.56	70.71	163.33	28.15	164.61	48.52	69.15	26.44	125.64	28.14	128.68
4942	OAT	35.0411	122.646	-1.80738	8.97e-39	3.17e-37	25.74	280.38	16.92	195.52	44.01	52.24	23.88	188.81	57.69	94.54	47.17	152.91	35.24	47.87	9.03	51.15	55.26	29.04
158471	PRUNE2	1.55288	45.7951	-4.88217	1.01e-38	3.58e-37	0.01	128.28	1.21	0.61	0.01	80.37	1.45	67.04	8.99	49.29	1.52	52.63	0.01	22.08	0.01	13.43	1.03	7.59
26471	NUPR1	17.0142	85.4545	-2.32842	1.46e-37	5.15e-36	2.39	284.51	1.81	44.6	1.38	75.62	57.16	134.81	17.68	108.52	55.29	46.57	6.51	45.75	7.09	37.72	2.06	23.76
6925	TCF4	51.8527	149.623	-1.52884	1.61e-37	5.67e-36	27.86	167.02	25.98	141.44	22.35	153.43	137.12	177.58	138.63	79.09	63.4	192.33	10.57	118.09	26.44	125.32	28.49	173.88
11337	GABARAP	73.8631	185.614	-1.32938	2.01e-37	7.05e-36	37.41	340.4	149.25	250.81	53.97	51.51	82.49	214.18	101.73	274.06	82.93	100.5	33.61	112.24	105.78	167.84	20.94	209.19
477	ATP1A2	5.13126	55.77	-3.4421	2.02e-37	7.07e-36	2.12	122.89	0.6	7.33	0.69	77.81	10.85	80.82	27.29	68.79	3.04	62.16	0.81	46.28	2.26	27.81	0.01	14.85
8425	LTBP4	11.6129	72.8746	-2.64969	2.75e-37	9.59e-36	20.43	104.79	2.72	43.69	3.44	116.9	38.71	212.73	8.99	6.62	2.54	74.07	5.96	63.57	13.87	30.05	12.7	17.49
11170	FAM107A	17.5206	85.6945	-2.29015	4.35e-37	1.51e-35	0.8	42.55	1.81	101.12	0.01	51.14	48.12	54.36	107.62	54.81	0.25	104.83	0.81	147.08	7.09	64.26	1.37	118.12
23189	KANK1	15.9002	81.3069	-2.35434	2.55e-36	8.87e-35	6.37	165.12	15.41	40.33	8.94	62.1	21.71	102.2	35.05	92.33	15.22	109.16	15.18	48.67	22.25	53.71	4.12	53.45
4616	GADD45B	37.2354	121.926	-1.71126	5.28e-36	1.83e-34	13.8	221.32	22.66	130.45	6.19	59.91	65.85	122.13	156.93	421.57	13.44	26.21	23.58	84.05	24.51	79.6	18.53	32.99
5906	RAP1A	64.8159	166.761	-1.36337	3.8e-35	1.31e-33	8.22	421.05	140.49	78.21	60.16	132.61	63.68	146.77	99.25	405.76	53.51	80.57	71.02	91.49	33.22	92.07	60.75	134.62
2040	STOM	91.0461	206.421	-1.18092	6.37e-35	2.2e-33	13.53	253.08	29.91	158.25	84.57	111.42	129.16	130.1	191.67	605.88	87.75	186.05	219.3	136.44	35.8	216.75	20.59	114.16
7049	TGFBR3	38.7883	122.749	-1.66202	9.38e-35	3.23e-33	10.35	80.02	65.86	87.98	2.41	94.25	116.14	66.32	88.08	192.76	16.23	89.88	8.4	211.45	50.63	169.75	9.61	110.53
5662	PSD	1.72167	41.5104	-4.59159	1.15e-34	3.94e-33	0.53	43.82	0.01	1.53	0.69	32.15	1.09	52.19	8.99	121.4	2.28	55.23	1.63	49.47	0.01	18.22	0.01	2.64
91851	CHRDL1	4.89495	51.9309	-3.40723	3.21e-34	1.1e-32	0.01	37.47	0.01	16.8	0.01	73.79	32.2	85.53	15.2	43.78	0.01	61.51	0.01	44.15	2.26	47.95	0.01	61.04
7071	KLF10	112.381	236.243	-1.07187	3.54e-34	1.21e-32	9.82	161.94	127.8	371.18	115.51	235.63	280.39	126.48	148.56	543.34	205.18	122.81	62.08	109.31	70.3	374.99	7.89	179.82
8470	SORBS2	22.3142	91.2475	-2.03182	5.25e-34	1.79e-32	0.8	147.97	12.39	20.47	14.1	189.97	28.58	86.25	41.87	90.86	79.38	128.44	0.81	52.4	11.29	70.33	3.78	37.61
222166	C7orf41	39.1934	122.2	-1.64057	6.14e-34	2.09e-32	37.68	230.53	35.65	40.33	40.22	186.31	50.65	139.16	68.85	169.59	40.83	139.48	7.86	88.83	62.24	77.68	13.39	43.22
6383	SDC2	31.8678	108.729	-1.77057	6.9e-34	2.35e-32	31.84	222.27	23.26	105.4	12.38	170.24	40.16	200.04	40.01	97.48	2.79	80.14	43.64	55.59	56.44	48.27	42.56	37.61
5348	FXYD1	3.30831	45.7951	-3.79103	1.07e-33	3.65e-32	0.53	109.23	0.01	30.55	0.01	22.65	17.73	49.65	13.65	59.59	0.76	28.37	0.01	51.86	0.01	46.35	0.01	19.8
26112	CCDC69	13.5371	72.4633	-2.42033	1.23e-33	4.17e-32	16.98	230.85	6.65	26.27	1.03	96.81	19.18	182.65	14.58	36.79	5.83	49.82	0.81	20.75	17.41	13.75	45.3	26.73
91653	BOC	9.48608	63.0026	-2.73153	1.57e-33	5.31e-32	4.25	87.96	0.91	29.33	2.41	64.66	26.41	109.44	43.73	60.7	2.28	92.05	2.71	36.17	6.13	54.99	1.03	29.04
894	CCND2	18.2632	82.1982	-2.17016	2.66e-33	8.98e-32	1.59	80.65	6.95	36.05	5.16	136.26	39.8	67.77	36.91	77.62	54.53	112.63	7.59	85.11	8.06	77.68	0.01	56.75
11346	SYNPO	16.6428	78.2562	-2.2333	3.88e-33	1.31e-31	5.31	90.5	12.99	42.46	11.35	85.48	21.35	75.74	31.63	114.41	31.96	121.07	11.66	37.77	10	49.87	12.36	81.83
115361	GBP4	70.8924	172.143	-1.27991	4.04e-33	1.36e-31	9.82	35.56	19.94	149.08	27.85	65.39	51.38	26.82	255.56	189.45	89.27	449.64	69.94	280.07	70.63	68.41	41.53	102.61
2791	GNG11	58.3006	152.022	-1.3827	5.64e-33	1.89e-31	23.61	164.48	55.89	205.9	35.41	139.92	131.69	217.44	246.25	214.47	5.33	90.53	19.79	78.73	12.25	86.64	20.59	228.32
9867	PJA2	45.1686	130.324	-1.52871	7.14e-33	2.39e-31	21.49	264.51	71.3	88.59	37.82	94.25	61.87	163.08	74.43	197.18	30.43	89.67	38.76	101.87	43.21	124.04	35.35	82.49
11167	FSTL1	35.75	114.008	-1.67312	9e-33	3.01e-31	8.22	127.97	32.02	50.71	27.5	197.27	69.83	168.52	66.68	126.18	33.22	133.64	48.25	68.89	19.99	91.75	21.62	81.17
10186	LHFP	10.5663	63.8595	-2.59543	1.47e-32	4.92e-31	10.35	158.45	6.34	69.35	3.09	42.01	20.26	110.17	28.84	27.96	2.03	72.34	6.51	29.52	10	31.97	10.98	32
29995	LMCD1	8.06823	57.8266	-2.84141	2.51e-32	8.36e-31	8.49	108.28	2.11	75.15	1.38	91.69	30.03	97.12	13.34	77.25	0.01	47.65	2.44	6.12	8.06	25.89	12.36	15.51
8324	FZD7	21.0314	85.6602	-2.02608	7.31e-32	2.42e-30	24.94	176.87	18.13	53.46	17.19	147.22	46.67	160.18	29.46	37.89	5.33	76.67	4.61	55.06	19.35	56.26	33.29	27.06
100129792	CCDC152	74.167	174.885	-1.23756	8.26e-32	2.73e-30	9.82	99.39	32.93	300.61	9.63	104.48	337.56	160.54	207.49	115.88	35.51	44.4	20.33	270.23	43.21	156.33	24.71	346.77
2878	GPX3	44.7635	127.788	-1.51335	9.1e-32	3e-30	6.63	178.14	5.74	92.57	13.41	101.92	222.51	184.1	78.16	160.76	9.64	58.48	14.37	160.11	6.77	94.31	90.61	156.07
25999	CLIP3	3.71341	45.3495	-3.61027	1.01e-31	3.32e-30	2.39	76.84	0.6	7.03	1.38	58.09	11.22	123.94	14.58	23.91	1.27	65.19	0.54	21.01	1.29	16.3	2.06	20.13
8406	SRPX	14.5498	71.6406	-2.29978	1.03e-31	3.38e-30	3.18	71.76	0.6	51.02	4.13	69.05	73.45	139.16	36.91	30.9	0.76	29.89	18.43	136.97	3.87	88.23	0.01	36.62
3339	HSPG2	26.0614	94.641	-1.86055	1.25e-31	4.1e-30	7.69	110.82	18.73	15.89	25.1	130.78	24.6	107.63	35.98	121.4	56.81	175.87	15.99	57.72	17.41	50.51	29.86	62.03
1307	COL16A1	5.40133	49.4971	-3.19596	2.23e-31	7.28e-30	1.86	51.76	0.6	28.11	3.44	28.13	8.32	50.37	7.44	16.19	3.04	87.94	17.35	80.86	4.51	33.57	1.37	37.61
6649	SOD3	3.84844	44.1841	-3.52118	1.22e-30	3.97e-29	1.06	60.97	0.01	46.44	1.38	65.76	3.98	24.28	21.71	51.13	2.79	47.22	0.81	34.84	1.61	47.31	2.06	20.46
7043	TGFB3	14.246	69.5154	-2.28678	1.29e-30	4.22e-29	1.33	33.66	3.32	51.93	5.16	225.77	69.47	88.79	35.36	59.23	10.91	57.61	4.61	36.17	5.48	60.74	2.75	44.87
4781	NFIB	17.4193	75.5825	-2.11737	4.55e-30	1.47e-28	9.82	107.01	9.67	51.32	5.84	64.3	55.36	87.34	49	87.55	3.3	85.77	14.64	83.25	8.38	55.31	8.92	53.78
64397	ZFP106	20.0524	80.9299	-2.0129	6.08e-30	1.96e-28	9.55	195.6	27.19	51.02	12.38	54.8	28.22	98.57	25.43	88.66	12.93	102.45	14.91	26.6	26.12	59.78	29.17	51.14
5087	PBX1	59.8872	148.834	-1.31339	6.94e-30	2.23e-28	28.65	199.09	55.89	69.96	40.91	73.79	60.06	165.62	37.84	260.82	177.28	199.48	4.07	130.33	93.2	162.4	24.37	65.66
11343	MGLL	16.1702	72.8403	-2.1714	7.4e-30	2.38e-28	7.16	61.6	3.93	44.3	4.13	110.33	43.05	69.22	29.77	55.18	25.36	68.01	15.45	108.52	8.06	83.12	10.3	53.12
80760	ITIH5	36.6615	110.306	-1.58917	1.21e-29	3.88e-28	24.67	119.39	17.22	63.85	17.88	123.48	51.01	111.98	126.85	104.84	16.74	141.65	23.31	133.52	42.25	96.23	17.5	80.51
116535	MRGPRF	3.84844	43.0186	-3.48261	1.46e-29	4.65e-28	2.65	97.17	0.6	16.19	2.06	56.62	17.73	94.59	11.48	16.19	1.27	34.44	0.01	28.46	1.61	40.6	0.01	14.19
7041	TGFB1I1	2.90321	39.9679	-3.78312	2.49e-29	7.95e-28	1.06	179.73	1.21	2.75	6.19	32.51	7.24	63.06	5.89	52.24	2.54	15.16	1.63	7.45	0.01	21.1	1.72	7.26
11037	STON1	24.9474	89.1223	-1.8369	3.72e-29	1.18e-27	6.1	184.17	2.72	31.16	6.19	142.11	62.59	114.52	57.07	80.56	12.43	96.82	12.74	52.13	71.27	64.26	5.15	49.49
1831	TSC22D3	89.8308	192.058	-1.09626	4e-29	1.27e-27	6.37	92.4	36.86	120.98	42.29	76.72	91.17	122.49	293.4	174	163.58	519.6	85.12	100.54	56.76	200.12	20.25	162.33
8082	SSPN	13.3683	66.1904	-2.30781	4.33e-29	1.37e-27	2.92	44.14	7.86	29.63	5.5	88.77	30.39	55.45	25.74	65.11	21.56	110.68	9.49	81.92	13.54	46.67	4.8	51.8
64168	NECAB1	2.53187	38.3911	-3.9225	7.82e-29	2.47e-27	0.01	58.43	0.01	14.36	1.72	48.59	6.15	30.08	12.72	128.02	1.27	37.04	1.9	18.88	0.01	17.58	0.01	9.24
1808	DPYSL2	39.666	113.768	-1.52012	1.22e-28	3.85e-27	33.7	186.08	6.65	70.87	26.47	165.49	108.54	170.33	93.97	83.14	15.98	118.04	42.02	97.88	17.09	89.19	25.74	52.79
3708	ITPR1	10.195	58.2037	-2.51325	1.37e-28	4.31e-27	9.29	112.73	3.02	24.13	5.16	50.05	24.6	85.53	28.53	67.32	5.83	69.74	4.34	55.59	7.09	41.56	7.21	15.51
1960	EGR3	7.42682	51.5538	-2.79526	1.39e-28	4.37e-27	4.51	71.13	0.6	57.43	2.06	47.86	39.44	161.99	11.79	59.59	3.55	15.38	2.44	57.18	3.22	19.82	5.15	1.32
25960	GPR124	14.1447	66.5675	-2.23455	2.19e-28	6.88e-27	14.06	73.67	5.44	46.13	14.44	97.17	35.09	147.13	35.67	37.89	5.58	79.92	6.23	39.9	10.64	48.27	5.49	37.61
79974	C7orf58	4.79368	44.1155	-3.20208	2.3e-28	7.2e-27	1.59	83.19	2.11	16.8	5.16	69.05	9.04	36.96	22.33	83.51	1.27	27.51	0.81	36.17	0.97	29.41	2.06	32
119587	CPXM2	2.53187	37.8084	-3.90043	2.81e-28	8.78e-27	0.01	33.02	0.6	3.05	0.01	177.91	10.49	19.21	9.61	36.79	0.25	50.03	0.54	12.77	1.61	17.9	1.72	4.62
2247	FGF2	14.7186	67.3216	-2.19343	3.83e-28	1.2e-26	0.53	45.41	5.44	40.33	2.06	96.08	62.95	35.52	61.72	141.26	2.79	64.54	2.98	65.69	4.84	85.04	0.01	43.88
56944	OLFML3	11.8154	61.0488	-2.36929	3.95e-28	1.23e-26	2.12	79.07	1.21	48.88	4.13	53.34	69.47	117.78	19.85	40.47	4.06	34.44	11.39	103.73	2.9	64.9	1.03	12.87
7373	COL14A1	7.5281	51.1425	-2.76416	4.32e-28	1.34e-26	8.76	85.73	1.21	25.05	0.01	61.01	42.33	233.39	4.65	1.84	0.51	21.44	1.36	40.69	9.35	12.79	6.18	10.56
9531	BAG3	13.9422	65.1621	-2.22458	5.88e-28	1.82e-26	8.76	199.09	3.63	31.16	7.56	47.49	12.3	140.61	10.85	58.12	9.13	59.35	18.98	32.45	17.74	28.45	39.81	3.63
26524	LATS2	29.336	94.401	-1.68613	7.85e-28	2.43e-26	6.1	66.68	20.85	102.04	31.63	86.22	81.77	57.98	60.79	206.74	16.74	58.91	20.6	76.07	20.64	166.24	19.56	57.41
309	ANXA6	14.7186	66.7389	-2.18089	1.05e-27	3.24e-26	4.25	107.33	5.14	13.75	5.5	126.77	40.52	88.43	36.91	80.19	3.3	38.55	32.26	79.79	5.16	49.55	2.75	40.25
55790	CSGALNACT1	13.1995	63.3454	-2.26276	1.52e-27	4.67e-26	2.12	63.19	3.02	57.74	1.38	62.1	43.05	52.55	61.41	37.89	1.27	64.33	7.86	100.8	2.58	70.65	3.43	47.84
467	ATF3	58.7394	142.081	-1.27432	2e-27	6.15e-26	29.98	154.32	66.47	69.35	22.35	65.03	199.35	86.61	72.57	232.12	67.97	68.23	7.32	448.16	76.43	112.85	8.58	10.23
6387	CXCL12	19.8499	76.4395	-1.94519	3.03e-27	9.3e-26	1.86	47.63	0.91	60.18	2.06	73.79	128.8	110.17	51.48	60.7	1.01	59.13	2.71	112.77	11.61	103.58	0.01	63.02
64091	POPDC2	3.13952	38.2883	-3.60829	4.06e-27	1.24e-25	2.65	83.51	0.91	0.92	2.41	86.95	7.96	67.41	0.93	17.29	6.85	54.8	2.44	20.75	2.26	7.67	1.72	8.25
4784	NFIX	8.3383	51.9309	-2.63877	4.33e-27	1.32e-25	2.39	57.47	2.72	16.8	0.69	51.51	22.43	73.2	18.3	69.16	19.02	73.86	1.63	25.53	5.16	51.79	3.09	49.16
6237	RRAS	17.4868	71.2293	-2.0262	6.89e-27	2.1e-25	1.59	117.81	4.53	47.96	33	86.22	18.45	17.03	30.7	169.95	41.34	81.22	7.05	30.85	18.06	53.07	2.06	48.83
1613	DAPK3	19.8499	75.4797	-1.92696	1.24e-26	3.76e-25	13.53	153.37	39.28	51.63	24.41	46.4	19.9	110.53	23.88	130.22	11.41	46.78	13.83	18.62	12.25	89.83	24.02	65
4154	MBNL1	60.4273	142.63	-1.239	1.4e-26	4.26e-25	6.1	197.51	70.39	73.01	28.19	193.62	58.97	75.02	114.44	294.66	55.29	108.73	150.99	151.6	35.15	111.57	12.36	112.51
3611	ILK	40.5437	111.231	-1.45601	1.99e-26	6.03e-25	47.49	143.84	23.87	26.88	48.47	240.75	50.29	204.39	49.93	140.52	34.49	88.15	49.34	87.24	32.57	72.25	28.49	45.53
85458	DIXDC1	4.89495	42.573	-3.12057	2.28e-26	6.92e-25	0.8	47.95	0.6	16.19	0.69	29.23	15.2	32.25	18.61	85.34	2.28	42.24	2.44	78.73	1.93	22.38	4.12	25.08
1760	DMPK	5.67139	44.1841	-2.96175	2.56e-26	7.74e-25	1.86	68.59	4.53	9.16	3.44	85.12	5.07	44.58	7.13	72.1	8.88	66.49	2.44	27.13	8.38	15.03	9.95	11.55
10894	LYVE1	3.20704	37.1914	-3.53566	4.92e-26	1.48e-24	1.06	75.26	1.21	39.1	0.01	25.57	13.75	104.01	9.3	30.53	0.01	23.61	0.01	13.3	5.48	36.76	0.69	1.98
401152	C4orf3	83.2479	175.708	-1.07769	5.27e-26	1.59e-24	45.37	244.5	93.36	248.67	81.13	104.12	61.51	246.43	134.91	203.43	113.37	187.78	35.78	99.47	95.14	140.66	93.01	113.17
2995	GYPC	13.0645	61.2544	-2.22917	5.38e-26	1.62e-24	2.12	84.46	2.42	61.71	5.5	76.35	42.69	66.32	55.52	48.93	4.82	48.95	3.52	54.52	3.55	60.42	5.15	57.41
9338	TCEAL1	22.7193	79.3531	-1.80437	6.36e-26	1.91e-24	7.96	183.22	67.37	57.43	16.5	30.69	12.66	87.34	35.67	86.45	9.38	84.69	23.31	63.57	20.96	57.22	11.67	59.72
5292	PIM1	75.3823	163.848	-1.12006	6.62e-26	1.98e-24	36.35	227.04	151.67	155.19	87.67	69.78	121.56	120.68	79.4	491.1	72.79	57.18	17.89	156.92	88.69	197.57	40.84	74.57
91461	SGK493	2.46435	34.8948	-3.82373	8.62e-26	2.58e-24	0.01	44.14	0.01	6.72	0.01	62.1	9.77	69.58	11.79	66.95	1.01	38.34	1.08	21.81	0.01	10.23	0.01	7.26
4953	ODC1	44.7635	116.716	-1.38261	1.04e-25	3.09e-24	37.14	45.09	31.12	419.14	18.22	78.18	54.63	115.61	47.76	41.94	38.04	58.7	34.97	128.2	64.18	115.41	84.77	42.89
51559	NT5DC3	5.23253	42.813	-3.03247	1.06e-25	3.17e-24	0.53	67	1.21	5.5	3.78	24.84	3.26	23.56	29.15	214.47	3.3	35.52	2.44	10.9	2.58	16.62	1.72	15.51
9936	CD302	26.8041	86.5514	-1.69111	1.42e-25	4.22e-24	5.31	87	23.26	112.73	5.5	66.49	85.75	126.11	86.84	56.65	11.67	55.66	17.35	63.83	8.71	82.48	9.27	146.17
217	ALDH2	26.7028	86.0373	-1.68797	1.59e-25	4.71e-24	16.45	160.04	6.95	68.13	0.69	48.95	41.25	117.42	39.39	112.93	87.75	96.38	22.23	68.09	7.09	68.73	4.46	33.65
4052	LTBP1	18.297	70.2695	-1.94129	4.36e-25	1.29e-23	8.22	110.18	8.76	44.6	8.94	107.4	22.79	84.08	27.6	36.42	14.96	85.55	40.39	26.86	20.96	88.23	10.64	52.79
1511	CTSG	6.07649	44.1155	-2.85998	4.65e-25	1.37e-23	1.06	80.34	1.21	57.74	0.01	31.78	42.33	69.94	10.54	27.59	0.01	9.31	0.01	28.72	5.16	83.76	1.72	25.41
65055	REEP1	0.270066	24.3372	-6.49371	9.03e-25	2.65e-23	0.53	53.66	0	0	0.01	26.3	0.01	47.47	0.62	14.35	1.01	55.01	0.01	9.31	0.01	0.96	0.01	2.31
27122	DKK3	12.1867	57.4153	-2.23612	1.05e-24	3.06e-23	17.25	51.12	3.02	109.37	5.5	110.69	36.18	127.93	10.54	3.31	1.01	63.89	15.99	25.53	12.25	20.46	12.01	11.88
7128	TNFAIP3	37.3029	102.114	-1.45281	1.58e-24	4.62e-23	9.02	127.01	25.08	278.92	5.16	87.31	52.1	139.16	146.08	105.95	15.22	30.97	56.66	41.23	20.64	128.19	8.58	18.48
2274	FHL2	20.8289	74.0058	-1.82905	1.58e-24	4.62e-23	10.88	145.75	19.34	181.16	19.94	35.07	6.15	124.3	12.41	6.99	31.7	86.64	9.49	13.03	39.34	41.56	39.47	23.1
25890	ABI3BP	11.2078	54.4674	-2.2809	2.48e-24	7.23e-23	2.39	53.03	1.81	26.27	1.72	118	71.27	88.06	29.46	38.26	0.76	49.82	0.54	36.7	3.87	43.16	1.03	53.78
5552	SRGN	87.6028	177.765	-1.02092	2.54e-24	7.4e-23	10.35	178.45	25.98	367.21	15.13	196.54	241.68	370.73	356.97	157.08	17.75	77.76	51.78	83.51	35.15	161.76	81.34	84.14
5577	PRKAR2B	15.1912	62.6598	-2.0443	4.53e-24	1.31e-22	9.02	47.95	3.32	70.87	3.09	40.55	28.94	69.58	63.58	55.55	13.19	58.91	2.44	75.54	15.16	109.65	1.03	30.36
30815	ST6GALNAC6	9.41856	50.834	-2.43221	4.96e-24	1.43e-22	3.71	127.97	13.9	58.35	6.88	16.8	12.66	43.49	18.92	103.37	13.7	35.74	3.8	15.69	2.9	29.73	8.92	41.24
6450	SH3BGR	5.87394	41.9903	-2.83766	6.26e-24	1.81e-22	3.71	55.89	3.02	7.94	2.75	58.45	10.13	46.39	9.92	139.42	6.34	41.37	7.32	27.39	6.45	12.15	3.43	7.92
26092	TOR1AIP1	16.0014	63.551	-1.98971	6.84e-24	1.97e-22	9.55	195.6	7.55	45.52	20.97	25.94	22.43	101.47	31.94	85.34	11.41	38.77	21.42	31.65	11.93	44.76	8.92	22.44
23603	CORO1C	60.9337	137.385	-1.17292	1.24e-23	3.56e-22	33.43	207.35	27.49	45.52	66.35	279.1	70.19	142.79	81.26	225.13	52.25	78.62	155.33	129	36.76	140.34	15.79	49.16
254102	EHBP1L1	37.0328	99.8512	-1.43097	1.88e-23	5.39e-22	7.96	62.87	18.43	32.69	25.1	80	32.2	75.38	31.94	224.03	112.35	164.61	27.38	114.37	46.44	78	18.19	45.53
1112	FOXN3	49.0508	118.841	-1.27669	2.19e-23	6.27e-22	20.96	158.13	26.28	77.29	11.35	146.13	84.3	115.24	68.23	136.48	70.76	122.16	39.04	118.36	90.94	106.14	32.95	94.37
55130	ARMC4	0.877715	25.6055	-4.86656	2.58e-23	7.36e-22	0.01	25.72	0	0	0.01	2.19	0.72	1.45	1.24	219.25	5.07	4.55	0.01	4.79	0.01	5.43	0.01	1.32
5567	PRKACB	36.7628	99.5427	-1.43707	2.76e-23	7.87e-22	22.29	233.39	51.66	100.2	46.76	39.82	34.37	153.29	64.51	111.46	21.05	95.73	14.37	33.25	46.76	63.62	39.13	79.19
9240	PNMA1	24.2047	77.8792	-1.68595	2.89e-23	8.21e-22	9.55	189.57	6.95	17.11	9.63	119.82	44.86	129.38	40.63	78.72	17.75	48.52	60.18	55.32	10.32	57.86	17.5	35.3
9423	NTN1	6.7179	43.3614	-2.69033	3.8e-23	1.08e-21	1.59	41.28	0.91	18.02	3.09	52.61	16.64	58.71	12.41	8.46	14.46	98.98	7.59	23.14	2.26	35.17	1.03	30.69
2014	EMP3	27.2429	82.7123	-1.60222	4.76e-23	1.35e-21	0.8	40.01	4.23	53.77	28.88	175.35	79.6	37.33	60.48	109.62	14.46	52.41	53.94	98.14	10.32	137.47	1.03	62.36
5737	PTGFR	3.98348	36.0945	-3.17968	5.34e-23	1.51e-21	0.01	63.82	0.01	18.02	3.09	29.59	20.62	44.58	11.48	10.3	0.01	80.79	0.54	20.75	4.19	27.81	0.01	7.59
1909	EDNRA	11.6466	53.6105	-2.2026	9.55e-23	2.7e-21	3.45	47.63	10.57	59.57	7.56	28.86	31.11	133.36	32.25	51.87	5.07	44.62	9.76	38.57	3.87	52.11	5.83	38.6
51330	TNFRSF12A	25.4537	79.0789	-1.63541	1e-22	2.82e-21	1.06	21.91	12.08	79.12	72.2	26.67	25.69	16.67	11.48	424.89	30.18	24.04	23.58	28.19	29.02	145.46	32.95	10.89
9759	HDAC4	1.68791	28.5191	-4.07862	1.15e-22	3.24e-21	3.18	112.73	0.6	9.16	1.03	18.63	2.53	51.46	3.72	13.98	2.03	34.87	0.54	5.59	0.64	7.67	0.69	3.3
710	SERPING1	38.2819	100.674	-1.39496	1.25e-22	3.5e-21	44.31	90.82	4.83	57.43	7.56	112.88	131.33	123.22	38.77	36.79	19.53	59.56	37.41	267.03	24.19	61.7	51.82	79.85
1287	COL4A5	25.42	78.7361	-1.63106	1.53e-22	4.29e-21	25.74	150.51	18.73	56.52	25.1	54.07	35.09	151.12	18.92	27.59	25.87	147.28	16.54	17.29	27.41	39	39.47	43.22
274	BIN1	9.21601	47.9204	-2.37842	1.84e-22	5.16e-21	3.18	33.34	3.02	14.36	2.75	70.51	22.43	54	17.06	69.16	8.88	69.96	20.33	62.24	3.22	31.33	2.06	20.13
7423	VEGFB	31.9691	89.8764	-1.49126	2.06e-22	5.75e-21	4.78	133.68	20.85	52.24	48.82	135.17	62.59	60.88	35.98	174.37	53.77	76.46	11.66	73.14	25.8	81.52	32.26	44.54
11080	DNAJB4	9.95869	49.1544	-2.30329	2.12e-22	5.89e-21	3.45	80.65	5.14	28.72	4.81	40.19	33.65	22.83	24.19	109.26	3.55	48.08	10.57	59.31	6.77	43.16	2.06	11.88
26577	PCOLCE2	2.29556	29.9245	-3.70441	3e-22	8.34e-21	0.01	36.83	0.01	8.86	0.01	33.97	6.51	22.11	13.03	57.02	0.51	34.87	1.63	47.34	0.01	11.51	0.01	14.52
51285	RASL12	2.90321	31.5013	-3.43969	5.62e-22	1.56e-20	0.01	33.02	2.42	14.05	1.03	68.31	1.81	41.68	11.79	16.55	3.04	47.87	2.71	30.85	1.29	16.62	2.06	10.89
10491	CRTAP	41.8603	104.856	-1.32475	5.91e-22	1.64e-20	30.78	143.53	29	68.43	42.29	102.29	87.92	106.91	57.38	108.89	36.01	76.02	58.82	158.78	29.35	102.62	9.27	80.18
2619	GAS1	18.297	65.1278	-1.83167	7.05e-22	1.95e-20	0.01	73.35	0.01	26.27	4.47	92.79	45.22	39.86	93.97	81.3	13.44	85.34	10.84	83.51	2.58	37.4	0.01	57.08
1303	COL12A1	18.1282	64.5108	-1.83131	7.64e-22	2.11e-20	12.74	63.19	15.71	72.4	44.35	84.39	26.41	31.17	19.85	35.32	2.79	112.63	17.89	34.84	21.93	96.87	8.92	26.07
2920	CXCL2	25.3525	77.5364	-1.61275	8.21e-22	2.26e-20	3.45	39.37	8.16	318.94	2.41	103.75	29.31	77.19	40.94	71.73	8.12	49.17	119.28	14.89	2.9	18.54	3.43	20.13
81563	C1orf21	31.0239	87.1684	-1.49043	1.04e-21	2.87e-20	6.37	82.88	28.4	90.73	20.63	86.22	55.72	110.17	43.11	97.12	53.77	88.15	19.52	96.28	50.31	66.18	2.75	67.64
7139	TNNT2	1.08027	25.0571	-4.53576	1.44e-21	3.95e-20	0.01	54.62	1.51	1.83	0.01	38.36	0.01	11.96	5.27	139.05	2.54	3.47	0.01	5.05	0.01	0.64	0	0
5730	PTGDS	36.6953	95.5322	-1.38039	2.12e-21	5.8e-20	0.01	95.26	0.01	102.95	5.5	38.36	252.9	119.59	107.31	41.2	1.27	25.77	0.54	84.31	6.13	137.15	0.01	243.5
4783	NFIL3	57.6592	127.548	-1.14542	2.33e-21	6.36e-20	2.39	29.53	20.54	133.81	47.44	106.67	200.8	20.66	156.31	424.52	30.18	27.94	47.98	208.52	43.21	194.69	1.37	54.44
8630	HSD17B6	1.75543	26.9423	-3.93998	2.94e-21	8e-20	0.01	70.49	0.91	6.11	1.03	44.2	6.15	13.77	7.13	36.79	0.25	24.47	0.01	23.94	0.97	17.9	0.69	8.58
6546	SLC8A1	8.81091	45.4181	-2.3659	4e-21	1.09e-19	3.18	79.07	4.53	12.83	11	75.62	18.81	65.96	25.43	61.8	4.57	45.27	9.49	33.51	1.29	26.21	3.78	19.8
9590	AKAP12	41.6915	102.97	-1.30441	5.19e-21	1.41e-19	2.92	75.57	10.27	66.9	190.12	88.77	55.36	56.17	75.36	288.78	5.33	85.34	52.05	100.8	7.74	133.95	1.37	56.75
29951	PDZRN4	1.14778	24.4058	-4.4103	5.46e-21	1.48e-19	0.01	31.44	0.01	6.42	0.01	29.23	4.34	29.72	6.82	47.82	0.01	34	0.01	27.66	0.01	9.91	0.01	2.64
127435	PODN	2.76818	30.3358	-3.45401	6.62e-21	1.79e-19	0.53	67.32	0.01	7.33	2.41	33.61	17.37	48.92	4.34	20.23	0.51	26.86	0.01	30.59	2.26	27.49	0.69	13.86
8483	CILP	2.49811	29.4103	-3.55741	7.03e-21	1.9e-19	0.01	39.06	0.01	2.44	0.01	64.3	17.73	39.5	6.82	47.09	0.01	17.11	0.01	44.95	0.97	15.03	0.01	6.27
84085	FBXO30	9.95869	46.9606	-2.23742	7.89e-21	2.13e-19	5.04	95.58	13.29	13.44	7.56	24.48	14.47	38.78	22.95	140.16	8.12	47	5.42	25.8	8.06	32.29	6.52	18.15
6444	SGCD	2.76818	30.1302	-3.4442	1.22e-20	3.3e-19	0.8	23.82	0.01	8.55	0.01	78.91	16.28	19.93	9.61	19.5	0.01	49.82	0.01	30.59	0.01	23.02	1.03	11.55
439921	MXRA7	10.4651	47.8861	-2.19402	1.39e-20	3.73e-19	2.92	62.87	3.93	14.97	8.94	74.53	14.11	58.35	29.15	57.39	11.67	52.85	12.74	51.33	8.06	39.96	3.09	22.11
84981	C17orf91	58.3681	126.931	-1.12079	1.82e-20	4.9e-19	8.22	27.31	83.69	242.26	53.97	140.65	108.54	37.33	104.83	273.32	80.14	92.48	8.13	110.64	89.01	178.07	1.37	63.68
284119	PTRF	3.94972	33.1809	-3.07053	2.01e-20	5.4e-19	0.01	50.81	1.51	16.5	2.75	28.13	12.66	49.29	8.68	55.92	1.78	19.93	5.69	50.53	3.55	24.94	0.69	9.57
85012	TCEAL3	47.0253	109.483	-1.2192	2.73e-20	7.31e-19	49.08	235.93	56.5	38.8	29.91	199.1	78.87	114.88	66.99	97.12	16.99	107	46.9	42.82	54.82	95.27	30.89	80.84
25822	DNAJB5	1.41785	24.8857	-4.13354	3.04e-20	8.13e-19	0.01	90.18	0.01	3.97	0.01	14.25	1.81	40.59	4.65	51.13	1.01	10.61	4.07	7.71	0.97	18.86	0.01	0.66
6722	SRF	54.1483	120.247	-1.15101	3.15e-20	8.39e-19	48.02	233.07	39.58	63.24	44.35	207.5	105.65	194.97	58	130.59	53.26	53.28	63.43	92.03	36.44	121.16	43.59	44.54
7164	TPD52L1	31.9691	85.763	-1.42368	3.27e-20	8.71e-19	15.39	39.06	27.49	42.46	45.72	129.69	16.64	48.56	28.22	176.21	71.27	141.22	32.53	102.4	20.32	37.08	21.97	39.26
54776	PPP1R12C	41.5565	100.708	-1.27704	3.67e-20	9.75e-19	81.72	205.13	19.94	73.01	18.56	78.18	20.98	134.45	67.92	119.56	25.62	153.56	20.87	32.98	87.4	76.41	26.43	23.43
23413	FREQ	5.57012	36.5059	-2.71235	4.35e-20	1.15e-18	3.98	90.5	3.32	7.33	9.28	40.19	1.81	54.36	7.44	51.87	8.62	50.68	6.51	13.83	3.55	13.75	4.8	8.58
7145	TNS1	5.73891	36.4373	-2.66657	4.35e-20	1.15e-18	1.86	72.4	2.42	6.72	4.13	71.97	16.64	46.02	17.37	55.55	4.57	27.29	3.25	25.27	1.93	24.62	1.72	13.2
55384	MEG3	16.1365	58.5122	-1.85841	4.72e-20	1.25e-18	1.86	19.37	2.11	39.1	13.75	90.6	85.02	22.83	40.94	29.43	4.82	87.07	1.36	31.92	10.64	90.15	0.01	106.57
6009	RHEB	42.1641	101.188	-1.26295	5.31e-20	1.4e-18	25.74	176.55	50.76	82.18	45.72	56.26	36.18	99.66	38.77	222.19	75.07	91.4	37.68	76.6	45.47	85.36	17.16	38.6
1306	COL15A1	49.5234	112.671	-1.18594	6.09e-20	1.61e-18	36.08	55.57	11.78	41.85	23.72	497.56	225.04	79.73	107	31.27	4.82	71.04	30.09	81.65	23.22	78.64	18.53	140.89
3757	KCNH2	1.68791	25.3313	-3.90761	7.39e-20	1.94e-18	0.8	44.77	1.21	2.44	0.01	58.82	5.07	26.09	6.82	31.64	1.27	22.74	0.01	18.62	0.64	16.94	0.01	14.19
58189	WFDC1	5.84018	36.8829	-2.65887	9.22e-20	2.42e-18	4.25	67.95	6.65	35.74	7.22	86.58	8.68	48.56	17.06	22.81	0.76	23.82	1.08	15.43	2.58	26.21	6.86	20.46
10100	TSPAN2	7.02172	39.488	-2.49152	9.56e-20	2.5e-18	0.01	79.38	1.21	22.61	24.41	52.61	4.34	71.39	14.58	31.27	10.4	53.06	3.25	19.42	6.13	18.86	0.69	8.25
29970	SCHIP1	7.08924	39.488	-2.47771	9.56e-20	2.51e-18	3.18	44.77	5.74	21.08	7.22	35.8	7.6	30.08	10.23	95.65	4.82	64.11	15.45	24.74	5.48	28.45	3.78	7.59
57142	RTN4	64.4783	134.163	-1.0571	1.05e-19	2.73e-18	21.49	111.45	104.23	178.1	64.98	109.6	73.08	163.08	49	172.9	40.83	102.66	92.44	173.94	90.62	112.21	52.17	92.72
6401	SELE	11.9167	49.5314	-2.05536	1.62e-19	4.23e-18	0.01	30.48	6.65	98.06	0.01	41.28	14.47	15.58	81.26	166.64	0.51	5.41	5.42	98.41	1.61	5.11	0.69	2.64
10174	SORBS3	11.0727	47.6119	-2.10431	1.71e-19	4.46e-18	3.45	137.81	1.21	22.91	6.19	42.01	19.18	64.14	18.92	38.63	18.26	35.3	11.66	35.11	7.74	36.76	13.73	24.09
25927	CNRIP1	8.06823	41.3047	-2.35598	2.16e-19	5.6e-18	2.39	54.3	1.81	38.49	5.5	38.36	26.05	62.7	29.46	42.3	2.03	42.45	1.36	21.01	3.87	40.92	5.49	36.95
84159	ARID5B	37.708	93.407	-1.30866	2.77e-19	7.16e-18	22.82	96.53	26.28	45.52	25.1	65.03	66.21	68.86	53.03	239.85	63.91	70.18	13.83	54.26	46.12	191.17	24.37	41.57
4130	MAP1A	2.70066	27.4565	-3.34576	2.89e-19	7.48e-18	2.12	40.01	0.6	2.75	2.75	44.57	8.68	55.45	6.2	37.52	3.3	39.85	0.01	15.16	0.01	10.23	1.72	5.28
55970	GNG12	59.1108	125.217	-1.08294	3.03e-19	7.82e-18	65.8	240.06	45.02	95.01	48.13	161.11	37.27	233.75	32.88	55.92	31.2	174.79	50.15	53.73	108.04	53.07	124.24	57.08
2006	ELN	19.4448	62.934	-1.69446	3.66e-19	9.43e-18	5.04	69.86	3.32	8.55	5.16	268.51	130.61	101.11	22.02	22.44	14.46	22.74	0.01	32.18	12.25	44.76	1.37	48.5
4199	ME1	24.1709	70.7151	-1.54874	4.53e-19	1.16e-17	9.02	174.33	71.91	42.46	20.97	56.26	20.62	67.77	42.18	155.24	16.49	42.24	20.33	18.62	1.93	59.14	15.1	53.45
3399	ID3	48.4094	108.901	-1.16965	4.68e-19	1.2e-17	16.45	96.21	62.24	322.3	32.32	39.45	43.05	118.5	77.23	54.44	29.42	67.14	10.03	67.29	155.12	111.57	24.02	106.9
9737	GPRASP1	2.09301	25.5712	-3.61087	5.59e-19	1.43e-17	0.01	31.44	0.01	11	0.01	6.58	6.51	29.35	7.13	38.26	2.54	61.29	1.63	9.57	0.97	16.62	0.69	12.21
2200	FBN1	27.6143	75.891	-1.45852	6.95e-19	1.78e-17	11.14	51.12	12.69	28.11	12.03	279.83	163.53	134.45	52.72	33.84	1.01	39.64	4.61	34.04	12.25	46.67	6.18	90.74
1296	COL8A2	6.85293	37.8427	-2.46522	7.36e-19	1.88e-17	1.86	48.9	8.16	7.94	12.72	112.15	12.3	46.39	16.44	25.01	3.3	55.88	6.78	13.03	2.26	13.43	0.01	23.76
26960	NBEA	12.8957	50.2512	-1.96227	9.87e-19	2.52e-17	28.39	90.82	6.04	19.86	5.5	62.47	13.02	70.31	13.96	36.79	20.8	83.39	1.08	20.48	14.51	46.67	9.27	13.86
6777	STAT5B	33.1844	85.1118	-1.35885	1.1e-18	2.8e-17	13.27	69.86	31.42	77.6	22	63.2	47.03	92.05	59.55	141.26	34.49	108.51	29.28	51.33	33.86	96.87	32.26	66.32
10659	CUGBP2	18.6683	60.6717	-1.70043	1.21e-18	3.09e-17	10.61	67.95	2.11	31.77	1.03	50.41	41.25	85.53	92.11	76.52	8.37	85.34	4.07	37.5	10	59.78	4.46	48.83
3489	IGFBP6	5.73891	34.7234	-2.59706	1.24e-18	3.15e-17	0.01	18.1	0.01	12.22	23.03	25.21	9.41	17.4	8.68	18.76	2.79	24.91	8.13	146.82	1.93	19.18	0.69	6.93
53826	FXYD6	0.810199	20.8409	-4.685	1.27e-18	3.21e-17	0.01	48.27	0.01	4.58	0.01	10.59	5.07	37.33	2.48	47.82	0.01	7.58	0.01	26.33	0.64	13.11	0.01	1.32
5834	PYGB	21.8079	65.9848	-1.59729	1.31e-18	3.31e-17	6.37	54.3	7.55	9.47	36.1	104.48	14.83	97.49	8.06	94.91	46.67	141	29.01	38.57	32.25	26.85	11.67	9.9
27086	FOXP1	48.8145	108.386	-1.1508	1.47e-18	3.71e-17	33.7	184.17	78.55	60.79	46.76	73.79	60.42	147.5	53.03	100.06	51.48	166.34	21.14	76.33	63.53	90.79	36.72	53.78
5308	PITX2	25.1499	71.5035	-1.50746	1.5e-18	3.79e-17	88.62	132.09	2.11	24.13	2.41	215.54	64.04	77.55	26.36	27.59	25.62	66.49	0.54	52.13	10.32	51.79	0.01	15.51
3910	LAMA4	4.48985	31.6041	-2.81537	1.61e-18	4.05e-17	1.86	100.66	3.63	8.86	7.91	22.28	12.66	74.29	5.89	27.59	2.28	22.31	2.71	17.02	2.58	13.75	3.43	8.25
783	CACNB2	1.51912	23.7888	-3.96897	1.83e-18	4.59e-17	0.01	40.96	0.91	1.83	0.69	19.36	1.45	14.13	9.61	74.68	0.51	38.34	0.01	8.51	0.97	14.71	0.01	2.97
112464	PRKCDBP	4.55737	32.1183	-2.81712	2.07e-18	5.19e-17	0.53	62.55	0.01	19.25	1.72	33.24	3.98	34.43	9.3	40.47	4.57	61.08	15.99	10.64	3.22	11.83	0.01	7.26
1845	DUSP3	25.8588	72.6689	-1.49068	2.16e-18	5.41e-17	21.23	181.63	12.39	50.71	29.91	114.34	41.61	86.25	20.16	61.07	17.5	84.47	29.55	25.53	30.64	36.12	36.04	21.78
8870	IER3	25.6563	72.1205	-1.4911	2.5e-18	6.26e-17	6.37	100.66	21.45	158.86	26.47	59.18	47.03	82.99	17.06	95.28	62.64	11.48	14.64	52.4	24.51	90.79	8.92	27.39
147906	DACT3	1.38409	22.7262	-4.03735	2.91e-18	7.27e-17	0.53	37.47	0.91	4.89	0.01	32.51	2.53	42.04	7.44	16.92	0.01	31.19	0.01	24.2	1.61	7.67	0.01	6.27
140609	NEK7	42.738	98.6858	-1.20732	3.42e-18	8.51e-17	14.33	251.81	82.78	78.51	53.63	70.87	46.67	122.85	49.31	105.58	26.38	85.12	27.92	47.08	47.08	73.21	48.39	69.29
10916	MAGED2	35.5137	87.2027	-1.296	4.46e-18	1.11e-16	19.63	125.74	47.13	98.37	17.88	27.03	17.37	130.46	34.74	94.91	57.57	123.24	19.52	40.16	70.63	87.27	31.57	46.52
7106	TSPAN4	11.309	46.1722	-2.02955	5.12e-18	1.27e-16	2.65	45.73	2.42	30.86	5.16	55.16	30.39	31.17	20.47	26.49	18.51	93.35	13.83	40.69	4.19	29.73	5.15	38.27
1009	CDH11	11.0727	45.3495	-2.03408	5.29e-18	1.31e-16	13	11.43	7.55	58.66	17.19	95.35	5.07	71.03	39.08	10.67	0.51	42.02	6.51	29.26	7.42	48.59	5.15	50.48
57542	KLHDC5	32.3404	82.0953	-1.34396	5.45e-18	1.35e-16	8.49	139.08	62.84	46.74	40.91	112.88	38.71	68.86	51.17	95.28	18.77	115.23	33.89	40.96	29.35	53.39	12.7	63.68
4129	MAOB	2.4306	26.1882	-3.42954	6.26e-18	1.55e-16	0.01	33.66	1.81	11.3	0.01	28.49	3.26	18.84	6.51	71	9.13	40.5	0.01	13.83	0.01	13.43	0.01	5.61
6442	SGCA	1.04651	20.978	-4.32522	7.94e-18	1.96e-16	0.01	41.6	0.01	9.47	0.01	16.44	1.81	23.92	6.82	22.81	0.51	41.8	0.01	10.11	0.64	11.51	0.01	3.3
221895	JAZF1	11.7479	46.3779	-1.98104	7.98e-18	1.96e-16	1.59	74.62	3.93	20.47	16.85	52.24	23.16	61.25	26.36	76.88	16.23	64.98	12.74	18.62	2.9	33.25	3.78	18.48
55022	PID1	6.24528	34.9291	-2.48359	8.65e-18	2.12e-16	0.01	36.2	1.21	46.13	2.41	32.88	21.35	54.36	18.61	18.76	8.12	23.61	1.36	44.95	4.51	38.68	1.37	21.12
3131	HLF	2.36308	24.8171	-3.3926	1.27e-17	3.1e-16	0.01	35.56	1.21	8.86	0.69	20.46	5.79	33.34	10.23	30.17	2.03	33.35	1.36	35.91	0.01	13.43	0.69	7.26
4026	LPP	13.8409	50.0456	-1.85431	1.35e-17	3.29e-16	4.25	94.63	18.73	7.33	18.56	37.99	13.02	63.06	16.44	58.86	10.91	86.64	17.08	38.83	15.8	28.77	11.67	21.12
23452	ANGPTL2	15.4613	52.7878	-1.77154	1.4e-17	3.4e-16	6.37	34.29	9.67	22	11.35	160.74	53.91	28.99	25.12	38.63	5.33	65.63	12.2	47.61	19.03	40.92	4.8	41.24
5764	PTN	8.50709	39.7965	-2.2259	1.48e-17	3.61e-16	2.65	42.23	2.11	77.9	5.5	34.34	17.37	60.88	33.19	23.54	10.14	34	4.07	34.31	2.9	26.53	0.01	25.74
57088	PLSCR4	8.67588	39.6937	-2.19383	2.47e-17	5.99e-16	0.53	51.76	2.42	14.66	2.41	48.59	35.46	58.71	20.47	28.33	12.68	47.65	5.42	48.41	0.01	20.46	2.06	35.96
2627	GATA6	6.3128	34.3464	-2.4438	2.55e-17	6.19e-16	0.01	18.42	1.81	25.66	1.38	26.3	22.43	13.05	18.3	74.31	10.4	53.5	3.52	30.05	0.64	40.6	0.01	20.79
23710	GABARAPL1	45.5737	101.051	-1.14881	3.22e-17	7.81e-16	11.94	92.09	27.8	82.48	25.78	134.8	92.62	58.71	101.42	184.67	82.43	52.2	27.92	134.85	28.7	124.68	13.04	71.6
7102	TSPAN7	11.4778	44.9382	-1.96909	3.5e-17	8.47e-16	7.16	42.87	3.32	61.71	1.03	21.19	19.18	78.64	54.9	19.5	1.78	97.03	2.98	25	7.42	17.26	9.61	16.5
8460	TPST1	9.85742	41.6818	-2.08014	4.08e-17	9.86e-16	14.86	87.96	10.88	50.71	7.91	42.01	11.94	95.31	14.58	20.6	5.07	41.59	5.96	14.63	13.54	14.39	4.46	15.51
3632	INPP5A	9.3848	40.5164	-2.11011	4.15e-17	1e-15	7.16	105.42	16.01	30.86	4.81	40.19	5.43	98.21	6.51	6.99	4.06	54.15	5.42	9.31	4.51	9.27	33.63	11.55
231	AKR1B1	33.2519	81.8554	-1.29964	4.26e-17	1.03e-15	9.02	53.66	57.4	244.4	26.47	37.63	26.41	96.04	61.1	51.5	11.67	90.75	41.75	37.24	47.41	77.68	22.99	35.96
6517	SLC2A4	4.38858	29.8217	-2.76454	4.97e-17	1.2e-15	0.01	65.73	1.81	9.16	0.01	30.69	3.98	43.85	23.57	35.68	4.06	39.85	2.44	18.62	3.22	8.95	0.69	16.17
154810	AMOTL1	37.3704	88.0597	-1.23658	6.57e-17	1.58e-15	13	94.94	30.82	19.55	53.97	195.08	51.01	112.34	38.46	112.57	73.3	105.05	29.01	78.2	32.57	59.78	12.7	29.7
10602	CDC42EP3	17.0142	55.153	-1.6967	6.78e-17	1.63e-15	14.33	180.36	10.88	19.55	18.91	78.54	13.02	129.38	18.61	38.99	6.85	35.52	41.75	12.77	10.64	17.9	16.82	10.23
115557	GEFT	4.21979	28.7933	-2.77049	6.92e-17	1.66e-15	2.65	28.26	1.51	3.36	2.06	52.61	10.13	52.19	9.92	19.5	5.33	59.35	2.17	19.95	1.29	11.51	3.78	4.62
291	SLC25A4	32.2729	79.9358	-1.30852	7.04e-17	1.68e-15	29.72	104.47	44.11	27.19	9.97	214.08	61.87	82.99	36.91	140.52	43.37	68.44	19.52	45.48	31.6	47.95	13.04	26.4
5118	PCOLCE	16.9804	54.5702	-1.68424	7.59e-17	1.81e-15	4.78	49.54	18.13	21.69	13.75	52.97	61.14	103.65	33.5	30.17	6.09	48.73	7.86	43.89	10.96	52.75	7.21	97.99
341676	NEK5	2.16053	23.8916	-3.46705	8.1e-17	1.93e-15	0.8	31.12	1.21	17.72	0.69	12.79	8.68	25.01	6.51	12.14	0.51	18.63	0.81	48.94	0.97	25.26	0.69	18.15
11149	BVES	7.08924	35.5461	-2.32599	9.52e-17	2.27e-15	1.86	60.33	1.21	8.25	2.41	73.43	15.92	60.52	30.39	55.92	2.03	26.21	9.22	20.21	1.93	19.82	0.69	13.53
11045	UPK1A	48.1731	103.348	-1.10121	1.02e-16	2.43e-15	2.92	2.54	20.24	178.71	9.28	21.92	84.66	29.35	29.46	1.47	2.03	11.48	1.08	213.84	260.58	236.57	59.37	224.36
599	BCL2L2	18.6008	57.0725	-1.61743	1.33e-16	3.16e-15	7.16	146.07	10.57	27.8	13.06	65.76	12.66	55.45	24.81	109.99	51.74	51.55	9.22	13.03	21.61	41.56	10.64	21.45
6095	RORA	11.7479	44.5954	-1.92449	1.38e-16	3.27e-15	4.51	76.53	3.93	20.16	2.75	41.28	12.66	38.05	35.98	20.23	22.83	96.82	1.9	14.36	7.09	42.2	13.73	29.04
5090	PBX3	48.9158	104.41	-1.09389	1.54e-16	3.64e-15	135.05	261.65	4.23	68.43	7.22	200.19	58.97	381.24	22.02	12.88	5.83	44.62	14.64	15.96	43.21	17.9	157.87	13.53
2042	EPHA3	10.06	41.6132	-2.04842	1.73e-16	4.07e-15	6.63	31.12	5.74	35.74	2.75	56.26	27.86	48.2	32.88	24.28	7.61	34.44	1.08	27.39	4.19	54.03	5.49	70.94
4489	MT1A	11.4778	43.6356	-1.92666	2.34e-16	5.5e-15	0.01	5.4	0.01	5.8	0.01	4.75	50.29	109.81	54.9	282.15	0.25	6.71	4.07	18.35	0.97	14.39	1.72	2.97
85004	RERG	5.36757	30.8843	-2.52453	2.63e-16	6.18e-15	0.01	31.44	2.72	17.72	6.88	20.09	8.68	8.7	18.92	78.36	7.86	40.29	1.36	26.07	2.9	25.57	0.01	29.04
55303	GIMAP4	16.8454	53.3705	-1.66369	2.77e-16	6.47e-15	8.76	66.36	5.44	93.48	2.75	40.92	36.18	145.68	47.45	5.52	5.33	50.03	8.67	8.25	16.45	13.43	28.49	68.96
5066	PAM	17.2505	53.8504	-1.64232	3.77e-16	8.79e-15	4.51	55.89	12.39	53.46	23.03	52.61	29.31	77.55	37.22	30.9	16.99	48.73	11.66	39.36	7.74	56.9	17.5	74.9
4345	CD200	22.7193	63.0369	-1.47228	3.85e-16	8.97e-15	6.63	122.25	81.57	38.49	4.13	86.22	43.42	89.15	50.24	125.07	1.27	33.14	5.15	34.58	4.19	37.4	16.13	34.97
114905	C1QTNF7	7.89944	36.403	-2.20424	4.98e-16	1.16e-14	1.06	19.05	0.91	29.94	1.38	66.12	44.5	32.25	25.74	8.83	0.01	26.86	0.01	61.17	4.19	43.48	1.37	39.59
10290	SPEG	3.03825	25.3656	-3.06156	5.27e-16	1.22e-14	0.01	46.04	0	0	0.01	42.01	1.45	37.33	6.51	38.26	15.72	39.64	0.81	14.63	0.01	7.03	0.01	4.29
57158	JPH2	0.168791	15.3565	-6.50746	6.05e-16	1.4e-14	0.01	29.53	0.01	0.61	0.01	25.57	0.01	23.56	1.24	27.59	0.25	18.19	0.01	8.25	0.01	4.48	0.01	4.62
7113	TMPRSS2	253.93	40.5164	2.64785	7.77e-16	1.79e-14	581.58	4.45	478.26	53.46	76.32	20.46	79.23	10.15	97.07	3.68	231.55	27.29	4.88	30.32	114.16	89.19	586.2	125.38
3429	IFI27	501.344	40.6192	3.62557	7.77e-16	1.79e-14	8.49	37.15	7.86	18.33	150.24	28.49	93.34	48.56	76.3	19.13	392.1	16.24	3204.98	74.21	64.18	91.11	97.47	34.64
23474	ETHE1	122.036	40.4135	1.5944	7.77e-16	1.8e-14	39.8	37.15	75.83	32.99	368.54	54.8	52.46	21.74	34.43	22.07	234.6	34.22	74.82	29.79	134.48	99.74	91.98	33.65
80307	FER1L4	158.9	40.6192	1.96789	7.77e-16	1.8e-14	540.72	5.4	78.25	25.36	79.42	9.5	130.61	47.47	72.26	5.15	111.85	34.87	3.52	46.81	210.59	138.74	164.05	47.18
165	AEBP1	0.97899	18.9213	-4.27258	7.9e-16	1.82e-14	0.53	6.03	0.01	3.67	0.01	2.92	0.01	4.35	2.48	1.84	0.25	6.71	4.88	111.44	0.01	9.27	0.01	5.61
10365	KLF2	20.2212	58.5808	-1.53456	8.16e-16	1.88e-14	3.71	51.12	2.42	70.57	4.81	52.97	34.73	56.17	94.28	95.28	21.05	74.72	1.36	51.6	22.57	49.87	1.72	20.79
8722	CTSF	41.6915	92.2073	-1.14513	8.68e-16	1.99e-14	37.14	112.09	34.14	38.8	9.97	115.44	101.3	98.21	67.92	87.55	37.28	53.5	53.4	174.21	16.12	86.95	20.59	69.62
10516	FBLN5	11.7479	43.3957	-1.88515	8.99e-16	2.06e-14	3.18	75.57	0.6	24.44	1.72	50.05	73.08	94.22	17.68	19.86	3.8	27.29	7.59	46.81	4.19	35.8	4.8	27.39
32	ACACB	5.97522	31.6384	-2.40461	9.84e-16	2.25e-14	3.18	51.76	2.72	12.22	0.01	20.09	4.34	18.12	13.03	42.3	19.02	60.21	1.08	30.85	3.55	16.62	4.12	17.82
23492	CBX7	4.65864	28.8962	-2.6329	1.01e-15	2.3e-14	5.04	40.33	1.81	17.41	0.69	17.54	6.15	45.66	12.41	32.37	5.33	50.03	1.08	19.68	7.74	22.7	1.72	6.93
55603	FAM46A	33.9271	80.1072	-1.23949	1.05e-15	2.39e-14	20.43	33.02	26.89	80.35	17.88	51.14	94.07	117.42	25.74	63.27	45.91	72.34	39.58	122.08	30.64	119.56	7.55	55.1
399959	LOC399959	3.61214	25.7426	-2.83323	1.29e-15	2.93e-14	0.01	32.07	0.6	12.53	2.41	31.78	17.73	40.59	8.37	20.6	0.01	25.77	4.61	23.94	1.61	27.81	0.01	19.14
55643	BTBD2	90.6072	40.6535	1.15625	1.33e-15	3.03e-14	10.61	13.65	89.73	23.22	174.99	69.05	92.62	16.31	40.32	23.91	175	50.68	149.09	38.83	60.95	54.67	7.89	71.6
196740	C10orf72	19.546	56.9697	-1.54332	1.62e-15	3.67e-14	5.31	25.09	6.65	33.6	11.69	137.73	96.6	42.04	56.76	34.58	2.54	42.67	3.52	73.67	8.38	75.77	1.37	57.74
6703	SPRR2D	14.6849	0.0342778	8.74284	2e-15	4.51e-14	0	0	1.21	0.01	1.72	0.01	0	0	0	0	107.53	0.22	0.54	0.01	0	0	0	0
49860	CRNN	14.6173	0.01	10.5135	2e-15	4.51e-14	0	0	0	0	0	0	0	0	0	0	109.82	0.01	0	0	0	0	0	0
5980	REV3L	7.123	33.7294	-2.24345	2.14e-15	4.81e-14	2.12	46.68	13.29	43.38	2.06	28.86	13.75	56.9	11.48	22.44	5.83	36.17	2.44	14.36	6.13	29.09	9.27	28.38
64780	MICAL1	9.28353	38.0484	-2.03509	2.15e-15	4.82e-14	14.86	134	3.63	8.55	3.78	20.09	6.15	53.27	16.75	46.35	4.06	39.42	4.07	14.89	18.38	21.1	12.7	9.24
1039	CDR2	6.3128	31.5698	-2.3222	3.08e-15	6.92e-14	1.33	56.52	10.57	20.16	4.13	6.21	7.24	20.66	13.03	95.28	4.82	23.82	3.52	14.63	7.74	48.91	5.83	8.58
7003	TEAD1	44.4597	94.9495	-1.09466	3.13e-15	7.01e-14	13.53	149.24	57.1	27.49	52.94	149.05	70.19	103.28	55.21	136.11	43.62	90.32	40.66	84.58	33.86	78	42.56	55.43
23012	STK38L	49.5909	102.148	-1.04251	3.25e-15	7.27e-14	21.23	123.84	101.21	63.24	63.6	112.88	40.16	79	60.48	210.42	41.34	120.64	42.83	45.75	46.12	106.78	33.98	72.92
330	BIRC3	87.0289	39.1795	1.15139	3.33e-15	7.44e-14	22.02	15.24	48.94	52.55	6.53	58.09	123.74	49.65	184.53	34.95	83.95	28.16	248.58	23.94	9.03	38.36	34.66	63.35
2302	FOXJ1	51.2113	15.1851	1.75381	3.55e-15	7.9e-14	240.64	1.91	14.8	18.64	0.01	0.73	39.8	3.99	7.44	0.01	28.15	74.94	0.01	0.53	6.13	2.56	101.93	2.31
10460	TACC3	78.6906	15.2193	2.37028	3.55e-15	7.91e-14	50.41	5.08	10.88	2.14	49.51	9.5	52.1	14.86	32.56	5.15	16.74	2.82	100.3	3.46	400.87	86.95	11.33	13.86
1832	DSP	54.2158	18.8528	1.52394	3.66e-15	8.14e-14	5.57	1.59	22.36	18.02	166.74	6.94	15.2	13.77	2.79	0.74	92.06	8.45	120.09	39.1	32.89	53.39	22.99	24.42
140597	TCEAL2	0.405099	15.9392	-5.29816	4.05e-15	8.98e-14	0.01	55.89	0.01	10.39	0.01	13.88	2.17	51.82	1.86	6.25	0.01	8.23	0.01	5.05	0	0	0	0
79971	GPR177	17.5206	52.445	-1.58176	4.17e-15	9.23e-14	1.59	77.8	11.48	48.88	13.41	51.88	51.74	77.19	26.05	48.56	14.2	38.99	21.14	57.18	23.54	37.72	0.69	41.24
9407	TMPRSS11D	14.2798	0.01	10.4798	4.55e-15	1.01e-13	0	0	0	0	28.53	0.01	0	0	0	0	84.2	0.01	2.17	0.01	0	0	0	0
10150	MBNL2	28.627	70.8522	-1.30743	4.62e-15	1.02e-13	21.23	194.33	27.49	60.49	20.97	56.26	21.71	147.13	14.58	30.9	15.22	69.31	11.11	26.33	57.73	31.33	78.59	31.67
91748	C14orf43	13.8747	46.2065	-1.73564	4.74e-15	1.05e-13	3.18	62.87	6.34	48.57	6.88	14.25	9.77	52.19	26.36	48.19	17.75	68.44	11.11	31.12	26.12	54.99	18.53	23.76
2052	EPHX1	39.2271	86.9628	-1.14855	5.01e-15	1.1e-13	61.02	157.5	9.06	87.37	10.31	58.82	61.14	110.89	46.83	49.29	47.68	109.38	20.87	80.06	47.73	69.05	47.71	43.55
285382	C3orf70	0.911474	18.0987	-4.31154	5.61e-15	1.23e-13	0.8	58.74	0.6	3.05	0.01	14.25	0.72	43.13	4.96	12.51	0.51	19.49	0.54	6.12	0.01	7.03	0.01	1.98
4653	MYOC	0.945232	18.0301	-4.2536	5.61e-15	1.23e-13	0.01	19.69	0.01	4.89	0.01	5.11	0.72	20.29	7.13	33.48	0.01	16.68	0.01	39.9	0.97	12.47	0.01	6.93
27065	D4S234E	51.1776	17.4817	1.54967	5.66e-15	1.24e-13	106.92	15.88	27.8	28.41	29.91	19.73	19.54	35.52	4.65	1.1	30.69	9.31	2.98	9.31	83.53	19.82	162.68	23.76
92747	C20orf114	49.3209	15.6307	1.65782	5.77e-15	1.26e-13	7.96	0.01	0	0	0	0	0	0	0.62	0.01	362.42	90.53	0	0	0.01	12.15	0	0
7111	TMOD1	2.12677	21.6293	-3.34625	5.91e-15	1.29e-13	0.8	44.14	0.01	13.44	0.69	20.82	4.34	36.24	8.37	16.19	2.03	19.93	0.01	22.61	1.29	11.83	2.4	10.89
4692	NDN	7.08924	33.1809	-2.22665	5.95e-15	1.3e-13	8.22	62.55	2.72	48.27	1.38	29.59	10.49	51.82	11.48	6.99	2.03	38.99	1.08	21.54	12.25	15.34	17.16	20.13
56849	TCEAL7	5.40133	29.1361	-2.43142	6.87e-15	1.49e-13	0.53	49.54	2.72	32.38	5.84	25.57	17.37	42.04	20.16	36.05	0.76	25.12	1.63	17.29	3.22	25.57	0.01	14.19
6628	SNRPB	111.571	53.8847	1.05002	6.88e-15	1.5e-13	175.11	74.3	54.38	39.71	149.55	71.6	114.69	49.65	44.66	38.63	130.61	24.69	166.71	48.14	65.79	115.09	80.65	37.94
23345	SYNE1	3.61214	24.8171	-2.78041	7.29e-15	1.58e-13	5.04	51.76	2.42	16.19	0.01	28.49	6.51	43.85	8.37	4.05	0.01	29.24	0.81	20.48	5.48	12.79	5.15	15.18
4826	NNAT	0.742682	16.8304	-4.50218	7.64e-15	1.66e-13	0.01	10.8	0.01	8.25	0.01	9.5	2.89	4.71	1.86	49.29	1.52	19.06	0.54	33.78	0.01	7.03	0.01	6.6
7163	TPD52	122.61	60.7403	1.01335	7.66e-15	1.66e-13	135.84	28.58	208.16	73.62	147.83	44.57	75.25	17.03	102.35	16.92	119.71	41.59	108.7	43.62	150.93	141.94	41.87	140.56
84649	DGAT2	56.14	16.0763	1.8041	7.99e-15	1.73e-13	42.72	0.64	88.22	30.24	104.86	10.59	34.73	9.06	34.74	15.82	34.49	4.12	18.98	36.44	128.35	19.18	31.92	18.15
59353	TMEM35	0.472616	15.6992	-5.05388	8.02e-15	1.73e-13	0.01	34.29	0.01	1.22	1.03	16.07	0.01	11.6	3.41	37.15	0.01	20.14	0.01	13.03	0.01	7.35	0.01	1.32
23645	PPP1R15A	37.1341	83.1922	-1.1637	9e-15	1.94e-13	5.57	67.32	102.42	162.52	15.13	37.63	51.74	36.24	65.75	232.12	54.78	40.94	7.86	91.49	23.22	63.62	8.24	38.6
23704	KCNE4	2.46435	22.2806	-3.1765	9.02e-15	1.94e-13	0.01	21.91	1.51	3.67	0.69	14.61	4.7	11.6	10.54	135.01	2.28	8.88	1.63	8.51	1.29	12.15	0.01	6.27
79660	PPP1R3B	17.5881	51.8623	-1.56009	9.57e-15	2.05e-13	3.98	80.34	4.83	19.25	17.53	51.88	29.31	57.98	48.38	88.29	14.2	51.33	21.42	58.51	9.35	31.97	13.04	32.33
3675	ITGA3	154.444	41.2362	1.9051	1.13e-14	2.42e-13	203.23	24.13	95.17	36.05	160.21	75.26	63.68	52.91	21.4	2.58	65.69	39.2	345.9	42.56	257.35	59.78	154.44	40.25
8500	PPFIA1	52.6292	18.4757	1.51023	1.13e-14	2.43e-13	13	9.53	22.96	11.91	10.31	24.84	23.52	11.6	23.57	21.7	25.11	17.11	281.92	24.47	30.31	30.05	10.3	15.18
3913	LAMB2	33.9271	77.9477	-1.20007	1.17e-14	2.5e-13	24.67	155.59	20.24	25.97	27.5	120.19	61.14	121.4	41.87	36.79	54.02	60.65	20.33	77.4	13.22	77.36	45.3	40.25
5396	PRRX1	1.82295	20.6352	-3.50076	1.23e-14	2.63e-13	0.01	25.09	1.81	22.91	1.03	5.48	2.53	58.35	5.27	8.83	0.01	29.67	2.71	12.5	1.29	7.35	2.4	13.53
5160	PDHA1	276.75	103.896	1.41345	1.34e-14	2.86e-13	197.93	104.47	71.6	55.6	154.36	162.2	163.53	81.54	95.52	122.13	313.22	124.54	1078.09	105.06	157.7	111.89	104.68	65.66
25	ABL1	9.75614	38.1855	-1.96864	1.35e-14	2.88e-13	14.06	110.5	8.16	10.39	5.5	14.98	17.73	86.25	14.89	46.72	9.13	19.93	7.32	14.89	3.87	44.12	7.21	13.2
5159	PDGFRB	51.819	103.827	-1.00264	1.37e-14	2.91e-13	19.9	138.13	18.73	30.24	83.54	204.21	161.36	131.91	94.9	61.07	36.52	69.31	16.54	84.31	20.32	136.19	46.33	113.17
4211	MEIS1	13.1657	44.2869	-1.75009	1.41e-14	2.99e-13	7.96	92.72	3.32	20.77	19.25	60.28	23.16	82.26	19.23	25.75	16.49	52.85	4.61	24.2	18.7	21.42	9.27	22.44
10419	PRMT5	120.247	50.8682	1.24116	1.49e-14	3.15e-13	53.06	32.07	48.94	17.72	312.5	107.04	147.25	17.4	64.51	36.05	147.61	51.77	112.5	40.16	196.4	121.16	24.02	38.6
4245	MGAT1	209.403	93.6127	1.1615	1.51e-14	3.19e-13	320.24	54.93	218.13	55.91	187.02	132.25	298.85	100.02	133.67	32	132.9	50.9	267.83	166.23	216.4	114.77	99.53	142.21
79658	ARHGAP10	3.71341	25.0571	-2.7544	1.64e-14	3.45e-13	0.8	79.07	9.97	15.58	1.03	13.88	6.15	13.41	8.06	50.77	1.78	24.91	3.25	9.04	0.64	11.51	2.4	10.89
51629	SLC25A39	104.178	39.0767	1.41467	1.75e-14	3.69e-13	109.05	25.4	70.39	41.55	93.51	55.53	81.04	46.02	36.91	18.39	98.15	39.64	214.7	27.93	95.46	51.47	120.81	48.17
23423	TMED3	95.0971	35.9574	1.40311	1.87e-14	3.9e-13	178.29	15.56	49.55	41.24	88.35	31.05	43.78	22.11	27.6	7.73	93.33	11.26	126.59	38.03	151.25	130.11	72.07	31.67
9144	SYNGR2	117.749	36.0602	1.70723	1.87e-14	3.91e-13	301.14	20	28.1	27.19	93.17	40.55	136.04	44.58	47.76	14.35	129.85	17.98	94.34	47.87	131.9	96.87	65.21	20.13
2065	ERBB3	95.2659	36.026	1.40292	1.87e-14	3.91e-13	71.37	6.35	195.78	41.24	69.1	6.58	102.75	21.38	36.6	24.65	95.61	36.82	7.86	31.38	139.64	89.19	158.9	61.04
7105	TSPAN6	95.7385	35.8889	1.41556	1.87e-14	3.92e-13	394.79	25.4	65.26	80.65	44.01	5.11	66.21	34.79	26.67	11.77	45.91	24.47	27.92	25.27	99.01	84.08	49.42	29.7
4839	NOP2	54.7897	20.601	1.41119	1.93e-14	4.04e-13	15.65	5.4	36.56	12.22	59.48	35.07	50.65	2.9	22.95	12.51	57.06	22.96	150.72	23.67	84.82	38.04	4.12	30.36
22906	TRAK1	136.046	52.0337	1.38658	2.1e-14	4.37e-13	261.87	28.9	145.32	51.63	103.82	65.03	60.78	71.39	66.06	17.66	135.94	57.4	16.54	44.42	154.8	83.44	275.25	46.85
51390	AIG1	120.99	52.1022	1.21547	2.1e-14	4.38e-13	58.37	40.96	208.46	65.38	244.78	48.59	109.99	48.56	45.9	37.89	49.71	30.97	35.78	40.43	289.93	89.83	97.13	76.22
150696	PROM2	59.3471	14.3967	2.04344	2.15e-14	4.48e-13	43.25	0.95	153.18	11.91	81.48	4.38	15.56	3.26	15.51	1.84	78.11	9.75	29.01	22.87	63.53	23.66	50.11	48.5
1591	CYP24A1	49.3884	13.7111	1.84883	2.42e-14	5.02e-13	7.69	0.01	163.75	32.69	17.88	5.48	14.11	3.26	41.87	1.84	25.62	9.31	2.71	27.39	175.44	29.41	3.78	8.58
3866	KRT15	693.058	48.126	3.84809	2.51e-14	5.2e-13	40.86	0.01	35.95	21.08	205.93	28.86	2391.13	3.99	26.98	0.01	3173.03	176.09	40.93	36.44	94.17	75.13	2.75	19.8
7037	TFRC	113.698	48.1946	1.23826	2.51e-14	5.2e-13	91.27	43.82	77.34	70.26	106.92	23.02	106.37	68.86	120.65	55.55	88.51	27.29	265.93	32.45	108.36	79.28	37.07	45.53
3280	HES1	129.564	40.8249	1.66615	2.68e-14	5.53e-13	93.66	37.47	119.04	41.85	121.36	31.05	244.94	30.8	59.86	13.24	227.5	33.79	19.25	25	163.51	50.83	134.88	105.91
5691	PSMB3	167.171	80.7585	1.04964	2.85e-14	5.89e-13	116.48	48.9	183.69	76.98	155.74	122.38	191.75	45.3	98.63	92.7	140.25	30.32	370.02	96.28	170.92	139.38	53.54	98.98
185	AGTR1	0.742682	16.1448	-4.44218	2.89e-14	5.96e-13	0.53	65.41	0.01	7.03	0.01	2.56	0.72	35.88	3.1	7.36	0.01	17.33	0.01	4.79	0.01	2.24	2.75	3.63
347902	AMIGO2	96.0086	36.3002	1.40319	3e-14	6.16e-13	46.96	70.18	94.26	60.79	64.98	29.96	50.29	67.04	15.2	16.19	5.58	27.72	12.2	5.59	283.8	32.29	353.85	25.74
23220	DTX4	96.1774	36.3345	1.40436	3e-14	6.17e-13	61.29	7.94	229.61	55.6	141.3	17.9	104.2	14.13	65.75	6.99	130.61	15.38	18.43	19.95	48.05	74.81	73.79	120.76
201254	STRA13	93.3079	36.3345	1.36066	3e-14	6.18e-13	201.64	49.22	37.46	41.85	72.88	59.18	83.21	44.21	20.47	15.08	50.72	31.62	137.17	21.01	130.93	39.64	89.23	31.02
23516	SLC39A14	10.4651	38.6311	-1.88418	3.07e-14	6.29e-13	2.39	59.06	10.27	21.38	9.97	33.24	12.66	44.21	16.13	108.15	12.43	35.09	13.55	13.03	9.67	30.05	7.55	19.47
8263	F8A1	80.8173	35.8546	1.17251	3.12e-14	6.38e-13	74.82	29.53	71.91	18.33	68.07	56.26	70.19	42.4	42.49	8.83	41.85	22.09	230.69	27.39	29.99	41.56	81	86.78
3654	IRAK1	89.2907	40.7906	1.13027	3.14e-14	6.42e-13	49.88	24.45	57.1	26.88	148.52	92.06	80.32	41.31	54.27	25.75	123.26	36.17	163.46	20.48	67.4	62.66	48.39	49.16
54187	NANS	131.489	38.4597	1.77352	3.24e-14	6.61e-13	363.75	21.27	63.14	35.13	111.39	54.07	139.65	27.18	72.57	32.74	228.26	26.86	69.13	48.94	47.41	71.29	23.68	32
9053	MAP7	48.2406	15.8363	1.60701	3.32e-14	6.75e-13	70.31	2.54	50.45	25.97	41.6	5.85	23.52	16.67	20.47	1.84	24.35	10.4	15.45	13.03	153.83	38.36	39.47	28.05
6881	TAF10	109.006	51.6224	1.07833	3.42e-14	6.94e-13	114.62	22.86	71.6	83.4	124.8	29.96	49.57	87.7	67.61	28.33	73.3	61.73	238.82	31.12	127.06	72.25	95.41	43.55
26010	SPATS2L	155.592	74.5885	1.06074	3.5e-14	7.06e-13	156.54	83.83	121.45	97.45	278.81	134.07	105.28	99.3	56.14	22.81	80.65	50.03	94.34	35.11	180.28	103.58	380.62	66.98
9547	CXCL14	152.081	74.5885	1.02782	3.5e-14	7.07e-13	44.31	9.53	134.14	32.99	648.39	202.02	277.86	36.24	130.88	112.2	108.55	55.45	22.23	89.37	73.53	68.73	27.46	90.08
4055	LTBR	235.194	74.3485	1.66147	3.5e-14	7.08e-13	263.73	28.58	135.65	31.47	581.69	190.33	232.27	65.59	72.57	31.64	281.26	78.41	206.56	61.97	193.82	138.74	166.11	52.46
55969	C20orf24	151.17	74.5885	1.01914	3.5e-14	7.09e-13	206.42	35.88	112.09	132.59	156.08	65.03	109.99	61.61	107.93	67.32	221.16	53.28	169.43	52.13	183.5	144.18	53.88	67.64
11199	ANXA10	151.035	12.5114	3.59356	3.55e-14	7.16e-13	406.2	2.86	26.28	18.33	13.75	6.21	5.07	73.2	0	0	1.01	6.06	0.54	0.01	413.77	12.79	519.27	2.97
6696	SPP1	124.737	13.2312	3.23687	3.61e-14	7.24e-13	7.16	2.86	39.58	5.19	177.05	18.27	26.77	16.31	44.04	22.81	97.9	8.23	619.15	28.72	15.8	7.67	29.86	10.89
54474	KRT20	244.275	13.0598	4.2253	3.61e-14	7.25e-13	1175.89	11.43	289.74	27.19	0.01	10.96	575.26	36.96	73.5	6.62	0.25	0.01	1.08	9.84	2.58	8.95	1.72	13.53
79589	RNF128	90.2021	12.9913	2.79562	3.61e-14	7.26e-13	260.01	1.59	164.96	27.19	33.35	10.23	57.53	11.23	15.51	0.74	39.82	12.13	6.78	7.98	74.82	16.3	146.21	28.71
10451	VAV3	69.8121	12.957	2.42975	3.61e-14	7.27e-13	57.04	0.01	116.62	5.5	68.41	3.29	36.9	5.07	29.77	2.58	178.04	29.24	38.22	9.84	71.27	33.57	2.06	17.49
3898	LAD1	147.524	25.8112	2.51488	3.65e-14	7.31e-13	240.38	0.95	155.29	24.75	205.93	12.42	72.36	17.4	21.4	2.58	112.1	8.01	203.58	55.85	140.61	80.56	155.47	26.73
2949	GSTM5	2.19429	20.9095	-3.25233	3.65e-14	7.31e-13	0.01	23.5	0.6	13.14	1.72	27.4	11.94	18.48	7.75	5.89	0.01	20.36	0.01	30.85	0.01	23.98	0.01	21.78
283991	FAM100B	49.861	17.0703	1.54642	3.67e-14	7.35e-13	29.19	9.21	63.45	20.77	52.26	12.06	40.16	13.41	37.84	14.71	54.02	7.8	84.03	16.22	55.15	37.72	26.77	25.08
115572	FAM46B	5.63763	28.7933	-2.35257	3.73e-14	7.46e-13	0.01	82.88	0.01	0.61	0.01	29.96	8.32	29.35	10.85	64.38	24.85	14.94	1.63	17.02	1.61	32.93	0.01	0.99
8714	ABCC3	80.4122	14.9794	2.42444	3.74e-14	7.46e-13	442.02	4.76	18.73	30.86	5.84	22.65	15.2	28.99	2.79	1.47	5.58	5.2	1.08	10.9	95.46	25.57	90.61	9.9
3854	KRT6B	13.4358	0.205667	6.02963	3.94e-14	7.85e-13	0	0	0.6	0.01	61.19	0.01	0	0	0	0	30.94	0.43	26.02	0.01	0.01	1.28	0	0
3707	ITPKB	22.483	59.232	-1.39754	4.05e-14	8.06e-13	12.2	94.31	12.08	7.03	21.66	76.72	41.61	68.49	53.34	105.95	25.11	66.93	9.49	41.76	27.41	57.86	3.78	24.42
7130	TNFAIP6	3.44335	23.7888	-2.7884	4.08e-14	8.1e-13	0.01	41.91	0.6	37.58	1.38	32.51	17.73	39.14	7.44	12.14	1.27	4.76	3.8	36.44	0.64	15.98	0.69	0.01
5987	TRIM27	101.477	42.573	1.25315	4.14e-14	8.21e-13	158.93	40.01	92.45	34.22	105.89	51.51	77.42	57.26	44.66	15.82	89.78	43.1	83.22	28.19	154.15	58.82	101.59	57.08
10653	SPINT2	356.251	103.108	1.78874	4.15e-14	8.22e-13	942.94	92.72	128.4	204.99	169.49	66.85	290.52	115.24	60.48	47.09	324.89	59.35	87.02	77.4	452.47	222.5	713.18	51.14
55620	STAP2	66.7064	12.2372	2.44655	4.2e-14	8.3e-13	222.07	2.86	34.74	12.22	62.91	7.31	30.39	6.89	16.44	1.1	84.96	7.36	22.5	8.25	59.66	48.91	34.66	15.84
3880	KRT19	732.825	211.528	1.79262	4.22e-14	8.33e-13	417.61	10.48	701.53	332.38	591.66	156.36	375.19	102.2	42.18	2.58	2302.36	176.74	654.93	602.69	997.81	275.25	113.26	128.68
9464	HAND2	1.82295	19.8468	-3.44456	4.23e-14	8.34e-13	0.01	51.12	0.01	1.83	0.01	26.3	7.24	18.48	8.37	21.7	0.51	20.14	0.54	16.49	0.97	19.82	0.01	4.29
10351	ABCA8	13.8409	44.4583	-1.68352	4.24e-14	8.36e-13	5.04	19.05	2.72	65.07	0.69	33.97	54.63	45.3	56.45	19.5	1.52	26.21	0.81	52.66	7.09	50.19	5.49	91.4
51454	GULP1	8.16951	33.9007	-2.053	4.45e-14	8.76e-13	3.98	35.88	3.02	46.44	6.19	28.13	19.9	53.27	26.36	35.32	9.89	19.71	4.61	23.41	0.97	37.4	0.01	35.63
7122	CLDN5	7.49434	32.5639	-2.1194	4.55e-14	8.94e-13	0.01	8.26	2.11	58.35	0.01	15.71	21.71	23.56	35.98	26.85	3.8	55.01	0.81	26.33	2.58	20.78	4.46	44.21
55076	TMEM45A	289.14	65.8134	2.13531	4.59e-14	8.98e-13	18.31	23.82	13.9	53.16	1496.17	89.87	118.67	35.15	38.46	12.14	666.26	81.87	151.8	79.79	139	141.3	9.61	57.74
200916	RPL22L1	157.888	65.9505	1.25944	4.59e-14	8.99e-13	54.92	11.75	219.04	89.51	459.65	62.83	193.56	27.18	139.56	110.36	46.92	25.77	171.05	91.76	182.86	112.21	13.73	76.55
1475	CSTA	366.041	65.7448	2.47706	4.59e-14	9e-13	57.57	4.13	592.16	98.98	708.21	16.8	87.92	47.47	105.45	13.98	671.84	33.35	397.4	20.75	593.08	254.79	23.68	111.19
286077	FAM83H	187.966	47.7147	1.97797	4.8e-14	9.37e-13	422.12	1.27	109.67	63.85	185.3	5.48	31.11	47.11	53.65	1.47	163.58	56.31	205.21	37.77	321.85	145.78	142.77	56.75
27102	EIF2AK1	154.714	67.1502	1.20414	4.93e-14	9.62e-13	166.36	32.39	129.61	24.75	149.89	98.64	234.45	29.35	59.24	21.7	233.08	42.67	180.81	115.7	146.41	154.09	72.76	83.15
1830	DSG3	105.798	12.6485	3.06428	5.22e-14	1.02e-12	2.12	11.11	3.93	14.66	214.87	8.04	7.96	0.01	44.35	20.97	208.98	7.8	389.54	20.75	16.77	13.75	3.43	16.5
23353	UNC84A	26.1964	64.9564	-1.3101	5.25e-14	1.02e-12	49.08	87.96	16.92	91.95	13.75	13.88	6.51	90.6	29.77	51.87	21.05	125.19	10.3	17.29	72.88	53.39	11.67	25.74
6282	S100A11	170.817	50.3541	1.76227	5.88e-14	1.14e-12	258.42	6.67	227.2	65.38	188.74	36.53	53.55	31.53	41.25	9.56	99.67	26.21	250.48	121.55	233.49	71.93	158.9	71.93
6382	SDC1	290.591	70.7836	2.0375	6e-14	1.16e-12	392.67	6.99	176.44	129.22	325.91	24.48	73.08	35.88	87.46	1.84	469.96	73.42	150.18	104.53	694.34	165.28	189.45	65.99
9939	RBM8A	145.768	70.9208	1.0394	6e-14	1.16e-12	107.19	23.18	154.08	75.15	207.3	79.27	140.02	29.72	74.12	86.82	177.28	55.45	159.12	88.3	176.41	114.45	117.38	88.76
54507	ADAMTSL4	4.05099	25.1942	-2.63674	6.12e-14	1.18e-12	2.65	32.71	0.01	7.03	0.69	44.2	17.37	100.02	4.03	1.47	1.27	24.91	3.52	17.82	3.87	5.43	5.83	2.97
152503	SH3D19	18.7021	52.6507	-1.49325	6.26e-14	1.21e-12	18.57	154.96	13.9	23.83	7.91	63.57	39.8	94.59	24.81	38.63	18.77	32.06	13.01	24.74	22.57	40.92	11.33	20.13
387695	C10orf99	155.828	41.8532	1.89655	6.26e-14	1.21e-12	15.92	3.49	191.55	88.59	101.07	13.52	40.52	22.47	52.72	1.1	132.14	12.78	25.48	89.9	686.28	57.22	206.95	79.85
57188	ADAMTSL3	8.81091	35.169	-1.99694	6.56e-14	1.26e-12	0.8	16.19	0.6	11.91	0.01	37.26	44.5	44.58	20.47	41.2	12.43	55.01	1.36	44.68	3.55	35.8	0.69	21.45
347734	SLC35B2	83.5855	38.3569	1.12377	6.59e-14	1.27e-12	55.45	12.7	166.17	47.35	136.83	48.59	100.94	25.01	40.32	21.34	56.05	35.52	111.69	40.69	74.82	37.4	15.44	75.89
1075	CTSC	418.096	161.346	1.37368	6.63e-14	1.27e-12	53.59	60.65	605.76	198.57	592.35	195.08	492.05	65.96	423.03	134.27	317.02	177.39	911.64	149.74	215.43	205.24	154.44	251.09
10276	NET1	166.091	63.5853	1.38521	6.68e-14	1.28e-12	23.88	31.12	103.02	79.43	760.81	49.68	123.37	23.92	61.41	88.29	124.53	61.73	196.53	74.47	154.48	94.95	14.41	63.68
162998	OR7D2	2.16053	20.5324	-3.24844	6.68e-14	1.28e-12	4.25	44.14	0.91	5.5	0.01	49.32	3.26	80.45	2.17	4.05	0.01	10.83	0	0	5.8	5.75	3.78	1.98
3918	LAMC2	203.259	11.5516	4.13715	6.71e-14	1.28e-12	25.74	2.86	76.74	14.97	238.93	10.59	9.41	12.68	12.72	7.36	85.72	11.48	1033.63	9.31	29.35	19.18	228.58	15.51
2877	GPX2	365.332	116.305	1.6513	6.94e-14	1.32e-12	401.69	1.27	613.31	168.02	77.01	73.06	44.14	63.42	93.35	2.21	826.8	70.18	13.83	219.43	551.15	216.11	552.91	208.86
57136	C20orf3	142.089	65.2306	1.12317	7.02e-14	1.33e-12	131.33	37.79	124.47	65.68	171.89	77.08	230.47	58.35	110.41	42.67	90.29	38.12	182.17	78.46	111.58	93.03	149.29	105.25
23215	BAT2D1	150.663	75.3083	1.00045	7.07e-14	1.34e-12	236.66	73.99	83.99	27.19	89.04	86.22	219.97	63.78	69.16	35.68	187.68	55.01	184.33	105.86	158.35	154.41	100.22	76.22
22948	CCT5	216.897	75.274	1.52679	7.07e-14	1.34e-12	39.27	23.5	259.22	106.62	254.06	96.08	144	40.59	77.85	88.29	286.59	91.83	644.9	47.08	144.16	107.41	25.74	72.92
10082	GPC6	4.25354	25.6398	-2.59165	7.16e-14	1.36e-12	0.01	18.73	0.01	17.72	2.75	37.99	28.94	16.67	10.23	36.05	0.51	19.49	0.81	39.1	0.01	28.45	0.01	18.81
65108	MARCKSL1	60.5286	23.7545	1.34942	7.25e-14	1.37e-12	103.21	13.02	103.02	53.77	38.85	5.11	19.18	10.87	25.12	8.46	20.29	11.26	2.44	5.05	93.85	77.68	149.64	31.35
11010	GLIPR1	26.2302	64.6136	-1.30061	7.54e-14	1.42e-12	3.71	53.03	15.71	108.45	35.75	49.68	48.48	53.64	61.1	95.28	26.63	42.45	24.13	49.47	18.06	94.63	8.92	46.85
23642	SNHG1	110.828	45.9665	1.26967	7.64e-14	1.44e-12	163.44	20	71	36.35	150.24	51.51	61.87	35.15	72.57	37.89	125.03	54.15	183.52	45.48	72.24	65.22	67.27	63.68
3281	HSBP1	203.697	91.0761	1.16128	7.72e-14	1.45e-12	279.12	62.24	198.8	147.86	171.21	71.97	145.8	101.83	97.07	50.03	131.37	60.86	310.93	103.73	287.67	132.99	189.79	91.07
84909	C9orf3	36.2226	79.7987	-1.13947	7.95e-14	1.49e-12	11.14	59.38	20.85	36.96	53.63	130.42	41.97	18.12	44.04	225.13	97.64	73.21	27.38	61.44	15.48	92.71	4.8	46.85
56922	MCCC1	62.8579	25.0571	1.32688	8.54e-14	1.6e-12	65	10.48	51.06	21.08	19.6	30.69	157.38	8.34	23.88	5.89	62.9	19.93	39.04	34.04	117.71	46.99	41.87	45.86
57648	KIAA1522	188.337	58.4779	1.68736	8.63e-14	1.62e-12	395.06	29.85	193.96	60.18	184.96	28.49	178	82.63	71.02	12.88	129.35	29.02	66.96	28.72	213.82	130.43	263.93	139.9
6280	S100A9	491.082	56.9697	3.1077	9.19e-14	1.72e-12	13	19.69	180.37	75.15	758.4	28.13	138.21	54.36	200.04	162.23	1603.13	10.83	992.97	42.29	21.61	70.33	211.76	84.8
3927	LASP1	129.193	56.6269	1.18997	9.38e-14	1.75e-12	27.59	11.11	123.57	33.91	308.72	72.33	100.22	32.62	69.78	29.06	347.46	79.49	43.1	28.99	98.04	148.01	27.8	65.99
5917	RARS	118.627	56.5584	1.06862	9.38e-14	1.75e-12	244.36	45.09	143.81	59.57	119.98	93.16	94.07	67.41	74.74	23.18	51.48	38.34	109.52	30.32	133.19	85.68	84.77	82.49
4116	MAGOH	89.4595	43.3957	1.04368	9.47e-14	1.76e-12	54.13	15.56	62.24	34.83	100.39	71.97	113.24	15.22	55.52	45.62	133.4	30.76	92.44	49.47	104.81	92.39	90.61	40.58
80854	SETD7	15.09	46.1722	-1.61344	9.49e-14	1.76e-12	23.08	92.72	9.67	34.83	3.09	63.93	16.28	94.22	11.48	8.46	4.06	60.65	9.49	23.67	32.25	13.75	29.52	23.43
6236	RRAD	17.7906	50.6969	-1.51078	9.67e-14	1.79e-12	21.76	47.31	6.04	27.49	10.66	205.31	16.28	48.56	18.92	21.34	53.77	61.73	3.25	29.79	12.9	15.34	8.24	13.53
375790	AGRN	102.119	42.4016	1.26806	9.7e-14	1.8e-12	50.94	39.06	148.64	28.11	100.73	22.28	111.07	28.63	38.15	15.08	110.07	29.67	86.2	28.72	103.52	83.76	187.05	110.2
8537	BCAS1	103.098	42.4359	1.28066	9.7e-14	1.8e-12	22.02	0.01	83.08	23.83	57.76	17.17	208.03	6.89	34.74	2.21	118.95	17.54	0.81	45.75	425.7	161.76	16.82	108.55
1842	ECM2	3.30831	22.6233	-2.77365	1e-13	1.85e-12	1.59	62.87	1.81	21.69	1.72	10.96	7.24	45.3	11.79	13.61	0.25	19.71	1.9	9.31	2.26	15.34	2.75	8.25
3855	KRT7	514.071	145.989	1.81611	1.02e-13	1.88e-12	546.56	7.94	477.35	180.55	670.73	39.82	211.65	82.99	125.61	4.05	489.23	223.52	185.42	140.43	1638.62	384.9	327.08	174.87
11047	ADRM1	160.96	75.8568	1.08535	1.05e-13	1.92e-12	114.35	74.3	169.19	56.21	202.15	108.5	125.54	55.81	89.63	71.73	162.32	32.27	295.21	54.79	136.09	156.65	137.97	100.3
8991	SELENBP1	18.4658	51.7595	-1.48697	1.08e-13	1.98e-12	37.94	121.93	0.01	31.47	1.38	48.95	41.61	132.28	13.65	12.51	20.8	61.94	0.01	13.83	48.7	27.49	2.75	21.78
8736	MYOM1	0.843957	15.425	-4.19196	1.09e-13	2e-12	0.01	8.26	0.01	1.22	0.01	38.36	1.45	14.13	3.72	36.79	1.01	19.49	0.54	16.76	0.97	3.52	0.01	3.96
328	APEX1	329.717	130.358	1.33874	1.11e-13	2.02e-12	480.76	61.28	415.12	133.5	410.48	169.51	289.44	110.89	158.17	75.41	163.33	115.66	347.25	113.04	415.38	199.48	296.53	202.92
2037	EPB41L2	17.4193	49.977	-1.52058	1.12e-13	2.03e-12	19.37	56.2	9.37	40.02	4.81	44.57	36.18	56.17	35.05	41.2	13.7	72.77	8.13	29.79	22.9	71.29	10.3	29.7
347735	SERINC2	149.65	57.9295	1.36923	1.12e-13	2.04e-12	46.43	0.01	408.17	136.25	172.93	11.69	58.25	18.84	32.88	1.1	152.17	26.42	93.79	32.71	187.37	95.59	209.36	202.26
6772	STAT1	116.162	57.8609	1.00548	1.13e-13	2.04e-12	28.92	80.34	31.42	15.89	89.04	47.86	146.89	39.5	114.75	25.38	158	27.72	295.21	51.33	111.58	176.15	46.33	66.65
3692	EIF6	122.644	57.7924	1.08552	1.12e-13	2.04e-12	63.94	49.22	93.05	50.71	222.43	62.83	60.78	44.94	37.53	44.88	244.24	31.19	82.41	50.53	164.8	150.57	126.99	46.85
10928	RALBP1	220.61	88.6424	1.31543	1.12e-13	2.05e-12	198.19	94.94	294.87	66.6	126.17	161.84	356.73	82.63	156.31	44.14	98.15	60.21	89.46	80.06	218.01	153.45	536.09	72.26
1390	CREM	40.5437	85.7288	-1.0803	1.14e-13	2.07e-12	19.9	32.71	29.61	257.84	24.75	88.04	82.85	78.28	113.51	128.75	18.01	40.29	27.38	66.76	39.99	78.64	22.31	21.12
4715	NDUFB9	180.506	72.6346	1.31331	1.17e-13	2.12e-12	789.06	124.16	28.7	69.96	13.75	139.19	54.27	145.32	21.4	11.4	15.47	67.36	159.94	60.64	176.73	26.85	281.43	20.79
2947	GSTM3	233.54	72.6689	1.68426	1.17e-13	2.12e-12	6.1	69.54	1585.84	206.52	10.66	59.55	125.91	60.16	101.11	51.87	17.5	49.6	30.9	59.05	236.39	54.67	8.58	43.88
55450	CAMK2N1	161.736	72.6346	1.15491	1.17e-13	2.12e-12	189.17	132.09	350.46	65.38	225.18	38.36	121.56	72.84	53.65	42.3	93.08	38.34	58.28	46.81	150.61	161.12	241.96	69.62
51809	GALNT7	132.906	52.9935	1.32652	1.18e-13	2.13e-12	67.92	39.06	223.87	49.49	226.56	52.24	64.76	36.96	46.21	23.91	194.02	58.91	22.23	29.79	132.55	98.14	238.53	85.79
1879	EBF1	6.07649	29.5475	-2.28172	1.18e-13	2.13e-12	4.78	39.69	3.02	14.36	1.03	11.32	22.79	34.07	18.61	22.81	0.51	41.15	0.54	48.94	5.48	16.94	1.72	25.08
3925	STMN1	131.185	52.8906	1.31052	1.18e-13	2.13e-12	128.15	42.55	227.2	80.65	155.39	31.05	96.6	65.23	86.84	53.71	101.45	34.87	182.98	20.21	88.36	93.03	103.99	67.97
54964	C1orf56	142.325	52.8221	1.42998	1.18e-13	2.13e-12	458.74	85.1	10.27	59.27	21.31	128.59	125.18	119.23	16.44	10.3	6.85	42.02	6.78	3.99	258.97	33.57	390.23	18.48
2064	ERBB2	135.641	64.408	1.07448	1.19e-13	2.14e-12	85.43	8.57	236.56	73.93	86.29	51.51	282.56	30.8	70.4	20.23	116.16	39.85	41.2	69.68	162.86	154.73	184.99	131.65
6747	SSR3	107.588	53.0277	1.02069	1.2e-13	2.15e-12	92.6	37.47	61.03	47.35	97.98	70.87	115.41	46.39	62.34	21.34	76.59	40.07	287.89	69.15	101.59	67.45	52.17	78.53
10205	MPZL2	289.916	102.97	1.4934	1.2e-13	2.15e-12	47.49	4.13	1050.78	265.48	449.33	23.75	94.79	31.89	81.88	19.5	492.53	81.87	52.59	82.98	264.77	201.72	48.39	196.32
5499	PPP1CA	107.284	52.7878	1.02316	1.2e-13	2.15e-12	29.45	11.43	128.1	74.54	136.48	48.22	115.41	14.13	75.67	34.95	159.53	31.19	144.21	59.84	160.93	111.25	7.89	91.4
6240	RRM1	91.9913	44.047	1.06246	1.22e-13	2.17e-12	88.09	54.62	81.27	27.8	169.49	70.51	78.15	42.76	72.88	50.03	54.27	26.42	189.21	39.36	47.41	46.99	41.53	52.13
5464	PPA1	162.951	74.897	1.12146	1.22e-13	2.17e-12	88.35	33.34	229.92	86.76	404.3	97.17	94.07	33.34	86.22	85.34	141.27	51.12	193.55	121.81	123.19	78.64	125.61	87.77
5092	PCBD1	232.46	114.556	1.02092	1.22e-13	2.17e-12	579.72	138.45	405.45	132.59	133.73	181.56	154.13	182.29	86.84	54.08	81.92	67.58	51.23	46.81	282.51	88.87	300.65	184.44
130497	OSR1	2.29556	20.1211	-3.13179	1.22e-13	2.17e-12	1.59	52.71	3.93	5.19	1.72	10.96	2.53	17.4	5.27	43.41	1.52	20.79	0.01	12.77	3.22	7.67	1.37	13.2
10434	LYPLA1	202.786	54.1246	1.9056	1.23e-13	2.17e-12	570.17	28.58	216.92	120.67	52.26	47.49	67.29	55.08	32.88	2.58	26.12	36.17	178.91	84.05	356.04	55.63	284.52	48.83
4061	LY6E	553.13	71.2293	2.95708	1.24e-13	2.2e-12	245.95	59.38	76.74	33.3	143.36	41.65	107.82	43.85	69.47	12.14	814.63	49.6	2804.87	120.75	200.92	214.19	28.49	53.12
56005	C19orf10	130.847	53.4048	1.29284	1.24e-13	2.2e-12	32.37	9.84	211.49	56.21	236.87	69.05	111.07	9.78	106.38	54.81	99.17	20.79	288.43	53.99	75.46	104.86	8.92	115.81
688	KLF5	169.77	71.0236	1.25721	1.24e-13	2.2e-12	53.86	4.76	237.17	80.35	142.33	19	215.99	22.83	53.34	4.78	342.89	42.88	124.7	113.84	289.28	223.14	51.14	112.84
7411	VBP1	123.454	52.6507	1.22945	1.25e-13	2.21e-12	131.6	41.28	143.21	47.05	151.27	74.53	107.45	47.47	54.9	40.83	68.22	44.18	219.85	57.98	140.61	66.81	88.2	57.74
23731	C9orf5	39.3622	83.8435	-1.09089	1.25e-13	2.21e-12	10.88	101.93	94.56	64.46	44.35	43.84	41.25	45.66	59.55	163.7	51.74	123.02	12.47	46.01	20.96	60.42	21.28	96.67
6690	SPINK1	490.305	193.464	1.34162	1.26e-13	2.23e-12	44.57	8.26	3220.02	616.8	12.72	18.63	439.59	34.79	368.45	58.86	14.46	60.86	9.22	133.52	201.24	226.34	186.36	594.24
10146	G3BP1	111.537	48.0575	1.21469	1.29e-13	2.26e-12	156.01	27.94	61.03	46.44	90.07	51.88	83.94	34.79	44.04	27.22	136.45	58.26	208.73	69.42	101.91	64.58	87.17	38.93
29789	OLA1	96.65	48.126	1.00595	1.3e-13	2.28e-12	128.95	50.17	135.96	42.46	110.36	50.78	59.7	64.87	41.56	35.32	68.73	39.42	108.97	48.94	102.88	48.59	108.11	57.74
6574	SLC20A1	219.868	83.5693	1.39559	1.33e-13	2.33e-12	142.21	13.65	261.64	94.7	569.32	109.6	212.01	58.35	253.08	50.4	70.51	44.18	253.46	161.44	248.65	126.28	23.68	92.72
25870	SUMF2	84.0244	39.488	1.08939	1.41e-13	2.47e-12	250.99	59.38	33.23	22.61	58.79	43.84	77.06	61.61	45.28	24.65	64.17	27.51	85.93	35.91	52.57	54.67	58.35	33.32
2166	FAAH	71.2975	11.0032	2.69593	1.43e-13	2.49e-12	228.71	1.59	28.1	9.47	16.85	18.63	46.31	4.35	6.2	0.74	66.96	12.56	1.08	9.57	131.26	24.3	97.81	16.5
84798	C19orf48	44.7972	11.0717	2.01653	1.43e-13	2.49e-12	115.94	6.99	13.6	11	60.16	16.44	36.54	10.87	11.48	4.05	40.58	8.66	18.98	10.64	43.21	24.3	57.66	7.59
84823	LMNB2	48.1393	10.8661	2.14739	1.43e-13	2.49e-12	10.08	5.4	32.63	10.69	79.07	13.88	37.63	6.16	17.68	4.78	35.51	9.31	183.25	13.03	20.64	18.22	3.09	15.84
22802	CLCA4	256.09	106.193	1.26997	1.43e-13	2.5e-12	41.12	3.18	7.55	113.64	193.55	143.57	389.3	45.3	9.92	0.01	473.25	13.86	0.01	236.45	1247.75	366.36	0.01	32.66
126695	C1orf172	48.2068	10.9003	2.14486	1.43e-13	2.5e-12	42.72	0.01	92.45	12.83	84.23	4.75	37.99	3.62	14.27	0.01	27.39	3.68	45.27	6.65	26.44	20.78	71.39	48.17
10447	FAM3C	200.187	80.2786	1.31826	1.46e-13	2.53e-12	181.21	98.75	123.87	95.31	513.28	128.23	171.13	135.9	37.84	25.75	96.12	59.35	201.95	39.9	314.11	93.99	223.43	67.64
6279	S100A8	179.155	80.21	1.15936	1.46e-13	2.53e-12	48.55	81.92	20.54	248.06	73.23	101.56	174.03	225.05	138.63	55.18	564.3	11.91	401.74	17.29	13.87	23.98	56.63	8.58
624	BDKRB2	24.9136	62.0771	-1.31713	1.48e-13	2.55e-12	16.72	35.25	7.25	116.7	24.07	168.78	106.73	77.19	37.84	8.46	10.14	16.89	15.45	23.14	10	101.02	12.36	45.86
4208	MEF2C	9.45232	35.8889	-1.9248	1.52e-13	2.62e-12	4.25	75.26	3.32	25.66	2.41	25.94	31.84	35.52	31.63	29.06	5.58	31.84	2.71	28.72	5.8	30.05	2.06	42.56
79581	GPR172A	272.092	72.8403	1.90128	1.54e-13	2.65e-12	447.86	48.27	242.91	52.85	418.39	137.73	210.57	44.58	114.44	35.32	190.72	45.92	286.8	37.24	218.33	134.27	313.35	142.54
81578	COL21A1	5.13126	26.6338	-2.37588	1.56e-13	2.68e-12	3.71	37.47	5.44	5.5	0.01	24.48	10.49	51.46	18.61	32.74	3.3	45.48	2.17	17.02	1.61	8.95	1.72	13.53
6699	SPRR1B	12.9969	0.01	10.344	1.57e-13	2.7e-12	0	0	0	0	5.16	0.01	0	0	0	0	92.82	0.01	0	0	0	0	1.37	0.01
7851	MALL	402.838	90.5277	2.15377	1.67e-13	2.86e-12	28.12	3.18	73.72	71.18	1800.42	107.04	96.96	45.66	52.41	14.35	891.98	42.02	75.09	133.78	632.74	331.51	52.51	67.97
5721	PSME2	222.67	90.4591	1.29957	1.67e-13	2.87e-12	175.91	71.76	235.66	106.62	201.8	94.62	166.79	53.27	163.14	61.07	341.37	54.8	313.64	87.77	184.47	177.43	172.98	116.8
1265	CNN2	163.728	79.4217	1.04369	1.9e-13	3.26e-12	47.23	60.65	120.55	60.49	312.16	106.31	82.49	69.94	56.45	43.78	289.13	57.83	296.56	77.4	69.98	125.96	172.98	123.07
7295	TXN	675.098	271.035	1.31662	1.91e-13	3.26e-12	574.15	244.18	1022.08	283.19	1739.57	372.26	345.52	167.07	350.77	503.61	845.82	156.81	436.17	193.36	274.12	351.02	518.58	268.25
999	CDH1	213.521	63.2425	1.75541	1.95e-13	3.33e-12	107.98	2.86	534.76	72.4	221.4	27.4	271.71	14.13	100.8	6.62	240.68	39.85	69.67	96.02	293.15	164.64	107.42	134.29
51256	TBC1D7	44.4934	14.3624	1.6313	2.01e-13	3.41e-12	61.29	8.57	54.68	11	39.19	17.9	71.27	9.42	19.85	3.68	43.62	6.28	36.05	8.25	49.66	44.76	24.71	23.43
4938	OAS1	51.4476	18.75	1.45622	2.1e-13	3.55e-12	18.31	8.57	94.87	23.52	23.72	6.21	45.95	22.83	24.5	7.36	69.24	7.15	72.11	22.61	77.72	33.89	29.52	39.26
572558	LOC572558	0.675166	15.2536	-4.49777	2.12e-13	3.58e-12	0.01	26.36	0	0	0.01	1.83	0.01	1.09	6.2	21.7	0.01	17.33	0.01	40.16	0.01	14.71	0.01	5.94
828	CAPS	184.084	59.8833	1.62014	2.14e-13	3.62e-12	136.64	8.57	133.54	53.77	266.09	17.9	39.8	27.18	18.3	2.58	446.37	123.89	14.64	59.84	309.28	126.6	267.7	72.59
81610	FAM83D	16.8116	48.4688	-1.5276	2.22e-13	3.74e-12	13.8	91.45	6.65	2.75	19.6	110.33	11.58	6.89	20.78	120.29	20.04	74.94	46.63	7.98	2.9	21.1	2.75	8.91
3158	HMGCS2	475.553	73.7315	2.68925	2.32e-13	3.91e-12	944.27	1.91	1560.76	112.12	17.88	18.63	256.52	34.79	164.69	11.04	27.9	14.29	0.54	34.58	751.42	289.32	558.74	164.97
9232	PTTG1	57.7942	10.6604	2.43866	2.34e-13	3.92e-12	56.25	4.13	19.03	5.5	154.02	32.88	32.2	13.41	19.23	3.31	59.35	4.98	121.71	6.92	36.76	23.98	14.07	6.6
55107	ANO1	51.954	10.6947	2.28034	2.34e-13	3.92e-12	79.07	8.26	3.32	6.11	30.94	8.77	5.79	3.62	8.06	2.21	9.13	11.7	269.72	5.59	20.32	36.76	1.37	11.88
3655	ITGA6	238.469	81.9925	1.54024	2.42e-13	4.05e-12	51.47	14.61	272.21	124.95	752.55	74.89	96.6	80.09	93.35	20.97	224.96	68.01	402.01	104.79	218.01	95.59	56.97	147.49
83443	SF3B5	175.813	81.9925	1.10048	2.42e-13	4.05e-12	275.4	26.04	120.55	87.68	196.3	144.67	243.85	65.23	100.8	80.56	199.6	50.03	113.58	93.62	180.6	122.12	149.29	86.78
7298	TYMS	49.8947	17.7902	1.48781	2.63e-13	4.38e-12	37.14	11.43	30.51	14.36	173.96	39.45	19.54	23.19	37.84	8.46	50.98	17.54	68.04	7.45	17.74	15.03	16.47	28.05
140823	ROMO1	406.72	194.115	1.06712	2.89e-13	4.8e-12	650.56	164.8	331.13	332.38	384.36	195.45	239.51	212.37	249.98	140.16	183.37	181.94	623.21	107.72	637.58	265.34	314.03	158.04
84290	CAPNS2	56.6802	22.1777	1.35373	2.91e-13	4.83e-12	3.98	0.95	116.92	86.46	150.58	8.04	43.78	15.22	21.71	0.74	38.8	3.03	0.01	17.29	148.03	35.49	12.36	34.64
51506	UFC1	354.631	176.016	1.01061	2.99e-13	4.95e-12	292.91	42.55	209.37	150.61	559	312.71	432.35	143.15	205.31	107.42	538.18	159.19	65.6	109.85	460.21	414.95	492.16	171.24
5315	PKM2	350.782	174.063	1.01097	3.13e-13	5.18e-12	193.68	219.1	414.21	213.54	391.92	163.3	125.18	190.62	70.09	123.97	438.51	146.2	290.06	76.87	572.11	269.82	688.13	188.4
23438	HARS2	82.5728	39.0767	1.07936	3.17e-13	5.24e-12	55.72	9.84	110.27	33.3	174.99	41.28	74.53	31.89	50.86	15.08	71.01	66.06	53.94	30.59	70.95	29.41	100.56	81.17
775	CACNA1C	4.05099	24.2687	-2.58275	3.22e-13	5.31e-12	4.25	25.4	3.32	2.14	2.75	37.63	2.17	36.6	17.37	31.64	2.03	55.66	0.54	6.38	3.55	9.91	0.69	6.27
1880	GPR183	6.48159	29.4446	-2.18358	3.36e-13	5.52e-12	0.53	94.63	2.42	62.63	0.01	8.04	6.15	54.36	31.32	3.68	0.51	13	4.61	15.43	8.71	7.67	6.18	10.56
322	APBB1	12.7606	41.5104	-1.70177	3.38e-13	5.55e-12	0.53	16.51	3.02	19.25	3.09	79.64	36.18	17.03	39.08	59.96	7.1	43.75	22.77	62.77	3.55	40.92	2.75	33.65
2919	CXCL1	63.3981	26.2225	1.27363	3.65e-13	5.99e-12	9.55	3.18	6.04	21.69	16.85	5.85	23.88	7.97	15.51	2.94	153.19	76.67	270.54	1.33	2.9	80.24	15.79	9.24
51253	MRPL37	56.0725	21.8692	1.35839	3.73e-13	6.12e-12	45.9	13.34	38.67	13.14	56.73	37.26	58.25	18.84	17.99	15.45	70	14.29	131.2	29.79	39.34	31.97	32.26	26.07
8407	TAGLN2	425.76	196.24	1.11742	3.73e-13	6.12e-12	1247	124.79	268.89	323.83	278.81	468.7	323.81	263.83	160.03	37.89	145.58	156.59	460.57	156.12	539.86	143.86	292.76	131.32
2950	GSTP1	304.331	144.549	1.07408	3.74e-13	6.13e-12	183.07	145.43	213.3	194.6	408.08	98.64	126.27	143.51	91.18	133.9	612.49	90.53	374.9	178.47	358.94	212.59	301.34	111.52
83604	TMEM47	30.3149	69.1383	-1.18946	3.76e-13	6.15e-12	34.49	121.62	6.65	37.88	9.63	149.42	15.56	98.57	21.09	13.98	7.61	93.78	2.17	53.19	41.92	25.57	150.67	25.74
2787	GNG5	311.285	131.935	1.23841	3.8e-13	6.21e-12	78.27	21.91	447.75	148.47	419.42	157.82	298.48	40.59	159.41	106.68	195.03	126.92	512.34	156.39	409.25	214.83	328.45	202.59
4070	TACSTD2	727.086	208.478	1.80223	3.84e-13	6.26e-12	258.42	21.91	875.55	438.39	591.32	77.81	412.45	92.41	126.54	7.36	1623.92	153.35	60.45	201.61	1208.73	608.36	1381.06	237.89
54874	FNBP1L	53.3381	10.4547	2.35101	4.03e-13	6.54e-12	209.87	9.53	11.78	7.64	2.06	12.79	43.78	33.7	3.1	2.58	5.83	12.13	10.57	9.57	35.47	4.8	151.35	2.64
58489	FAM108C1	63.1955	10.3176	2.61471	4.03e-13	6.55e-12	223.93	12.7	11.48	16.8	5.5	9.13	18.09	34.79	1.86	0.01	6.34	7.36	5.69	3.72	104.17	8.63	188.42	3.3
10439	OLFM1	9.18225	34.792	-1.92183	4.15e-13	6.73e-12	2.39	14.92	0.6	48.57	1.03	51.88	40.88	39.14	34.12	36.42	4.06	30.76	3.8	35.37	1.61	31.97	0.01	28.05
10417	SPON2	19.546	52.4793	-1.42487	4.21e-13	6.84e-12	22.02	30.17	3.02	30.55	26.82	43.11	27.5	163.08	25.74	15.08	6.59	103.96	38.76	30.05	20.64	29.73	5.49	13.53
57161	PELI2	14.2798	44.047	-1.62507	4.33e-13	7.01e-12	15.65	63.19	3.93	23.83	0.69	58.45	35.46	47.47	24.5	34.21	22.57	48.73	3.52	31.92	13.87	60.74	9.27	29.37
7140	TNNT3	2.8357	21.0808	-2.89416	4.35e-13	7.02e-12	0.01	6.99	1.21	47.35	0.01	10.23	3.26	1.81	0.01	8.46	8.12	4.12	0.54	39.36	8.71	36.44	3.43	33.32
5349	FXYD3	499.353	142.938	1.80467	4.38e-13	7.06e-12	578.66	5.4	641.71	154.89	403.95	72.7	392.91	44.58	169.96	10.3	740.31	56.53	600.17	372.36	371.52	310.1	478.09	219.42
771	CA12	67.9217	29.3418	1.21091	4.58e-13	7.37e-12	33.16	7.94	222.66	37.88	31.63	10.59	19.9	16.31	11.79	6.62	80.65	27.51	44.73	40.69	115.13	47.95	42.9	61.04
4869	NPM1	48.3081	17.2075	1.48923	4.65e-13	7.46e-12	20.96	12.07	52.87	19.55	112.76	19.73	30.39	11.6	19.85	12.51	42.1	7.58	98.67	16.76	24.83	37.4	32.26	21.45
998	CDC42	543.778	270.349	1.0082	4.94e-13	7.93e-12	416.02	184.81	923.89	281.36	926.17	354.36	509.41	315.65	359.15	191.29	266.81	172.62	660.08	282.19	390.87	325.44	522.7	378.45
9507	ADAMTS4	39.7673	82.8152	-1.05831	5.01e-13	8.03e-12	1.86	25.4	10.27	83.71	14.78	101.19	186.33	71.39	131.5	255.3	1.78	23.61	32.26	154	7.42	55.31	2.06	10.89
389125	MUSTN1	5.63763	27.1823	-2.26951	5.14e-13	8.23e-12	0.8	49.54	0.01	13.44	1.38	29.59	19.54	30.8	24.81	36.05	2.03	19.06	0.01	28.99	4.84	27.49	1.03	15.18
4257	MGST1	557.586	273.777	1.02619	5.17e-13	8.28e-12	341.2	60.97	888.54	463.74	446.58	226.5	1041.98	99.66	231.37	293.93	292.93	133.85	78.07	289.11	1423.19	407.6	517.9	528.91
221035	REEP3	46.2826	15.7335	1.55663	5.24e-13	8.36e-12	26.53	7.62	45.02	17.41	106.57	20.46	23.16	15.95	27.6	14.71	18.77	8.45	108.97	15.43	33.86	14.39	26.77	31.67
8581	LY6D	1377.24	206.455	2.73788	5.52e-13	8.81e-12	9.55	25.72	961.05	478.41	1070.56	33.24	6.15	6.16	132.43	5.15	4765.25	107	412.86	48.41	2999.89	677.74	1512.85	481.06
6586	SLIT3	24.9474	60.9116	-1.28783	6.26e-13	9.95e-12	70.84	72.08	21.45	50.41	3.78	35.07	24.96	142.42	30.39	30.53	2.79	82.74	0.01	62.5	37.41	39.96	32.95	23.43
84817	TXNDC17	681.479	201.211	1.75996	6.3e-13	1e-11	472	40.96	530.83	541.34	1460.07	155.26	266.65	137.71	202.21	59.59	548.58	197.31	1469.25	167.3	1019.1	230.81	93.35	244.16
23111	SPG20	26.8716	63.8253	-1.24805	6.47e-13	1.03e-11	22.82	96.21	22.66	62.02	17.53	50.78	32.92	92.05	53.65	63.64	12.43	61.51	18.43	53.46	36.44	47.31	30.89	51.8
6273	S100A2	1056.33	131.25	3.00868	6.52e-13	1.03e-11	40.86	2.22	286.41	239.51	3050.1	63.2	61.51	93.86	50.86	4.05	780.39	44.4	3264.89	387.52	1501.56	282.92	413.91	15.84
81539	SLC38A1	72.9854	33.2152	1.13577	6.58e-13	1.04e-11	60.49	15.56	125.68	45.82	80.79	21.19	92.98	16.67	51.17	15.45	22.57	18.63	75.9	23.41	113.52	72.57	48.05	73.58
3691	ITGB4	59.9885	24.4058	1.29746	6.63e-13	1.04e-11	80.13	5.08	27.49	30.86	80.79	8.04	7.96	23.92	16.44	6.25	62.39	38.34	120.9	30.05	98.04	40.28	26.77	24.42
84812	PLCD4	0.101275	12.1343	-6.90468	6.69e-13	1.05e-11	0.01	40.01	0	0	0.01	2.19	0.01	15.58	0.93	28.33	0.01	8.66	0.01	8.25	0.01	9.27	0.01	0.66
4085	MAD2L1	66.6726	10.0434	2.73085	6.93e-13	1.09e-11	65.8	1.91	51.97	10.69	119.29	15.34	93.71	6.52	33.5	8.09	30.94	5.2	159.12	7.18	25.8	18.54	17.85	20.13
131177	FAM3D	50.975	9.872	2.36838	6.93e-13	1.09e-11	13.27	0.64	89.13	9.47	9.28	0.73	2.17	0.01	9.92	0.01	213.04	9.75	0.01	2.66	30.96	57.54	56.29	5.94
54502	RBM47	48.1056	17.1389	1.48893	7.04e-13	1.1e-11	55.72	2.54	62.24	28.11	28.19	8.77	56.44	18.48	23.57	4.05	84.46	17.54	23.04	13.83	46.76	38.04	45.3	20.46
947	CD34	4.65864	25.2627	-2.43903	7.08e-13	1.11e-11	2.39	29.53	3.63	18.64	0.01	21.92	11.58	21.38	13.03	15.82	2.54	16.24	5.42	64.1	3.22	17.58	1.03	16.5
9246	UBE2L6	89.4932	44.5954	1.00488	7.63e-13	1.19e-11	48.29	30.8	71.6	35.74	44.35	56.99	105.65	54	95.21	18.39	48.95	38.34	260.51	23.94	52.57	50.19	64.18	101.62
2633	GBP1	19.9174	52.445	-1.39678	7.78e-13	1.22e-11	7.96	91.45	2.72	76.07	8.94	22.28	13.39	95.67	52.41	33.48	10.4	40.72	37.14	26.86	21.93	86.32	25.05	5.94
6941	TCF19	37.4717	10.8318	1.79053	8.5e-13	1.33e-11	22.29	7.3	9.37	7.33	86.98	21.92	24.24	13.05	25.43	7.73	25.62	8.66	121.44	9.84	8.38	13.43	6.18	10.89
79784	MYH14	41.759	13.5055	1.62855	8.85e-13	1.38e-11	14.33	0.01	57.71	7.33	49.16	2.19	22.79	2.9	8.37	1.84	102.46	11.26	9.22	15.96	40.31	50.51	67.27	26.73
2532	DARC	7.08924	29.9245	-2.07762	9.06e-13	1.41e-11	0.01	15.24	1.51	19.25	0.01	12.79	30.75	28.27	34.74	51.5	0.76	33.79	0.81	66.76	0.64	8.63	0.01	24.75
10016	PDCD6	77.4077	36.2316	1.09523	9.88e-13	1.53e-11	260.28	73.35	23.57	72.1	11.35	33.24	49.2	92.05	10.85	4.78	6.34	19.71	37.95	21.01	69.01	11.83	223.43	8.25
3713	IVL	37.0328	10.5233	1.81522	9.9e-13	1.53e-11	0	0	57.71	32.08	165.36	4.38	0	0	5.58	0.74	41.09	2.17	0.01	25	0.64	0.96	83.4	26.73
9200	PTPLA	3.072	21.4579	-2.80426	9.95e-13	1.54e-11	0.53	49.54	2.42	6.72	4.47	52.97	2.89	38.78	3.41	9.93	1.52	26.21	4.88	7.98	5.16	2.24	3.09	3.63
10974	C10orf116	789.809	377.364	1.06555	1.03e-12	1.59e-11	490.31	161.31	836.88	395.92	346.88	282.76	1442.85	205.48	422.1	230.28	782.67	119.56	24.67	716.52	2089.47	882.97	948.62	405.84
3397	ID1	799.059	364.167	1.1337	1.06e-12	1.63e-11	317.59	94.94	458.92	680.64	1043.4	129.32	644	121.04	303.63	83.14	2374.13	223.74	67.5	370.76	1516.39	1170.69	291.04	360.96
51125	GOLGA7	16.9129	47.4062	-1.48695	1.11e-12	1.72e-11	5.04	108.28	25.38	63.85	17.53	10.96	12.3	69.94	28.84	57.39	18.51	36.17	11.11	15.43	18.38	41.56	16.82	32.66
64073	C19orf33	51.6502	19.5726	1.39994	1.14e-12	1.75e-11	13	2.22	19.64	47.05	79.07	5.48	13.39	7.61	10.54	2.21	118.69	10.18	45.54	24.2	80.95	60.74	78.25	13.2
2768	GNA12	19.7486	52.3079	-1.40528	1.14e-12	1.75e-11	5.57	95.26	27.49	38.19	15.81	42.38	24.96	44.58	33.5	88.66	15.22	48.3	29.28	42.29	16.12	42.2	10.98	35.3
4209	MEF2D	15.0224	44.2869	-1.55976	1.16e-12	1.78e-11	1.33	56.84	14.5	31.77	7.22	36.9	25.69	32.98	25.12	46.72	22.32	42.02	10.84	56.39	14.19	55.63	16.13	36.29
26278	SACS	10.6001	36.2659	-1.77454	1.2e-12	1.85e-11	12.2	32.39	2.72	7.33	17.53	62.47	15.56	30.8	24.81	115.51	7.35	32.71	10.03	14.36	4.51	28.13	1.72	22.77
3851	KRT4	114.373	9.83773	3.53928	1.23e-12	1.88e-11	1.86	0.01	0.01	5.19	206.96	2.92	64.4	1.81	2.79	0.01	648	24.47	0.01	1.06	11.93	43.8	0.01	0.99
1847	DUSP5	36.0876	76.6109	-1.08605	1.25e-12	1.91e-11	8.22	30.17	95.17	237.68	26.13	24.11	43.42	60.88	66.37	28.33	23.59	48.95	20.06	126.34	30.31	85.36	17.85	27.39
5496	PPM1G	76.2262	35.5461	1.1006	1.27e-12	1.94e-11	64.21	37.15	48.04	30.86	79.07	54.07	80.32	22.47	48.38	24.65	126.81	15.81	114.94	42.02	49.66	71.61	58.69	28.71
7388	UQCRH	831.77	332.975	1.32077	1.29e-12	1.96e-11	829.12	172.1	1215.74	372.4	1096	259.01	417.88	288.47	380.86	292.82	822.49	457.65	990.8	338.05	606.94	347.5	1077.33	389.67
221662	RBM24	2.90321	20.601	-2.82699	1.39e-12	2.1e-11	0.01	19.37	0.01	10.08	0.69	25.21	7.96	14.5	13.65	25.38	2.79	30.76	0.81	19.42	1.29	22.7	0.01	14.19
23371	TENC1	16.3053	46.1722	-1.50169	1.49e-12	2.25e-11	6.63	32.39	5.44	15.27	8.25	60.28	54.63	22.83	47.14	33.11	8.62	58.48	7.05	82.98	10	44.76	7.55	51.14
84933	C8orf76	56.3426	22.6919	1.31205	1.7e-12	2.56e-11	39	4.13	36.25	21.69	60.16	36.53	92.26	11.96	41.56	11.77	100.43	17.54	64.52	18.35	63.21	51.15	2.75	33.98
51278	IER5	23.8671	58.2723	-1.28779	1.77e-12	2.67e-11	3.18	59.7	29.61	109.98	37.47	18.27	21.35	24.28	32.25	178.42	28.91	18.41	13.28	21.81	32.25	90.47	21.28	32.99
79987	SVEP1	13.0307	40.105	-1.62187	1.89e-12	2.84e-11	1.86	33.34	5.14	32.99	9.28	31.05	78.15	69.58	26.98	19.86	1.52	39.2	2.17	35.64	5.16	33.57	0.69	67.97
7534	YWHAZ	983.176	469.709	1.06568	1.9e-12	2.84e-11	377.55	308.01	1224.5	525.45	1302.27	619.58	574.17	200.04	527.86	489.26	964.77	311.89	2730.32	592.32	673.38	717.06	208.33	503.17
57819	LSM2	77.9479	37.1229	1.0702	1.92e-12	2.87e-11	105.07	19.05	108.76	46.13	96.95	44.93	80.32	37.33	42.18	32.74	43.12	19.06	103.55	32.71	71.92	58.82	47.36	53.45
138241	C9orf85	38.8895	12.0315	1.69257	1.92e-12	2.88e-11	142.21	10.48	40.48	20.77	37.13	12.79	19.18	7.25	18.61	2.58	23.08	11.7	5.69	5.05	22.9	17.26	26.77	20.13
346389	MACC1	36.2226	10.7289	1.75538	2.06e-12	3.07e-11	20.96	1.27	45.32	10.08	79.42	5.11	52.46	3.26	11.17	0.74	62.14	10.4	1.63	12.5	23.86	32.61	36.72	17.82
518	ATP5G3	747.915	347.063	1.10768	2.18e-12	3.24e-11	1156.79	291.5	592.46	231.57	937.51	685.34	1067.31	312.03	285.33	326.3	742.09	133.42	759.84	334.06	772.06	609.96	382.33	344.8
1901	S1PR1	11.3428	37.4314	-1.72247	2.18e-12	3.24e-11	2.92	32.07	8.16	54.68	2.41	8.04	15.2	57.98	61.72	37.89	1.27	75.59	5.69	15.96	5.16	22.38	2.75	15.84
2196	FAT2	52.7642	9.28928	2.50592	2.25e-12	3.34e-11	9.29	0.01	18.13	10.08	66.35	8.4	5.07	2.54	5.58	0.01	254.13	21.23	36.6	6.38	18.38	9.91	16.82	18.15
10981	RAB32	21.4703	54.2617	-1.3376	2.27e-12	3.37e-11	11.67	57.16	18.73	69.65	22.69	67.58	33.65	52.19	36.6	135.01	12.43	19.93	16.54	33.51	22.25	50.83	25.4	33.65
1606	DGKA	76.53	36.0945	1.08425	2.46e-12	3.63e-11	80.39	10.16	66.16	24.13	84.23	50.05	43.78	18.48	38.15	9.56	157.5	13.86	19.79	41.49	135.13	82.16	49.08	82.82
2597	GAPDH	5841.26	2279.68	1.35745	2.46e-12	3.63e-11	4946.61	3061.99	5939.43	1189.6	14530.6	4320.99	3094.83	2462.87	2549.68	2605.23	3269.66	1158.32	9769.46	1411.51	2724.47	2391.58	6283.77	3011.43
3872	KRT17	2593.48	570.108	2.18558	2.49e-12	3.66e-11	553.19	14.29	1389.16	805.9	12275	820.87	2799.24	433.07	572.52	8.46	1594.25	160.06	2127.17	1372.14	2627.72	1305.6	883.07	165.63
103910	MYL12B	903.912	418.977	1.10931	2.51e-12	3.69e-11	611.03	326.11	498.8	560.28	1306.4	548.34	598.42	326.52	507.08	338.8	1088.53	338.1	1229.89	260.92	1206.47	838.54	1085.56	288.37
5354	PLP1	3.91596	22.4177	-2.5172	2.53e-12	3.71e-11	0.53	22.23	0.01	15.58	0.01	10.23	24.24	60.88	14.58	26.12	0.01	25.34	0.01	4.79	0.01	15.66	0.01	27.06
768211	RELL1	26.2639	61.4258	-1.22576	2.61e-12	3.82e-11	2.92	118.76	23.87	80.65	23.03	47.13	37.99	99.66	49.93	53.34	25.62	53.06	14.1	16.76	11.93	54.03	56.63	42.23
1072	CFL1	1443.57	528.598	1.4494	2.61e-12	3.82e-11	1820.35	162.26	1023.29	384.62	1550.83	912.93	1496.04	459.16	699.37	485.58	857.74	324.24	2991.37	693.12	1393.2	902.79	987.06	540.45
1163	CKS1B	45.0336	15.7335	1.51716	2.63e-12	3.85e-11	180.68	25.72	10.57	24.75	14.1	23.02	23.88	48.56	4.03	0.01	4.06	13	62.89	2.39	23.22	5.11	61.09	4.95
51186	WBP5	38.1469	78.7704	-1.04609	3.13e-12	4.55e-11	48.02	207.35	46.83	123.11	29.91	13.88	21.71	104.01	26.05	114.04	32.97	37.69	13.01	26.6	97.39	79.92	28.49	27.39
4582	MUC1	76.9351	36.9857	1.05667	3.13e-12	4.56e-11	47.76	4.13	41.39	24.13	13.41	12.79	25.33	14.86	13.34	2.21	387.53	74.29	12.2	19.95	43.54	105.82	35.01	51.47
6286	S100P	4492.72	1210.07	1.89249	3.23e-12	4.69e-11	7774.38	113.04	5772.96	2333.07	7780.3	604.24	4640.07	1260.42	1778.67	68.06	1519.43	231.53	42.02	716.79	7898	3535.41	4409.52	2365.39
117581	TWIST2	830.589	376.37	1.14198	3.25e-12	4.73e-11	3358.14	829.4	71.91	574.94	113.11	691.18	454.42	1208.6	83.74	57.02	15.47	93.78	22.5	39.63	611.14	114.77	2682.16	53.78
200958	MUC20	49.9285	18.8528	1.40509	3.32e-12	4.82e-11	40.06	0.95	29	19.86	87.67	6.58	123.74	15.95	22.95	4.78	58.33	9.31	1.08	12.5	33.54	63.3	76.54	39.26
3475	IFRD1	26.399	61.1516	-1.21191	3.69e-12	5.33e-11	31.31	121.3	22.05	55.29	18.91	73.79	50.29	61.97	36.6	102.27	18.77	36.17	15.99	43.35	16.77	52.43	32.26	25.08
10102	TSFM	63.6006	27.9707	1.18513	4.03e-12	5.81e-11	92.33	20.96	53.48	28.72	58.1	61.74	96.6	17.76	33.5	15.82	53.51	23.61	50.15	18.88	75.46	35.49	63.49	34.31
26002	MOXD1	6.14401	27.148	-2.14359	4.15e-12	5.97e-11	2.65	41.91	2.42	28.11	3.78	55.16	26.41	21.74	21.09	1.47	0.25	25.77	0.01	14.89	2.9	37.72	0.69	19.8
1545	CYP1B1	2.76818	19.9154	-2.84688	4.39e-12	6.3e-11	0.01	9.84	0.91	58.35	0.01	12.06	9.77	18.84	11.79	39.36	0.76	5.63	2.98	21.54	0.01	5.43	0.01	14.19
4430	MYO1B	38.3157	12.2372	1.64666	4.43e-12	6.36e-11	38.47	18.73	25.68	22	31.97	17.9	22.07	17.76	20.16	0.01	15.98	6.93	129.31	8.51	26.12	10.55	22.31	10.23
948	CD36	31.1927	68.3156	-1.13101	4.44e-12	6.37e-11	15.92	63.19	5.74	84.62	7.91	38.36	68.38	60.88	83.43	80.19	35.76	83.6	34.97	93.62	19.99	51.79	10.98	41.57
8682	PEA15	37.843	77.982	-1.04311	5.09e-12	7.28e-11	12.47	49.85	67.37	76.68	25.1	90.23	43.78	78.28	60.48	167.01	42.61	66.28	35.51	71.55	29.99	69.05	24.02	52.46
3772	KCNJ15	35.1424	10.3862	1.75855	5.14e-12	7.34e-11	28.12	2.86	57.1	18.94	68.41	1.83	12.3	4.35	13.34	6.62	67.21	10.18	11.39	6.12	41.92	15.66	11.33	25.74
3075	CFH	7.89944	30.7472	-1.96063	5.59e-12	7.98e-11	0.01	17.15	2.42	47.96	6.53	14.98	8.68	20.66	13.34	5.52	12.17	27.07	8.13	78.2	18.7	30.05	1.37	19.8
9343	EFTUD2	57.2541	23.7545	1.26918	5.71e-12	8.13e-11	168.21	37.79	23.26	20.77	11.35	35.07	31.84	40.95	17.99	2.21	7.35	29.67	87.02	14.1	72.56	15.98	79.28	16.83
55084	SOBP	4.89495	24.4058	-2.31786	6.32e-12	8.99e-11	0.01	22.23	2.42	10.69	0.69	54.8	19.18	15.95	14.89	37.52	4.06	27.07	3.25	25.8	1.93	16.94	0.01	11.88
440712	C1orf186	35.9526	10.8661	1.72627	6.41e-12	9.11e-11	0.01	1.91	86.41	21.38	0.01	8.4	15.56	6.52	40.94	5.52	10.65	10.83	2.17	9.04	53.53	11.19	133.16	21.78
55529	TMEM55A	6.21152	26.8395	-2.11134	6.86e-12	9.73e-11	7.16	70.49	5.44	21.69	1.72	32.51	13.39	47.11	4.96	16.55	1.27	21.88	6.51	16.49	8.38	9.59	8.92	10.89
9068	ANGPTL1	1.18154	14.5681	-3.62407	6.96e-12	9.87e-11	0.01	42.55	0.01	5.19	0.01	15.71	5.43	28.99	6.2	28.33	0.01	7.8	0	0	0.01	5.43	0.01	6.93
79888	LPCAT1	79.7708	39.2481	1.02324	7.06e-12	9.99e-11	29.19	23.82	79.46	28.11	28.88	44.93	103.11	12.32	72.26	29.8	21.81	33.35	301.44	49.2	36.12	46.35	26.77	84.47
654466	KGFLP2	1.45161	15.425	-3.40955	7.13e-12	1.01e-10	0.01	53.98	0.01	7.64	0.69	13.15	7.6	43.13	1.55	2.21	0.76	12.78	0.01	2.66	1.61	4.48	2.4	3.63
6744	SSFA2	26.8378	61.6315	-1.1994	7.27e-12	1.03e-10	15.39	69.86	18.73	127.09	44.01	9.5	14.11	84.8	38.77	48.19	23.33	79.06	30.09	30.59	39.02	71.61	20.25	22.11
23170	TTLL12	39.7673	12.9913	1.61404	7.5e-12	1.06e-10	55.45	13.02	12.39	13.75	36.1	7.31	12.3	16.31	13.34	4.05	46.92	16.46	74.28	14.89	67.4	18.86	26.77	8.58
1308	COL17A1	70.9599	8.74084	3.02116	7.85e-12	1.11e-10	9.82	0.64	24.77	8.55	176.02	13.15	7.96	5.8	4.96	0.01	48.44	1.08	318.52	17.29	16.45	16.62	5.49	16.83
10948	STARD3	65.8962	29.616	1.15382	8.08e-12	1.14e-10	220.75	60.65	8.46	23.52	3.09	50.78	48.48	94.95	4.65	0.01	2.03	23.39	17.35	10.37	99.33	10.23	190.14	5.28
3265	HRAS	51.0763	20.2582	1.33415	8.25e-12	1.16e-10	34.76	16.19	19.03	27.49	137.17	17.17	16.64	13.77	13.34	11.04	84.96	19.49	36.87	26.6	77.72	32.93	40.84	13.86
2992	GYG1	37.6067	76.9537	-1.033	8.29e-12	1.16e-10	61.82	183.85	26.59	21.38	29.22	108.13	31.84	109.44	35.98	96.01	38.8	76.02	23.58	40.69	34.83	51.79	53.54	23.43
64063	PRSS22	33.1169	8.87795	1.89927	8.88e-12	1.24e-10	1.86	0.01	33.84	7.03	75.29	3.65	26.41	1.45	12.1	0.01	109.06	17.76	4.61	8.25	15.16	24.62	12.7	10.56
84952	CGNL1	7.76441	29.7531	-1.93809	9.51e-12	1.33e-10	2.92	30.17	12.08	6.11	9.28	25.57	27.5	83.71	12.72	41.2	6.34	21.66	0.81	23.41	1.29	26.53	1.03	22.77
51088	KLHL5	30.7876	67.1845	-1.12578	1.02e-11	1.42e-10	2.39	67.64	35.35	31.47	62.57	115.08	35.46	35.52	52.1	125.07	40.33	96.6	34.43	28.19	14.19	47.31	2.75	63.02
157638	FAM84B	37.7418	12.3057	1.61683	1.02e-11	1.43e-10	102.94	6.35	26.59	15.58	27.85	6.21	10.13	9.78	12.1	3.68	36.52	19.93	8.13	6.65	72.56	23.66	32.6	14.19
23095	KIF1B	19.8161	50.4569	-1.34838	1.09e-11	1.52e-10	7.43	88.91	19.03	19.25	20.63	39.09	22.07	56.53	32.56	62.17	28.15	72.56	22.5	38.3	11.61	45.72	13.73	24.75
63875	MRPL17	52.3591	21.1837	1.30549	1.1e-11	1.53e-10	48.55	20.64	50.45	25.36	70.13	20.82	32.56	26.82	20.78	9.56	35	14.73	124.15	17.82	45.15	25.26	35.69	32.66
10200	MPHOSPH6	68.293	31.707	1.10694	1.1e-11	1.53e-10	55.98	17.15	76.74	48.57	80.45	37.63	63.31	33.34	34.12	11.04	98.66	40.29	83.76	23.67	75.46	46.67	36.72	21.78
8434	RECK	5.57012	25.3656	-2.18709	1.13e-11	1.57e-10	0.53	12.7	0.91	16.8	2.06	31.78	22.07	13.77	18.61	14.35	2.79	30.76	3.8	43.62	2.58	28.45	0.01	28.38
3953	LEPR	6.27904	26.6681	-2.0865	1.13e-11	1.57e-10	1.59	27.31	6.34	43.38	3.09	6.58	10.13	29.72	21.71	20.97	1.78	24.47	1.9	17.55	7.09	17.58	5.49	52.46
8828	NRP2	6.14401	26.6681	-2.11786	1.13e-11	1.57e-10	0.01	36.52	1.51	12.83	3.09	29.59	22.79	21.74	15.82	28.33	4.82	39.64	6.23	24.47	2.26	22.06	1.72	19.47
7263	TST	57.4904	24.5086	1.23003	1.18e-11	1.64e-10	62.62	9.53	93.05	46.44	48.82	20.09	60.06	16.67	15.51	8.46	78.88	19.93	40.66	22.08	74.17	35.17	37.75	40.91
6502	SKP2	32.4417	8.70656	1.89768	1.19e-11	1.65e-10	16.72	0.95	22.96	10.08	35.07	14.61	54.27	1.81	17.06	3.68	16.74	7.36	104.91	15.96	19.03	9.59	1.03	12.87
5175	PECAM1	26.8378	60.9459	-1.18326	1.43e-11	1.97e-10	9.55	49.22	12.99	53.77	7.91	58.09	72.36	76.1	76.3	38.99	14.2	70.82	33.34	84.84	13.87	40.6	8.58	65.66
79804	NBLA00301	2.32932	17.5845	-2.91632	1.44e-11	1.98e-10	0.01	26.67	0.01	1.53	0.69	43.11	8.68	15.58	12.1	43.04	0.51	13.43	0.01	11.44	0.64	7.99	0.01	5.28
10000	AKT3	2.36308	17.7216	-2.90677	1.44e-11	1.98e-10	2.92	32.07	1.51	11	1.72	39.82	5.79	35.52	2.48	2.58	1.01	27.07	1.63	3.99	3.22	2.24	1.72	6.27
58476	TP53INP2	18.7021	48.4002	-1.37181	1.44e-11	1.99e-10	5.04	57.16	19.34	7.94	7.56	84.02	25.33	52.91	17.68	61.07	62.14	63.03	7.32	68.09	4.19	27.81	12.7	9.9
8821	INPP4B	51.9202	8.56945	2.59902	1.49e-11	2.04e-10	9.02	3.49	71.6	9.16	63.94	8.4	17	0.72	23.88	4.05	35.25	6.28	148.01	11.44	21.28	15.98	70.7	16.83
8910	SGCE	24.5423	57.1068	-1.21839	1.49e-11	2.05e-10	5.31	43.82	1.51	73.01	14.1	29.23	21.35	104.01	37.84	30.9	0.76	105.91	119	57.18	10.64	31.33	1.72	11.88
6443	SGCB	11.9167	37.2257	-1.64332	1.51e-11	2.07e-10	4.25	62.55	2.72	10.39	16.5	56.62	20.62	48.56	15.51	52.6	9.13	25.34	21.14	39.9	7.42	32.61	12.36	17.82
5366	PMAIP1	60.5286	26.7024	1.18065	1.51e-11	2.07e-10	6.37	2.22	108.16	80.04	147.49	18.27	26.41	22.47	69.78	9.93	119.96	15.59	12.47	24.2	22.25	39.96	32.95	27.39
5211	PFKL	73.7281	35.6489	1.04836	1.55e-11	2.12e-10	70.57	23.5	89.13	22.61	58.79	44.2	74.53	25.01	31.94	27.59	115.65	16.24	45.27	44.15	87.4	66.49	85.46	58.73
161291	TMEM30B	57.3891	24.6457	1.21944	1.67e-11	2.27e-10	37.41	3.18	69.19	37.58	50.88	15.34	48.12	15.22	15.2	1.47	47.17	12.35	67.23	46.01	127.71	45.4	58.35	41.57
81035	COLEC12	9.31729	32.1526	-1.78695	1.67e-11	2.27e-10	3.45	42.87	7.25	27.19	3.09	57.36	37.99	29.72	27.6	25.38	1.01	22.53	4.61	23.94	3.55	39.96	1.37	28.71
10272	FSTL3	3.27455	19.984	-2.60947	1.69e-11	2.3e-10	0.53	61.6	2.42	7.33	5.5	13.88	9.04	20.66	5.27	36.05	4.31	13.65	1.08	6.92	1.29	19.82	1.37	6.93
64321	SOX17	3.20704	19.8126	-2.6271	1.69e-11	2.3e-10	0.01	5.4	2.42	24.44	0.01	4.02	3.62	2.9	22.33	93.44	1.27	16.89	0.01	23.94	0.01	7.99	0.01	4.95
9843	HEPH	4.75992	23.3775	-2.29611	1.71e-11	2.32e-10	7.96	55.57	1.21	2.75	3.44	40.19	15.56	72.12	9.92	16.19	0.25	9.31	1.9	7.98	2.9	12.47	1.72	10.89
1363	CPE	37.7418	76.6451	-1.02203	1.72e-11	2.33e-10	4.78	48.27	8.76	144.19	31.97	68.68	91.17	87.7	96.45	41.57	28.41	60	60.72	39.63	15.8	122.12	10.3	86.12
5310	PKD1	16.7104	45.0753	-1.4316	1.75e-11	2.38e-10	2.92	32.07	9.97	12.53	11.69	101.92	42.69	19.21	23.88	68.06	29.67	38.77	11.93	57.18	15.16	46.35	4.8	38.6
493	ATP2B4	8.9797	31.5698	-1.81381	1.82e-11	2.46e-10	5.57	52.71	10.88	5.5	6.19	42.74	9.04	52.55	13.65	40.47	9.13	30.97	7.32	37.24	14.19	11.83	5.15	14.85
114789	SLC25A25	6.61662	27.0109	-2.02937	1.82e-11	2.47e-10	3.98	80.02	2.72	15.58	1.03	5.85	15.56	23.92	21.4	73.57	9.38	7.15	1.9	26.6	1.61	18.22	2.75	4.29
22915	MMRN1	8.81091	31.5356	-1.83962	1.82e-11	2.47e-10	0.53	91.77	1.51	13.44	0.01	5.85	57.16	72.84	22.02	47.09	1.52	26.42	3.25	8.78	1.29	10.23	1.03	18.15
84445	LZTS2	11.3765	35.9231	-1.65885	1.92e-11	2.6e-10	6.1	151.46	21.75	19.86	8.25	5.11	5.43	23.19	13.65	41.94	14.71	17.98	4.88	15.16	5.8	23.34	22.31	33.32
112479	ERI2	47.4304	18.3729	1.36823	1.96e-11	2.65e-10	68.72	28.9	80.67	17.72	60.51	21.55	44.14	21.02	20.16	10.67	40.58	10.83	18.7	10.64	63.85	22.38	30.55	26.73
9853	RUSC2	3.44335	20.3953	-2.56635	1.98e-11	2.68e-10	2.65	29.21	1.51	5.5	0.01	30.69	7.6	13.41	3.72	26.85	5.83	22.74	4.61	25.8	4.51	19.82	0.01	8.91
22838	RNF44	74.4033	36.3687	1.03267	2.04e-11	2.75e-10	102.15	26.04	61.03	25.66	46.07	21.19	40.52	39.14	34.12	13.61	107.28	51.98	55.84	40.69	140.61	54.67	67.27	42.23
124220	ZG16B	42.9068	15.6992	1.45051	2.13e-11	2.87e-10	14.06	0.01	19.64	18.64	23.72	2.19	10.13	2.54	1.86	0.01	230.79	61.08	0.01	4.52	18.06	14.07	28.83	13.53
64222	TOR3A	62.149	27.8678	1.15713	2.14e-11	2.88e-10	65.27	14.92	85.8	27.8	78.73	22.28	58.25	31.53	52.41	15.82	34.75	24.26	102.74	25	31.93	26.21	47.02	64.67
11248	NXPH3	0.270066	10.5233	-5.28413	2.23e-11	2.99e-10	0.01	20.32	0.01	7.64	0.01	6.58	0.01	11.23	1.55	5.15	0.01	24.47	0.01	4.79	0.97	6.39	0.01	1.32
22877	MLXIP	3.81469	21.0123	-2.4616	2.26e-11	3.04e-10	0.53	40.96	5.14	10.69	1.03	13.52	5.79	33.34	3.41	25.75	4.82	31.84	5.96	8.78	4.84	9.59	2.75	13.2
57758	SCUBE2	10.7014	34.792	-1.70096	2.43e-11	3.26e-10	3.18	2.22	40.79	27.19	6.88	6.58	27.5	13.05	8.68	5.52	2.03	9.96	2.71	104.26	5.48	23.66	3.78	111.52
3557	IL1RN	59.5834	26.2568	1.18222	2.48e-11	3.32e-10	5.31	1.27	149.85	78.82	63.26	23.02	47.03	14.13	23.57	3.31	84.71	6.71	45.81	29.26	42.89	49.87	76.54	31.67
10984	KCNQ1OT1	24.1372	56.1813	-1.21883	2.51e-11	3.36e-10	9.55	20	8.76	81.57	6.53	17.54	11.58	1.45	98.32	78.72	24.85	128.65	14.64	61.44	25.8	26.85	17.16	44.21
80790	CMIP	61.5751	27.6965	1.15265	2.52e-11	3.38e-10	20.16	10.8	49.85	11.3	75.98	43.11	62.23	23.92	33.81	10.67	151.16	24.26	70.21	47.08	35.15	41.24	40.16	34.97
80195	C10orf57	48.882	19.3327	1.33826	2.65e-11	3.54e-10	40.06	7.94	49.55	14.05	59.48	25.94	62.95	16.31	22.02	9.93	92.06	13	22.77	27.13	79.01	32.61	7.89	28.38
64866	CDCP1	52.1903	8.05528	2.69578	2.83e-11	3.78e-10	21.23	0.01	26.59	6.72	69.79	1.46	24.6	5.07	9.61	1.84	78.88	6.71	130.93	6.65	68.05	33.57	24.37	9.57
84259	DCUN1D5	58.2668	25.537	1.19009	2.87e-11	3.82e-10	65	28.58	60.73	29.94	78.04	33.61	60.78	21.02	31.94	23.18	63.66	13	63.97	19.95	49.02	39	49.08	28.71
729359	PLIN4	9.82366	32.701	-1.735	3.37e-11	4.48e-10	13.53	63.82	12.39	3.97	1.03	40.19	1.09	45.3	5.89	32.74	23.84	61.94	0.01	17.55	16.77	12.15	9.61	8.58
51053	GMNN	45.1686	17.1046	1.40093	3.43e-11	4.56e-10	37.68	7.94	61.94	46.74	34.72	9.13	34.01	14.86	18.92	1.47	7.35	9.96	85.12	13.03	17.09	13.11	116.35	37.94
79745	CLIP4	14.6173	41.1334	-1.49263	3.44e-11	4.56e-10	0.01	84.78	5.74	14.97	18.22	49.68	17	51.46	17.06	35.68	35	52.41	11.93	20.48	14.83	34.85	10.64	26.73
7374	UNG	34.771	10.8318	1.68262	3.49e-11	4.63e-10	48.55	6.35	31.42	7.94	49.51	13.52	29.67	10.15	11.79	5.89	46.41	11.26	31.17	10.64	22.57	14.71	38.1	16.83
100128178	LOC100128178	12.1192	36.4373	-1.58812	3.52e-11	4.66e-10	8.22	33.02	9.37	19.86	9.63	47.49	27.5	44.58	33.5	78.72	5.07	30.97	8.67	14.89	7.09	40.6	3.78	33.32
9618	TRAF4	46.0463	17.5845	1.38878	3.77e-11	4.99e-10	17.51	2.86	73.42	27.49	52.26	17.9	56.44	10.51	19.54	4.78	100.69	9.53	28.19	27.93	30.96	33.57	29.86	22.77
3899	AFF3	3.91596	20.6695	-2.40007	3.9e-11	5.14e-10	0.01	13.97	1.51	9.16	0.01	36.53	14.11	12.68	17.99	18.03	1.01	26.42	1.36	30.59	0.64	21.42	1.03	13.53
4359	MPZ	3.84844	20.8066	-2.4347	3.9e-11	5.15e-10	0.8	30.8	2.42	13.75	1.38	6.58	10.13	21.02	8.37	68.42	5.58	18.19	1.08	10.9	1.61	13.43	4.46	11.88
54386	TERF2IP	15.09	41.4419	-1.4575	4.4e-11	5.8e-10	28.39	112.09	11.78	63.54	1.38	27.03	13.02	83.35	10.85	6.99	3.04	43.75	1.63	3.72	29.02	19.5	40.5	15.84
10982	MAPRE2	19.9511	49.2572	-1.30386	4.75e-11	6.26e-10	9.82	55.57	9.06	31.16	8.59	90.23	49.93	42.76	52.72	50.77	25.11	41.59	11.11	55.59	9.67	54.99	7.21	27.72
79017	GGCT	74.302	36.8144	1.01313	4.79e-11	6.29e-10	72.7	18.73	72.81	50.71	102.79	24.48	54.99	28.99	29.15	58.12	157.24	41.8	50.96	20.48	75.46	52.11	33.98	36.62
56950	SMYD2	52.8655	22.4862	1.23328	4.96e-11	6.51e-10	15.65	5.08	93.05	34.83	125.83	31.05	40.52	10.51	31.94	12.88	44.89	26.64	76.99	22.61	29.35	19.82	22.65	35.3
114757	CYGB	9.82366	32.4268	-1.72285	5.25e-11	6.87e-10	4.25	19.05	6.04	48.27	6.19	33.24	32.2	26.82	22.95	20.97	6.34	18.84	5.69	43.35	4.19	42.84	5.15	40.25
2820	GPD2	50.7049	20.8066	1.28508	5.3e-11	6.94e-10	57.31	7.94	77.04	27.49	71.51	19	42.69	17.76	22.64	9.2	36.52	16.03	49.07	25.27	76.75	30.37	23.68	33.65
5055	SERPINB2	39.9361	7.81534	2.35331	5.39e-11	7.04e-10	0.53	0.01	0.91	7.33	325.57	7.31	3.98	14.13	0.62	0.01	53.51	1.08	0.01	29.79	1.61	8.95	0.69	0.01
10742	RAI2	0.438858	11.4488	-4.7053	5.48e-11	7.15e-10	0.01	38.1	0.01	4.89	0.01	5.48	0.01	34.79	0.62	3.68	0.76	11.05	0.01	3.72	0.64	2.88	2.06	0.99
2769	GNA15	48.0718	19.1956	1.32442	5.49e-11	7.16e-10	7.69	0.64	40.18	39.41	127.89	11.32	27.13	4.71	11.79	3.31	79.38	8.66	90.81	38.57	37.09	39.32	4.8	22.44
54809	SAMD9	31.5978	9.28928	1.76618	5.53e-11	7.2e-10	3.18	4.45	10.57	7.03	122.05	6.21	29.67	4.71	28.22	2.58	48.19	2.82	35.51	14.1	6.77	28.45	6.52	13.86
55848	C9orf46	57.5241	25.4684	1.17546	5.58e-11	7.27e-10	49.35	32.07	45.92	10.69	53.97	40.92	35.46	13.05	31.01	20.6	42.61	14.51	163.46	34.04	30.31	38.68	50.11	28.71
10162	LPCAT3	58.4356	26.0168	1.1674	5.64e-11	7.34e-10	69.25	10.8	22.05	14.05	46.07	20.09	59.7	17.03	15.2	2.58	130.87	22.53	45	43.89	79.66	72.57	41.18	24.42
79751	SLC25A22	38.1806	13.0256	1.55149	5.72e-11	7.44e-10	47.49	4.45	38.07	9.47	44.35	18.27	35.82	13.05	19.54	1.47	28.41	21.01	52.59	11.7	29.99	13.75	46.68	20.13
80301	PLEKHO2	7.96696	29.239	-1.87579	5.83e-11	7.57e-10	5.84	27.31	7.86	32.38	4.13	22.28	13.75	36.6	13.03	38.63	11.41	26.42	9.49	30.85	2.9	25.26	2.4	25.41
26224	FBXL3	14.4823	40.1736	-1.47196	5.95e-11	7.72e-10	15.65	128.28	6.65	52.55	3.78	28.86	11.58	82.26	6.82	3.68	5.83	39.2	5.69	7.45	28.06	14.71	52.17	8.25
254887	ZDHHC23	35.8513	11.7573	1.60847	5.96e-11	7.73e-10	29.98	1.59	25.38	3.05	14.1	13.52	52.1	4.71	30.7	2.58	70.76	16.46	4.61	13.3	30.64	25.57	65.21	21.45
1903	S1PR3	15.9339	42.7787	-1.42479	6.08e-11	7.87e-10	3.18	40.01	25.98	28.72	13.06	31.42	34.37	37.33	51.79	108.52	7.1	34.22	7.59	17.55	4.19	44.76	1.72	59.39
4088	SMAD3	70.7911	34.792	1.02481	6.28e-11	8.13e-10	24.94	10.48	59.52	28.72	92.48	31.78	53.91	18.84	27.29	10.3	99.93	25.56	66.41	39.63	142.87	100.06	74.82	46.52
79983	POF1B	39.1596	13.7797	1.50682	6.72e-11	8.68e-10	35.55	3.49	56.8	17.41	42.63	6.58	37.27	5.07	18.92	8.46	70.76	7.8	4.34	23.67	46.76	27.81	37.75	22.11
6480	ST6GAL1	45.945	18.0987	1.34402	6.85e-11	8.84e-10	10.88	5.08	6.95	10.08	9.28	18.27	36.54	10.15	33.81	5.89	252.86	27.51	8.4	13.56	7.09	26.53	3.43	40.91
169611	OLFML2A	14.1447	39.5566	-1.48365	6.9e-11	8.9e-10	16.45	79.7	7.25	8.55	9.63	59.18	14.47	107.63	25.12	13.61	17.75	50.25	7.59	14.89	13.87	15.34	14.76	14.19
4286	MITF	7.19051	27.2508	-1.92213	7.13e-11	9.19e-10	0.8	45.73	14.5	15.89	1.38	14.98	5.43	21.02	12.1	34.21	7.1	49.82	1.36	19.15	12.58	19.18	10.98	14.85
9208	LRRFIP1	22.8881	53.4734	-1.22422	7.16e-11	9.22e-10	9.02	88.91	24.77	52.85	21.31	33.24	24.24	47.84	32.56	71.37	22.57	68.44	15.72	39.36	37.09	40.6	22.65	32.66
6645	SNTB2	22.3142	52.685	-1.23943	7.17e-11	9.23e-10	14.59	99.07	37.16	39.1	14.44	30.69	19.54	69.22	34.74	35.68	19.53	77.32	17.62	36.97	24.51	35.17	19.56	39.26
26586	CKAP2	29.6398	8.26095	1.84316	7.19e-11	9.23e-10	16.98	3.49	39.28	8.55	45.72	12.06	23.52	5.44	19.23	1.84	40.58	14.08	47.71	3.46	20.32	9.91	8.58	13.2
7020	TFAP2A	29.741	8.29523	1.8421	7.19e-11	9.24e-10	23.61	0.01	18.73	5.5	26.13	4.75	15.56	1.81	5.27	0.74	66.7	13	60.99	10.37	31.6	22.38	2.75	11.55
3316	HSPB2	2.97073	18.2701	-2.62059	7.57e-11	9.69e-10	1.06	13.97	0.01	13.14	0.01	29.59	13.39	20.66	11.79	15.08	0.01	24.26	0.81	24.74	1.29	8.63	0.69	11.55
26262	TSPAN17	56.4439	24.7143	1.19147	7.68e-11	9.83e-10	54.92	10.48	51.36	20.47	90.76	28.49	50.65	27.18	30.7	9.56	88.77	33.14	63.97	18.35	43.21	35.17	24.71	36.29
1687	DFNA5	58.233	26.0511	1.16049	7.83e-11	1e-09	2.39	13.65	109.67	21.08	239.62	42.01	23.16	8.7	20.47	27.22	12.93	30.76	45	29.79	96.43	27.49	3.43	31.35
10963	STIP1	59.1108	26.7024	1.14645	7.85e-11	1e-09	42.19	14.29	42.3	16.8	57.07	25.21	39.44	34.79	23.57	26.85	51.74	33.35	185.69	27.39	45.15	35.49	24.71	24.09
2009	EML1	5.0975	22.829	-2.16301	8.39e-11	1.07e-09	2.65	29.21	2.11	6.42	4.13	45.3	12.66	28.27	17.06	26.85	2.03	27.29	4.07	23.41	1.61	13.11	1.37	7.59
23564	DDAH2	5.70515	24.063	-2.07648	8.48e-11	1.08e-09	3.71	30.8	4.53	20.77	7.22	20.09	9.77	16.67	7.75	50.77	8.12	23.61	3.52	21.81	5.8	23.66	1.37	10.89
8912	CACNA1H	1.41785	14.2938	-3.33362	8.68e-11	1.1e-09	0.01	47.95	0	0	0.01	14.61	6.15	17.76	2.48	19.86	0.25	8.23	0.54	15.43	4.51	5.75	0.01	2.97
116039	OSR2	0.97899	13.2655	-3.76024	8.99e-11	1.14e-09	0.01	24.77	1.51	12.53	1.38	6.58	3.26	16.67	3.41	2.58	0.01	12.56	0.01	8.51	0.01	11.19	0.01	23.76
80315	CPEB4	26.7028	58.7179	-1.13681	9.09e-11	1.15e-09	7.69	104.79	52.87	60.49	18.91	27.76	24.6	61.97	39.08	82.03	35.25	69.74	3.8	23.14	23.86	57.22	38.1	41.9
51255	RNF181	67.9892	32.8724	1.04843	9.3e-11	1.18e-09	57.57	18.42	65.86	33.91	81.13	44.2	64.4	23.56	40.01	27.22	36.77	27.72	137.71	34.84	69.01	46.03	58	41.9
8508	NIPSNAP1	38.5857	13.6083	1.50358	9.98e-11	1.26e-09	72.7	13.65	48.94	21.08	16.5	6.94	9.41	16.67	13.96	6.99	19.28	15.16	26.02	8.78	70.3	16.62	67.95	15.18
84262	PSMG3	35.2099	11.6202	1.59935	1e-10	1.27e-09	46.43	4.45	23.26	16.8	47.44	9.86	19.54	7.97	16.44	2.94	44.38	15.16	36.05	10.37	59.02	23.66	18.88	9.9
83857	TMTC1	23.3945	54.1589	-1.21103	1e-10	1.27e-09	15.39	66.05	9.37	51.02	10.66	72.33	62.59	50.01	82.19	82.4	6.34	53.71	10.03	32.18	11.93	46.99	12.36	42.56
622	BDH1	30.2812	8.80939	1.78131	1.03e-10	1.3e-09	65.27	2.86	50.76	13.14	14.44	4.38	39.07	6.16	10.54	5.52	18.01	7.15	18.7	7.98	24.83	11.19	28.14	20.79
23194	FBXL7	3.51086	19.7097	-2.48901	1.03e-10	1.3e-09	0.53	16.51	1.81	9.16	2.41	28.13	10.13	10.15	8.99	32.37	7.61	23.39	0.01	16.76	0.64	23.66	0.01	18.15
2045	EPHA7	3.61214	19.5726	-2.43791	1.03e-10	1.3e-09	1.06	35.56	0.01	11	0.01	13.15	18.45	18.12	11.79	23.18	1.01	36.17	0.01	15.16	3.22	7.67	0.01	8.58
22934	RPIA	49.8272	20.6695	1.26943	1.07e-10	1.35e-09	38.47	16.51	71	16.8	26.47	13.52	52.46	10.51	22.95	13.61	30.94	12.56	120.09	42.02	56.76	26.53	20.25	31.02
5733	PTGER3	0.337583	11.1746	-5.04883	1.08e-10	1.35e-09	0.01	27.63	0.01	2.75	0.01	13.52	0.01	11.23	2.79	12.51	0.25	20.36	0.01	6.38	0.01	0.64	0.01	2.64
7291	TWIST1	12.2205	36.1288	-1.56385	1.08e-10	1.36e-09	2.39	40.01	6.95	28.11	13.75	81.83	37.99	64.14	35.67	30.9	4.06	14.73	8.95	40.16	5.16	16.62	1.72	26.4
6602	SMARCD1	46.0801	18.4757	1.31851	1.23e-10	1.53e-09	54.66	7.62	36.86	9.78	32.66	21.92	50.65	14.13	21.09	5.15	35	20.58	84.58	27.39	73.53	31.97	19.22	23.76
10865	ARID5A	4.01724	20.9437	-2.38224	1.24e-10	1.55e-09	1.86	25.09	0.01	5.8	5.5	14.98	5.43	10.15	10.54	54.08	5.33	9.96	4.88	48.14	1.61	18.54	1.03	3.96
790	CAD	37.3704	12.9913	1.52435	1.28e-10	1.59e-09	25.47	8.26	7.86	3.36	57.41	24.84	28.94	7.61	18.3	6.25	71.01	12.78	63.43	14.63	34.83	27.49	19.56	11.88
79085	SLC25A23	8.3383	29.0333	-1.79988	1.35e-10	1.67e-09	3.98	37.79	5.44	3.97	0.01	39.45	5.07	27.18	7.44	50.77	26.38	26.42	8.67	51.33	5.48	14.71	7.89	10.89
80004	ESRP2	35.2774	11.8601	1.57263	1.36e-10	1.69e-09	48.29	2.22	34.44	16.8	26.47	3.65	42.69	8.34	16.75	1.1	33.48	9.31	6.23	12.77	52.57	26.53	62.46	24.42
7372	UMPS	42.9405	16.5905	1.37199	1.4e-10	1.73e-09	98.17	21.59	14.5	29.63	35.41	9.5	26.05	19.57	14.58	7.36	24.35	13	35.78	7.98	73.85	27.81	60.06	13.86
51339	DACT1	4.92871	22.7262	-2.20507	1.4e-10	1.74e-09	1.33	29.53	1.81	22.91	5.84	21.19	20.98	36.24	10.85	22.07	0.01	17.54	0.54	12.5	5.16	25.26	2.4	23.1
53833	IL20RB	9.99245	0.171389	5.86549	1.5e-10	1.85e-09	0	0	0	0	6.53	0.01	0	0	0	0	16.74	0.01	57.2	0.01	0	0	0.01	1.65
3861	KRT14	9.85742	0.01	9.94507	1.5e-10	1.85e-09	0	0	1.21	0.01	46.07	0.01	0	0	0	0	0	0	41.2	0.01	0.64	0.01	0	0
137797	LYPD2	9.7899	0.0685556	7.15788	1.5e-10	1.86e-09	0	0	0	0	0	0	0	0	0	0	73.55	0.43	0	0	0	0	0	0
5325	PLAGL1	0.843957	12.1686	-3.84985	1.53e-10	1.9e-09	1.86	26.36	0.01	11	0.01	12.42	2.53	30.44	1.86	0.74	0.01	13.86	0.01	2.39	0.97	5.11	0.69	8.91
90102	PHLDB2	27.8843	59.849	-1.10187	1.63e-10	2.01e-09	8.49	118.76	44.41	27.8	29.22	63.93	26.41	79.37	25.74	72.47	20.8	70.61	33.61	31.38	29.35	44.76	37.41	34.97
54987	C1orf123	27.2092	58.9921	-1.11643	1.69e-10	2.09e-09	16.18	83.19	19.64	51.32	20.28	39.45	26.05	48.56	29.77	84.24	35.76	64.76	41.75	76.6	31.6	45.08	20.59	30.36
287	ANK2	0.911474	13.0256	-3.837	1.7e-10	2.09e-09	0.01	36.83	0.01	7.03	0.01	15.34	6.15	32.98	1.55	6.62	0.01	13.86	0.01	1.06	1.61	1.92	0.01	5.28
118487	CHCHD1	53.3719	23.2746	1.19732	1.7e-10	2.09e-09	31.31	12.38	76.44	32.38	80.1	37.99	34.37	18.48	25.74	11.77	78.62	22.09	60.99	19.68	48.37	26.21	39.13	29.37
64409	WBSCR17	0.236308	9.80345	-5.37455	1.82e-10	2.24e-09	0.01	28.26	0.01	1.22	0.01	7.31	2.53	35.15	0	0	0.01	14.73	0.01	1.33	0	0	0.01	0.99
55227	LRRC1	64.4446	30.8843	1.06119	1.85e-10	2.27e-09	19.9	18.1	149.55	33.91	50.54	12.06	44.5	21.02	26.98	15.08	113.11	40.72	50.96	27.66	34.51	41.88	82.71	58.73
5195	PEX14	12.9294	36.8829	-1.51229	1.85e-10	2.27e-09	13.8	50.17	17.22	8.86	7.91	29.59	13.39	70.67	16.75	45.98	10.91	55.88	10.57	18.62	10.64	31.97	15.44	19.8
152007	GLIPR2	6.95421	26.1882	-1.91296	1.95e-10	2.39e-09	0.53	45.73	3.32	14.36	1.72	60.28	23.52	36.96	14.58	20.97	3.3	14.29	13.01	27.39	3.87	15.34	1.03	10.56
4486	MST1R	33.3194	7.33545	2.18341	1.97e-10	2.4e-09	11.41	0.01	47.13	7.94	43.66	5.11	12.3	3.99	13.65	1.1	49.71	6.93	14.91	5.85	79.01	23.98	29.86	10.23
5803	PTPRZ1	43.987	7.36973	2.5774	1.97e-10	2.4e-09	0	0	0	0	23.38	3.29	6.51	1.45	2.48	5.15	302.57	35.09	4.34	3.46	0.01	2.88	0.01	1.32
6241	RRM2	52.2578	7.23261	2.85306	1.97e-10	2.4e-09	29.19	2.22	13.29	1.83	99.7	17.9	27.13	6.52	25.12	1.84	46.41	4.12	175.66	0.01	23.54	16.62	15.1	18.15
55215	FANCI	30.8551	9.28928	1.73187	1.98e-10	2.42e-09	24.94	6.35	19.34	9.78	49.85	11.69	39.07	2.9	17.06	4.05	35.76	7.58	53.4	10.11	22.25	19.18	14.07	11.55
53832	IL20RA	29.2347	7.12978	2.03575	2.01e-10	2.45e-09	54.39	4.13	48.94	15.58	15.81	1.83	6.15	3.99	9.61	0.74	17.25	3.68	5.15	7.18	60.31	12.79	44.96	13.86
55808	ST6GALNAC1	29.0996	7.30117	1.9948	2.04e-10	2.48e-09	8.22	0.01	48.94	6.42	27.85	3.65	21.35	0.72	5.89	1.47	108.3	13	1.08	6.12	25.48	25.26	0.01	4.62
150223	YDJC	36.4927	12.7513	1.51696	2.14e-10	2.61e-09	29.19	2.54	45.32	14.97	50.54	10.23	31.48	8.34	16.44	3.68	39.31	13.86	75.09	16.22	29.35	14.07	3.78	28.05
6405	SEMA3F	36.6615	12.6485	1.5353	2.14e-10	2.61e-09	6.1	0.64	32.33	14.05	24.75	5.48	19.18	2.9	17.37	2.21	129.09	22.53	12.74	12.23	58.05	27.17	13.39	18.81
84266	ALKBH7	62.1152	29.5817	1.07024	2.28e-10	2.77e-09	132.39	26.36	21.15	31.77	38.16	28.13	17.37	41.68	19.23	9.56	79.64	23.39	18.43	27.93	141.25	63.62	78.94	15.18
5332	PLCB4	16.204	41.956	-1.37253	2.4e-10	2.91e-09	7.96	26.36	6.95	20.77	0.01	48.59	34.01	17.03	43.42	96.75	27.64	58.48	0.01	35.64	24.83	49.23	2.4	23.76
7046	TGFBR1	22.5168	51.9309	-1.20559	2.41e-10	2.91e-09	2.92	39.69	34.74	44.3	47.44	39.45	27.13	17.03	28.22	95.28	32.97	60.43	10.84	35.91	10	67.77	12.36	67.64
90550	CCDC109A	54.6884	24.4058	1.16401	2.43e-10	2.94e-09	146.19	28.9	87.92	18.33	69.45	39.45	21.71	45.3	22.33	16.55	26.88	19.71	27.11	10.37	30.96	20.46	48.74	29.37
652	BMP4	7.76441	27.4908	-1.824	2.53e-10	3.05e-09	3.18	17.15	5.44	23.52	7.91	24.48	23.52	24.28	12.41	5.52	9.13	41.37	2.71	39.36	3.55	18.86	5.15	40.91
399474	TMEM200B	17.5206	43.9099	-1.3255	2.63e-10	3.17e-09	8.49	45.41	14.8	21.69	11.69	95.35	43.78	38.78	26.67	31.64	10.14	43.97	28.73	33.25	14.51	49.55	2.06	42.89
79776	ZFHX4	3.30831	18.3729	-2.47341	2.72e-10	3.27e-09	0.01	23.18	0.01	3.97	0.01	29.96	17.73	17.4	6.82	15.82	2.54	17.54	2.98	24.74	1.93	20.78	0.01	12.54
7922	SLC39A7	38.3494	14.0882	1.44472	2.84e-10	3.41e-09	21.76	6.35	43.51	8.25	27.85	21.55	62.23	4.35	19.54	10.3	64.42	13.21	53.67	15.69	39.34	28.13	6.86	18.81
283174	LOC283174	0.776441	11.723	-3.91632	2.95e-10	3.54e-09	1.59	22.23	0.01	0.61	0.01	15.71	0.01	23.56	1.24	9.2	3.3	23.39	0.01	2.93	0.01	3.84	0.01	1.98
4241	MFI2	9.45232	0.274222	5.10725	2.97e-10	3.56e-09	1.33	0.01	1.81	0.01	11.35	1.1	0.72	0.01	2.17	0.01	0.51	0.22	60.45	0.53	0.01	0.64	0.69	0.01
164832	LONRF2	1.28281	13.7454	-3.42156	3e-10	3.6e-09	1.06	32.71	0.01	1.53	0.01	11.32	2.53	23.19	5.27	19.13	0.25	21.44	0.54	5.85	0.64	6.71	1.72	1.32
8045	RASSF7	34.6698	11.7573	1.56012	3.06e-10	3.67e-09	50.68	0.95	52.27	14.97	32.32	2.56	22.07	5.44	12.72	1.1	26.88	6.5	9.22	10.9	45.47	25.89	63.84	37.61
122961	ISCA2	40.915	15.5278	1.39777	3.09e-10	3.7e-09	18.84	10.48	21.75	11.61	77.35	27.4	40.52	12.32	21.09	7.73	35.25	8.01	80.51	16.22	56.44	26.53	18.19	23.43
140628	GATA5	0.945232	12.7171	-3.74995	3.21e-10	3.83e-09	0.01	20.64	0.01	0.92	0.01	36.17	1.81	25.01	4.96	3.31	0.01	14.94	1.9	9.84	0.01	1.92	0.01	4.62
114876	OSBPL1A	20.2212	48.0917	-1.24992	3.45e-10	4.11e-09	2.65	78.75	33.23	37.88	27.5	42.38	29.67	64.51	40.01	52.24	11.92	44.4	5.96	35.91	11.93	37.72	28.14	45.2
1945	EFNA4	30.7876	6.85556	2.167	3.76e-10	4.45e-09	22.82	2.22	42.6	3.05	33	4.38	17.37	3.62	4.65	0.01	63.15	8.88	32.53	10.11	19.03	9.91	33.63	16.83
1718	DHCR24	66.2	6.787	3.28598	3.75e-10	4.45e-09	0	0	0.01	0.61	20.63	2.56	39.07	2.54	0.62	0.01	320.57	25.12	142.86	16.76	0	0	0.01	0.99
1894	ECT2	41.7928	6.85556	2.60791	3.75e-10	4.46e-09	27.33	2.22	22.66	4.28	28.88	10.23	24.6	6.52	15.2	5.15	23.08	8.23	188.4	3.99	15.16	14.07	8.92	7.26
4776	NFATC4	9.11474	29.9245	-1.71505	3.8e-10	4.5e-09	3.45	51.44	13.6	15.89	4.13	42.38	17	35.52	14.89	24.28	17.25	37.04	0.54	18.62	4.84	22.7	6.86	22.11
6535	SLC6A8	33.522	11.3802	1.55858	3.84e-10	4.54e-09	17.51	11.11	35.05	4.28	37.13	16.07	10.85	21.74	4.34	5.89	53.51	18.84	32.8	9.31	29.99	2.24	80.31	11.22
92421	CHMP4C	26.9729	7.16406	1.91266	3.94e-10	4.65e-09	68.19	1.59	24.77	13.44	25.1	1.1	12.66	6.89	7.75	0.01	18.26	3.25	23.86	9.04	32.25	11.51	22.99	17.49
540	ATP7B	26.8041	7.30117	1.87625	3.94e-10	4.65e-09	117.01	5.72	6.65	3.67	3.78	9.13	6.51	4.71	8.06	4.05	50.47	16.24	5.96	3.19	11.93	11.19	6.18	3.96
51316	PLAC8	27.7831	6.92411	2.0045	3.95e-10	4.66e-09	1.86	0.01	4.83	5.5	70.13	3.65	18.09	0.01	42.8	0.74	67.46	12.35	30.09	6.38	10	12.47	0.01	17.16
317649	EIF4E3	19.3097	46.515	-1.26837	4.07e-10	4.79e-09	2.12	53.66	22.36	31.16	4.47	55.89	24.6	50.37	33.5	45.98	11.41	49.17	17.35	50.8	43.86	47.31	19.22	33.98
6698	SPRR1A	27.513	6.82128	2.012	4.07e-10	4.8e-09	1.33	0.01	15.71	17.11	12.03	2.19	8.68	1.81	4.34	0.74	169.67	1.08	0.01	6.65	3.22	22.38	2.06	9.9
27145	FILIP1	0.371341	10.6947	-4.848	4.15e-10	4.88e-09	0.8	22.55	0.01	3.67	0.01	9.86	0.01	11.6	1.55	13.61	0.25	14.73	0.01	3.99	0.64	15.98	0	0
25797	QPCT	30.8551	9.70062	1.66936	4.24e-10	4.99e-09	20.43	0.01	121.45	20.47	14.78	12.06	14.83	5.07	22.02	5.52	8.37	5.63	6.78	5.05	22.57	9.59	52.17	26.07
23347	SMCHD1	28.7621	60.2946	-1.06786	4.66e-10	5.46e-09	18.84	80.02	31.12	60.79	15.13	27.4	23.16	89.15	62.65	40.47	20.29	97.25	19.52	28.19	34.18	46.03	37.75	58.73
6920	TCEA3	7.19051	26.1882	-1.86475	4.69e-10	5.5e-09	6.1	37.47	3.32	23.52	2.41	20.46	10.85	30.44	5.58	16.19	12.68	22.53	7.32	36.97	13.87	19.18	1.37	27.06
64061	TSPYL2	3.10576	18.0987	-2.54286	4.71e-10	5.52e-09	2.92	34.29	1.21	9.78	0.69	9.5	7.96	13.41	7.13	25.75	2.54	14.94	0.54	31.38	3.22	15.98	2.75	5.94
3716	JAK1	22.7531	51.3139	-1.17329	4.76e-10	5.57e-09	16.45	133.05	23.26	52.24	8.94	33.97	26.05	99.3	23.26	13.24	11.67	57.61	7.32	13.83	39.34	32.93	57.32	27.39
89927	C16orf45	21.8754	50.4569	-1.20574	4.83e-10	5.65e-09	3.45	35.56	20.85	32.69	44.01	70.51	30.75	22.47	31.32	100.8	21.3	57.61	5.69	51.6	39.99	46.35	7.89	39.26
25891	PAMR1	11.7479	34.0036	-1.53329	4.92e-10	5.75e-09	8.49	15.56	2.42	23.22	6.19	42.01	48.48	48.56	23.88	9.56	2.03	40.72	5.69	52.13	11.93	47.63	4.46	19.47
79039	DDX54	48.1393	20.3953	1.23898	5.01e-10	5.85e-09	75.62	17.46	33.54	13.14	38.16	23.02	45.22	19.93	26.05	12.14	32.46	11.48	111.96	28.19	27.41	32.29	28.83	28.38
2628	GATM	6.68414	25.4684	-1.92989	5.04e-10	5.88e-09	11.14	45.73	0.91	27.8	0.69	14.98	27.5	42.4	9.92	23.91	5.58	18.41	3.8	23.14	0.64	15.03	1.72	21.78
10143	CLEC3A	2.70066	16.3505	-2.59795	5.99e-10	6.97e-09	0.01	31.12	0.01	1.22	0.01	12.42	16.28	24.64	2.17	9.56	7.1	47.22	0.01	5.05	0.01	2.56	0.01	0.66
23187	PHLDB1	7.59561	27.0452	-1.83213	6.32e-10	7.34e-09	6.1	28.26	6.04	15.27	2.41	13.88	4.7	21.74	8.99	15.82	10.4	69.53	5.15	22.87	11.93	22.7	12.36	10.23
100128274	LOC100128274	19.6473	46.4464	-1.24123	6.96e-10	8.08e-09	6.9	32.71	6.95	72.4	4.13	21.19	6.15	6.89	89.32	40.83	7.61	104.18	13.83	63.04	17.74	7.67	27.46	28.05
55240	STEAP3	32.9143	6.68417	2.2999	7.17e-10	8.29e-09	34.23	2.86	41.39	5.19	56.04	6.21	11.94	2.54	4.65	0.01	74.06	8.66	16.81	3.72	36.12	15.66	10.98	13.86
11187	PKP3	60.3261	6.64989	3.18138	7.17e-10	8.29e-09	201.64	5.08	9.06	9.47	12.38	9.86	13.75	15.95	0.93	0.01	4.57	9.53	18.16	0.8	69.34	5.75	212.79	3.63
4830	NME1	39.7673	6.75273	2.55804	7.17e-10	8.3e-09	76.41	0.95	15.71	11	31.97	9.86	13.75	5.07	5.89	2.94	19.02	8.88	105.45	7.71	49.99	7.67	23.68	4.95
645638	LOC645638	34.636	6.51278	2.41093	7.17e-10	8.31e-09	5.57	0.95	196.08	30.24	2.75	0.01	25.33	5.8	9.92	1.1	51.74	7.8	3.8	0.53	1.93	1.6	7.55	8.58
6507	SLC1A3	26.534	6.75273	1.9743	7.68e-10	8.87e-09	5.31	0.01	4.53	4.89	8.59	8.77	16.28	4.35	15.51	3.68	135.43	14.29	20.06	5.32	6.77	7.99	0.69	7.92
51422	PRKAG2	6.68414	25.0571	-1.9064	8.06e-10	9.28e-09	2.12	39.69	6.95	13.44	3.78	33.61	7.24	26.82	8.99	32.37	4.31	31.62	15.72	19.15	5.48	17.9	5.15	11.22
6910	TBX5	0.438858	10.2148	-4.54076	8.13e-10	9.34e-09	0.8	18.1	0.01	4.28	0.69	14.61	0.72	31.17	1.86	4.78	0.01	11.7	0.01	6.92	0.01	1.92	0.01	0.66
2775	GNAO1	0.438858	10.2148	-4.54076	8.13e-10	9.35e-09	0.01	23.82	0.91	1.22	0.69	9.86	0.72	15.22	1.86	18.03	0.01	12.56	0.01	3.46	0.01	5.11	0.01	4.62
2954	GSTZ1	40.4424	15.8021	1.35576	8.19e-10	9.4e-09	15.12	6.35	33.54	28.41	33.69	13.15	15.92	16.31	10.85	2.21	66.7	14.73	71.29	8.25	63.85	22.7	44.27	30.03
91445	RNF185	11.2415	33.0781	-1.55704	8.54e-10	9.79e-09	9.02	110.5	11.48	34.52	2.75	21.19	7.24	49.65	6.82	17.29	6.59	31.19	1.9	3.99	18.06	16.94	41.87	16.5
92999	ZBTB47	24.576	53.4048	-1.11972	8.6e-10	9.85e-09	19.63	27.63	10.27	17.11	25.44	157.45	54.27	48.92	37.22	49.29	28.15	52.2	9.22	42.02	29.02	77.68	14.07	24.09
1727	CYB5R3	28.5933	59.6776	-1.06151	8.7e-10	9.96e-09	45.1	151.78	6.95	27.49	18.56	53.34	46.67	127.2	29.46	45.98	22.06	30.97	43.91	53.19	20.96	45.08	21.28	22.11
57659	ZBTB4	26.534	56.6955	-1.09539	8.82e-10	1.01e-08	12.47	84.78	12.69	33.91	28.88	63.2	26.77	75.02	26.05	20.6	42.1	81	17.89	48.14	45.47	69.05	28.14	22.77
2162	F13A1	23.6983	52.5479	-1.14885	8.87e-10	1.01e-08	1.06	23.5	9.67	99.9	3.78	38.36	70.55	97.49	80.95	36.79	5.83	33.57	20.6	35.64	11.29	56.58	22.31	63.35
9170	LPAR2	30.3487	9.5635	1.66602	9.87e-10	1.13e-08	24.14	0.01	23.87	8.25	28.88	4.75	16.28	5.44	13.03	1.47	88.77	13.86	10.3	6.65	23.86	27.49	32.95	14.85
146556	C16orf89	1.24906	13.0941	-3.39001	1.03e-09	1.17e-08	0.01	2.22	0.01	14.05	0.01	14.61	9.41	11.6	1.86	5.15	0.76	6.93	0.54	28.19	0.01	16.94	0.01	17.16
9890	LPPR4	1.28281	12.9913	-3.34016	1.03e-09	1.17e-08	0.01	4.76	1.21	55.6	0.01	10.96	8.68	22.47	1.86	0.01	0.01	2.82	0.01	6.65	0.64	7.35	0.69	9.57
7325	UBE2E2	15.5626	40.0707	-1.36447	1.03e-09	1.18e-08	2.92	42.23	3.63	19.55	4.81	50.41	17.73	37.33	22.64	61.8	29.67	64.54	45.81	27.66	4.51	32.93	0.69	19.14
2615	LRRC32	4.48985	20.2582	-2.17376	1.05e-09	1.19e-08	3.18	23.82	1.81	21.69	2.75	9.13	9.41	44.94	13.65	17.29	1.78	32.27	1.9	10.64	5.16	9.59	2.4	9.9
55273	TMEM100	4.42234	20.1553	-2.18828	1.05e-09	1.19e-08	1.06	16.51	0.01	31.16	0.01	18.63	22.79	19.21	16.13	14.35	0.76	19.28	0.01	5.59	1.61	37.72	1.37	20.79
30008	EFEMP2	4.6924	20.9437	-2.15812	1.06e-09	1.2e-08	2.65	50.81	0.91	7.64	9.28	22.65	13.39	34.43	8.68	21.7	2.54	7.15	2.71	12.77	3.87	25.57	0.69	16.17
51313	C4orf18	23.5295	51.9309	-1.14212	1.06e-09	1.2e-08	12.2	48.9	11.48	66.9	16.16	38.72	48.12	70.67	54.9	28.33	10.4	61.08	8.67	26.33	49.99	96.87	9.61	26.4
10631	POSTN	12.6931	35.0319	-1.46462	1.07e-09	1.22e-08	12.47	56.84	2.42	56.52	2.75	67.22	17.73	60.16	20.78	3.31	0.01	29.46	6.23	2.39	15.48	23.02	43.24	27.06
8076	MFAP5	0.641407	11.2774	-4.13605	1.09e-09	1.23e-08	0.01	20.96	0.01	0.61	0.01	15.71	2.17	17.03	3.41	8.83	0.01	16.24	0.01	4.79	0.64	10.23	0.01	7.26
27063	ANKRD1	0.945232	12.0315	-3.67	1.14e-09	1.28e-08	0	0	0.01	0.61	4.13	0.01	0.72	0.01	1.24	123.24	1.52	0.87	0.01	1.6	1.29	0.64	0.01	0.66
114824	PNMA5	8.87843	0.171389	5.69496	1.17e-09	1.32e-08	0	0	0	0	0	0	43.78	0.01	43.73	0.01	0.25	0.22	0	0	0	0	0.01	1.32
56978	PRDM8	6.98797	25.5712	-1.87158	1.19e-09	1.34e-08	11.41	61.6	0.6	13.14	13.06	12.42	6.15	21.38	10.54	27.22	6.09	45.48	2.71	9.57	11.93	21.1	0.69	9.9
54503	ZDHHC13	50.6712	22.5205	1.16993	1.23e-09	1.39e-08	16.72	4.13	75.83	46.44	36.79	13.52	52.82	13.41	27.6	6.62	125.03	21.88	15.72	14.63	71.59	48.27	24.71	30.69
25849	DKFZP564O0823	11.4103	32.8038	-1.52353	1.29e-09	1.45e-08	23.35	78.11	14.8	18.33	3.44	25.21	18.45	48.56	20.78	23.91	11.92	25.12	1.08	34.84	2.58	25.89	4.8	18.15
8942	KYNU	32.5767	11.3117	1.52603	1.3e-09	1.46e-08	20.96	0.95	3.63	17.72	38.5	5.11	46.31	17.4	11.48	0.74	32.21	7.15	23.04	3.19	107.71	30.69	17.5	21.12
9982	FGFBP1	29.5385	6.34139	2.21973	1.37e-09	1.53e-08	0	0	0.01	17.11	68.76	6.21	3.62	2.17	0.62	0.01	107.79	6.28	62.89	15.16	1.93	6.39	0	0
126	ADH1C	31.9691	6.44423	2.3106	1.37e-09	1.53e-08	20.16	2.22	15.71	8.25	1.38	2.19	148.34	6.52	5.27	3.31	89.27	9.1	0.01	4.26	0.01	14.07	12.36	6.27
2990	GUSB	35.7838	6.44423	2.47323	1.37e-09	1.53e-08	243.56	3.18	1.51	4.28	4.13	8.04	9.77	15.58	3.41	1.47	3.3	3.47	7.05	13.03	9.03	1.92	6.86	7.92
3627	CXCL10	41.2864	6.37567	2.69502	1.37e-09	1.53e-08	3.71	8.26	13.29	7.33	4.81	6.21	15.2	5.07	58.93	0.74	2.54	1.95	236.11	0.01	9.03	26.53	3.43	3.63
1824	DSC2	53.4731	6.20428	3.10748	1.37e-09	1.53e-08	3.98	0.01	4.53	5.5	183.58	2.19	10.13	5.8	12.72	3.68	46.67	7.8	203.58	6.65	2.58	14.39	2.75	8.25
54101	RIPK4	36.5602	6.37567	2.51963	1.37e-09	1.53e-08	31.84	0.95	15.41	12.22	33.35	2.56	24.96	4.35	9.3	1.47	94.6	10.4	52.32	7.18	28.06	11.83	21.62	2.64
5931	RBBP7	24.7786	53.3705	-1.10695	1.38e-09	1.54e-08	22.02	182.58	13.9	67.82	3.44	27.76	6.87	104.73	9.92	16.92	6.85	45.48	57.74	13.56	34.83	19.5	67.27	8.91
10165	SLC25A13	25.7238	7.23261	1.83052	1.42e-09	1.58e-08	32.9	7.3	32.63	6.72	17.53	8.04	24.6	7.97	9.3	1.1	12.43	6.93	40.66	4.52	41.92	12.79	17.85	9.9
3321	IGSF3	25.6225	7.23261	1.82482	1.42e-09	1.58e-08	59.17	1.27	27.19	9.16	14.44	4.02	25.69	7.61	8.99	0.74	20.29	10.4	19.52	8.51	32.89	8.31	17.16	12.21
3217	HOXB7	27.648	8.39806	1.71905	1.44e-09	1.6e-08	39	2.54	22.96	12.83	42.97	2.92	11.58	9.42	10.85	1.84	15.22	5.85	22.5	8.25	40.63	16.3	46.33	15.51
26298	EHF	27.8168	8.50089	1.71027	1.44e-09	1.61e-08	17.25	0.64	40.79	11.61	38.16	2.56	51.74	6.52	9.3	0.01	42.61	8.66	6.51	7.71	23.22	21.42	26.08	15.51
57822	GRHL3	52.8317	24.2344	1.12435	1.45e-09	1.61e-08	18.84	1.27	87.31	31.16	48.13	13.15	185.96	4.71	18.92	0.01	50.98	6.5	4.61	45.75	79.98	62.02	8.24	51.47
10537	UBD	40.4762	16.2477	1.31684	1.47e-09	1.64e-08	1.86	0.01	153.48	33.91	13.06	5.85	30.03	4.35	91.18	4.05	28.66	4.12	8.13	4.26	6.77	21.42	36.04	73.25
2534	FYN	13.402	36.2316	-1.4348	1.49e-09	1.65e-08	18.84	71.76	7.86	20.16	5.16	48.22	18.81	86.98	27.6	38.99	1.01	26.42	6.23	21.01	13.54	12.79	25.74	15.18
5789	PTPRD	2.22805	15.2193	-2.77205	1.52e-09	1.69e-08	0.01	14.29	0.6	20.16	0.01	16.44	8.68	15.22	11.79	3.68	0.01	20.79	0.01	14.89	0.64	16.3	0.01	10.89
10682	EBP	33.5895	11.7916	1.51026	1.52e-09	1.69e-08	48.02	4.45	13.6	15.27	54.66	16.44	30.03	5.07	17.68	6.25	55.54	6.06	30.09	19.95	27.41	22.38	18.88	10.23
54796	BNC2	6.00897	23.1032	-1.9429	1.56e-09	1.73e-08	3.71	24.77	9.06	11.3	4.13	23.75	14.11	16.31	14.27	32.37	1.01	30.32	6.23	26.07	1.29	12.79	2.06	27.39
131583	FAM43A	17.453	42.2988	-1.27714	1.64e-09	1.81e-08	7.16	19.69	7.25	87.07	9.97	67.95	51.01	18.48	43.42	19.13	19.78	30.32	12.2	26.33	9.67	42.2	1.03	74.9
83468	GLT8D2	11.7141	33.1124	-1.49912	1.67e-09	1.85e-08	4.25	20.32	2.42	43.99	6.19	37.63	39.8	30.44	30.7	17.66	1.52	31.62	16.26	28.46	8.38	44.12	1.37	43.55
221749	C6orf145	4.01724	19.3327	-2.26677	1.71e-09	1.89e-08	2.39	27.94	4.53	20.77	1.03	11.69	6.15	23.92	7.44	54.81	3.3	11.7	2.17	6.12	6.13	23.66	3.78	3.3
2824	GPM6B	4.86119	21.1151	-2.11889	1.74e-09	1.92e-08	0.53	29.85	2.42	10.39	1.38	11.69	20.62	60.52	17.37	26.85	3.3	24.47	0.01	10.9	0.64	7.99	0.69	12.21
10536	LEPREL2	4.45609	19.7783	-2.15007	1.75e-09	1.93e-08	0.01	16.19	1.21	10.69	5.16	38.36	12.66	5.44	8.68	20.97	2.54	31.19	8.4	10.37	1.29	24.62	1.72	17.82
63928	CHP2	28.5595	8.98078	1.66906	1.83e-09	2.02e-08	0	0	6.95	6.11	17.88	6.58	23.52	0.01	2.48	0.01	124.53	14.29	0.01	30.32	66.76	6.39	0.01	7.92
1780	DYNC1I1	1.2153	12.6485	-3.37958	1.9e-09	2.09e-08	1.86	33.98	5.14	2.14	0.01	6.21	1.09	10.15	2.17	38.99	0.51	8.66	0.01	12.23	0.01	4.16	0.01	1.65
54892	NCAPG2	24.3397	6.40995	1.92493	1.92e-09	2.11e-08	8.22	3.81	9.06	3.97	34.04	12.79	30.75	2.9	13.96	5.15	23.84	4.98	76.44	6.12	9.67	7.35	8.58	11.88
84343	HPS3	54.3508	25.5712	1.08778	1.95e-09	2.14e-08	69.78	18.1	42.9	17.11	62.91	25.57	59.7	23.19	30.7	8.83	79.38	32.49	53.4	25	44.83	37.4	37.41	37.61
5010	CLDN11	6.92045	24.5086	-1.82435	2.05e-09	2.24e-08	0.01	16.19	2.42	34.22	2.75	19.36	45.95	15.22	8.06	12.14	2.54	20.14	5.15	35.91	2.26	32.93	0.01	30.69
93166	PRDM6	2.76818	16.5562	-2.58036	2.16e-09	2.36e-08	0.01	13.34	0.01	5.8	0.01	23.02	13.75	5.07	4.03	21.34	5.83	22.53	0.01	25.53	2.58	15.34	0.01	12.87
4017	LOXL2	44.4597	19.0585	1.22207	2.18e-09	2.38e-08	29.19	8.57	36.25	5.8	141.3	75.62	29.31	13.77	32.88	16.92	8.88	11.05	99.76	6.92	16.45	18.22	12.01	28.05
100130764	LOC100130764	30.3487	60.9459	-1.00589	2.19e-09	2.39e-08	7.69	22.55	8.46	35.44	12.38	14.61	13.39	7.25	127.78	64.01	35.76	190.38	22.77	72.88	26.44	18.54	17.16	48.17
3294	HSD17B2	60.3261	29.6503	1.02473	2.19e-09	2.39e-08	20.96	0.01	134.14	72.4	15.47	33.97	53.91	18.48	30.08	0.01	28.41	13.65	13.28	37.5	246.07	48.59	16.82	42.23
9903	KLHL21	21.7403	48.5716	-1.15974	2.24e-09	2.44e-08	7.16	82.24	9.67	22	25.1	83.66	32.2	76.1	20.16	48.19	29.17	50.9	44.73	43.09	11.93	16.3	14.07	22.44
51599	LSR	33.1169	11.9287	1.47313	2.26e-09	2.46e-08	7.96	0.95	31.42	11.61	31.63	4.02	20.26	3.26	7.44	2.21	109.82	17.76	18.16	10.37	30.31	41.24	27.8	10.23
3704	ITPA	46.3839	20.0868	1.20738	2.29e-09	2.49e-08	144.6	45.41	15.11	36.96	4.13	25.94	25.33	41.31	5.89	0.01	2.54	9.53	45	10.11	76.43	8.31	90.95	9.57
1601	DAB2	28.0869	57.8952	-1.04355	2.33e-09	2.53e-08	19.9	74.94	19.94	55.29	9.97	104.12	107.45	105.82	25.43	26.49	9.64	42.88	9.49	23.41	34.51	39	35.35	70.94
10212	DDX39	41.9615	17.3446	1.27458	2.36e-09	2.56e-08	8.22	3.49	34.14	7.94	61.54	31.78	41.25	2.54	21.09	11.77	85.72	13.86	78.61	16.22	34.18	41.24	1.37	29.37
286133	SCARA5	3.20704	17.0703	-2.41218	2.42e-09	2.62e-08	0.8	8.26	0.01	6.42	0.01	35.8	27.13	27.18	4.65	3.31	0.01	6.93	0.01	38.03	0.64	10.55	0.01	20.13
27293	SMPDL3B	52.5954	6.03289	3.12402	2.6e-09	2.81e-08	235.6	4.45	5.44	8.86	1.38	17.54	20.26	14.13	1.55	0.01	3.04	5.41	0	0	27.73	4.48	167.83	2.31
8836	GGH	83.5518	6.10145	3.77545	2.6e-09	2.82e-08	121.78	2.22	17.83	2.14	38.85	6.94	42.33	4.71	17.37	1.47	13.44	4.33	426.95	11.17	10.32	13.75	3.78	7.59
124222	PAQR4	39.2271	5.89578	2.7341	2.6e-09	2.82e-08	13	0.01	5.14	1.83	103.82	13.52	31.84	0.01	12.1	2.58	63.15	5.41	94.61	3.99	19.99	19.82	2.4	6.6
2706	GJB2	158.63	5.96434	4.73316	2.6e-09	2.82e-08	13.27	0.01	90.33	21.08	756.68	5.48	3.62	3.26	10.85	0.01	189.71	1.73	302.8	7.18	49.66	9.91	29.17	4.95
7841	MOGS	50.3674	22.8976	1.13729	2.78e-09	3e-08	16.98	1.91	35.95	11.61	63.6	39.82	51.01	11.6	21.71	8.83	137.72	41.37	23.86	15.43	49.34	32.29	44.27	35.96
2788	GNG7	4.92871	20.9437	-2.08724	2.85e-09	3.08e-08	1.86	29.85	1.51	7.33	0.01	12.79	10.49	25.73	20.16	27.22	4.82	22.31	0.01	12.23	1.93	23.02	5.15	30.36
79135	APOO	32.0029	11.1403	1.52241	2.9e-09	3.13e-08	57.04	13.97	13.6	13.75	26.47	12.79	13.39	17.76	13.03	6.62	12.43	12.13	106.81	7.18	9.03	11.19	20.94	5.28
64236	PDLIM2	4.82743	20.0525	-2.05445	2.9e-09	3.13e-08	2.12	54.3	2.42	16.19	3.09	10.23	9.77	36.96	14.27	17.29	3.55	11.48	3.52	18.88	4.51	9.91	1.37	9.57
22927	HABP4	4.35482	19.5041	-2.16309	2.91e-09	3.13e-08	2.65	19.69	0.91	9.16	2.75	27.03	10.49	15.22	10.85	28.69	2.28	14.51	3.52	34.84	1.61	19.82	5.83	7.59
10324	KBTBD10	0.236308	8.50089	-5.16887	3.01e-09	3.23e-08	0.01	12.07	0.01	0.61	0.01	15.34	0.01	7.61	1.24	29.8	0.76	7.36	0.01	5.85	0.01	2.56	0	0
10418	SPON1	8.27078	26.8395	-1.69826	3.09e-09	3.31e-08	15.12	12.07	6.34	26.58	1.38	51.14	36.9	22.83	13.03	9.93	0.25	22.31	0.01	39.9	5.8	30.05	0.01	26.73
23175	LPIN1	8.20326	26.8395	-1.71009	3.09e-09	3.31e-08	5.84	41.28	3.93	11.61	2.06	12.42	12.66	51.46	22.02	37.52	8.37	39.85	5.96	11.97	6.45	22.38	7.21	12.54
6424	SFRP4	0.438858	9.63206	-4.45602	3.12e-09	3.34e-08	0.01	22.55	0.01	2.14	0.01	9.5	3.62	31.17	0.93	4.41	0.01	10.61	0.01	1.06	0	0	0.01	8.58
203859	ANO5	0.540133	9.66634	-4.16158	3.12e-09	3.34e-08	0.01	19.05	0.6	2.75	0.01	6.21	1.09	5.07	1.24	23.54	1.01	12.13	0.01	6.12	0.01	7.35	1.03	5.28
5502	PPP1R1A	0.573891	9.76917	-4.08939	3.12e-09	3.34e-08	1.06	8.57	0	0	0.01	6.58	0.01	10.87	3.1	65.11	0.25	2.17	0.01	5.05	0.01	1.28	0.69	0.01
55454	CSGALNACT2	15.4951	38.9739	-1.3307	3.16e-09	3.37e-08	9.82	70.49	7.86	34.83	16.5	23.02	18.81	40.59	29.46	37.89	8.88	40.94	16.54	23.14	25.8	61.7	8.58	17.82
5364	PLXNB1	46.0125	20.2925	1.18108	3.2e-09	3.42e-08	70.04	11.43	55.29	11.91	32.66	22.28	31.48	9.06	26.36	6.25	58.08	29.46	13.28	22.34	51.28	28.45	72.76	34.64
8491	MAP4K3	34.3659	12.9227	1.41107	3.32e-09	3.55e-08	115.15	23.5	25.08	6.42	6.88	17.54	17	29.72	5.27	4.41	7.1	13.21	5.42	7.98	39.67	9.27	84.43	6.6
9472	AKAP6	1.31657	12.34	-3.22848	3.51e-09	3.74e-08	0.01	26.99	0	0	0.01	29.23	2.89	10.51	7.13	9.93	1.52	21.23	0.54	6.65	0.01	2.88	0.01	2.31
55742	PARVA	26.7703	55.7014	-1.05708	3.54e-09	3.77e-08	13.27	35.25	23.87	29.63	40.91	111.79	51.38	53.27	35.36	85.71	28.66	62.16	17.08	48.94	26.12	49.23	10.98	34.97
9791	PTDSS1	52.6629	24.7828	1.08745	3.7e-09	3.93e-08	15.92	7.94	40.79	15.27	77.01	39.82	62.59	6.16	32.88	16.92	79.38	20.79	112.5	34.84	39.67	38.36	3.78	42.56
11168	PSIP1	13.7734	35.8203	-1.37889	4.03e-09	4.27e-08	18.31	83.51	9.67	27.19	9.28	29.23	24.96	67.77	22.02	18.03	5.07	37.25	14.91	15.16	6.45	14.39	15.44	33.98
93487	MAPK1IP1L	22.1792	48.8459	-1.13903	4.23e-09	4.47e-08	15.12	77.16	14.5	53.46	2.75	29.23	19.54	50.01	42.49	44.88	15.47	53.71	27.11	62.5	28.06	24.62	36.04	35.3
5187	PER1	24.4748	52.0337	-1.08815	4.33e-09	4.57e-08	20.16	93.04	3.02	17.41	5.5	68.31	85.75	46.75	44.66	61.07	42.1	30.76	7.86	71.81	10.96	71.29	4.46	16.83
3169	FOXA1	57.0177	27.9364	1.02926	4.42e-09	4.66e-08	47.76	1.59	88.52	33.3	47.1	6.94	73.81	10.15	17.06	1.84	77.86	16.03	3.25	46.81	131.9	72.89	31.57	56.42
51299	NRN1	5.40133	20.978	-1.95749	4.5e-09	4.75e-08	0.8	5.08	1.21	25.66	0.01	5.85	13.02	24.64	8.99	25.01	11.92	39.42	10.03	25.53	1.29	11.83	0.01	14.85
23670	TMEM2	49.4896	22.7262	1.12277	4.52e-09	4.76e-08	136.9	18.42	62.54	33.6	19.94	35.07	19.9	50.74	27.29	14.35	9.89	19.06	10.03	9.04	33.86	19.18	123.9	12.54
28987	NOB1	47.5654	21.5265	1.1438	4.54e-09	4.78e-08	21.76	5.72	40.18	12.53	95.92	32.51	64.76	7.61	18.61	13.61	63.4	22.74	62.35	26.07	55.47	35.49	8.24	35.63
56339	METTL3	55.026	26.5996	1.04871	4.7e-09	4.94e-08	171.4	46.36	12.99	11.3	45.72	28.86	43.42	46.02	35.05	13.98	22.32	21.01	58.82	19.42	67.08	48.59	21.28	8.91
64123	ELTD1	18.1957	42.5045	-1.22402	4.8e-09	5.04e-08	4.51	14.29	25.68	53.46	5.16	32.88	46.31	34.43	59.55	62.54	7.86	63.03	8.95	39.36	9.35	26.53	3.09	47.18
2524	FUT2	22.8544	5.96434	1.93804	4.93e-09	5.16e-08	3.18	3.81	4.23	5.5	7.56	1.1	10.49	0.01	4.96	3.68	136.45	5.63	2.98	12.77	4.19	7.03	7.55	11.55
79977	GRHL2	22.8881	5.93006	1.94848	4.93e-09	5.17e-08	16.45	0.01	15.71	8.86	41.94	5.48	20.62	3.99	3.72	1.47	53.01	7.36	21.96	3.46	21.28	10.55	5.83	11.22
6899	TBX1	56.6126	5.79295	3.28875	4.95e-09	5.18e-08	318.65	13.34	0.91	4.58	13.75	2.92	34.37	12.32	2.48	1.47	9.38	5.63	30.36	2.39	51.6	5.75	7.21	4.29
4118	MAL	36.2226	5.58728	2.69667	4.95e-09	5.18e-08	142.48	7.62	6.65	3.97	5.16	1.1	40.16	24.28	20.16	9.2	20.29	1.08	0.01	2.66	7.09	3.2	75.85	1.98
7153	TOP2A	56.7139	5.62156	3.33466	4.95e-09	5.19e-08	36.08	0.01	24.47	2.75	53.29	15.71	50.65	13.41	22.33	1.1	40.33	3.25	224.73	0.53	24.19	11.19	11.33	6.6
23213	SULF1	14.0434	36.2659	-1.36872	5e-09	5.23e-08	9.02	49.22	2.11	21.69	35.07	89.14	30.75	69.94	33.81	16.55	5.83	36.39	2.17	21.81	8.06	13.11	7.89	19.47
283298	OLFML1	1.72167	13.0256	-2.91946	5.1e-09	5.32e-08	0.01	7.62	0.01	11.91	0.69	9.5	7.24	10.87	5.58	2.58	0.01	11.26	0.54	35.11	1.93	9.91	1.03	12.87
58494	JAM2	1.58664	13.1284	-3.04864	5.1e-09	5.33e-08	0.01	29.53	0.01	11.61	0.01	5.85	4.34	28.99	10.23	13.98	0.01	10.83	0.01	9.04	0.64	4.8	0.01	6.27
64753	CCDC136	1.51912	12.957	-3.09242	5.1e-09	5.33e-08	0.01	13.97	1.21	1.22	0.01	6.58	2.89	14.13	5.58	28.33	2.28	29.24	0.01	8.78	0.64	5.75	1.37	3.3
143888	KDELC2	6.88669	23.9945	-1.80082	5.14e-09	5.36e-08	3.71	46.04	12.69	22.91	3.44	19.73	9.04	31.53	14.27	29.06	4.57	13	6.23	14.1	6.77	19.18	1.72	28.71
8986	RPS6KA4	35.1086	13.4369	1.38563	5.4e-09	5.62e-08	23.61	7.94	19.94	8.86	37.82	17.9	24.96	10.15	15.82	6.62	36.01	9.75	95.15	15.96	29.02	23.34	24.71	21.45
2564	GABRE	40.8813	17.2075	1.24841	5.55e-09	5.77e-08	0.01	1.91	3.32	3.67	86.63	14.61	35.09	3.99	4.96	2.58	191.23	54.36	7.59	6.38	14.83	20.46	2.4	28.71
80326	WNT10A	22.8206	5.75867	1.98653	5.87e-09	6.1e-08	40.59	0.01	27.19	12.53	13.75	10.23	17	5.07	2.48	0.01	61.63	1.73	1.36	2.66	14.51	12.79	15.44	8.91
9540	TP53I3	34.6022	12.9913	1.41332	6.21e-09	6.44e-08	36.08	7.94	48.04	14.05	44.01	20.46	12.66	11.6	12.41	4.41	42.35	9.1	25.48	10.37	46.76	25.57	41.53	15.51
57863	CADM3	1.31657	12.0658	-3.19606	6.46e-09	6.7e-08	0.01	4.76	0.01	4.28	0.01	17.9	8.68	6.52	4.03	7.36	0.01	4.98	0.01	34.84	0.64	20.14	0.01	6.27
2101	ESRRA	27.7493	9.22073	1.5895	6.48e-09	6.71e-08	39.27	2.22	14.8	7.33	18.91	14.25	14.47	5.07	7.44	6.25	68.73	9.96	18.7	9.04	31.28	19.5	23.68	8.91
79966	SCD5	8.77715	27.0452	-1.62355	6.54e-09	6.77e-08	10.08	24.45	2.42	32.38	7.91	21.92	21.71	47.84	9.92	16.92	20.54	40.5	3.8	15.16	1.29	25.57	0.01	14.52
120892	LRRK2	7.5281	24.8514	-1.72297	6.66e-09	6.89e-08	1.06	27.63	1.51	19.55	1.03	25.57	23.52	26.82	35.98	45.25	4.06	15.16	1.63	21.54	1.93	23.02	0.69	27.72
1649	DDIT3	10.5663	30.0273	-1.5068	6.75e-09	6.98e-08	4.78	54.62	12.39	24.44	8.25	21.92	20.26	22.47	9.92	27.22	16.49	24.47	4.88	49.2	13.54	25.57	5.83	16.5
7410	VAV2	37.9443	15.2193	1.31798	6.81e-09	7.03e-08	78.27	9.84	37.46	15.89	35.41	25.94	20.98	13.05	16.44	5.52	14.46	19.28	41.48	16.22	16.45	11.19	78.94	17.82
84168	ANTXR1	24.7111	51.8623	-1.06953	6.81e-09	7.03e-08	58.37	82.24	12.08	21.08	7.22	137.73	45.59	75.74	16.75	6.99	12.17	63.68	7.05	35.91	34.18	27.49	31.23	21.45
642587	LOC642587	38.822	15.9735	1.2812	7.2e-09	7.43e-08	29.19	1.91	42.6	27.49	36.44	4.75	13.39	12.68	4.03	1.1	112.35	23.39	26.29	11.7	26.77	14.71	41.18	39.92
166336	PRICKLE2	5.36757	20.8066	-1.9547	7.31e-09	7.54e-08	1.06	53.35	2.11	6.72	1.03	12.06	15.2	52.55	12.1	16.92	7.61	11.48	5.42	10.64	3.22	23.66	1.37	8.58
50814	NSDHL	39.7673	16.4876	1.2702	7.56e-09	7.76e-08	15.39	8.89	36.86	13.75	64.98	21.55	42.33	7.61	17.99	6.99	40.83	9.53	85.93	30.85	44.5	30.37	6.18	17.82
259217	HSPA12A	0.843957	10.2833	-3.607	7.59e-09	7.79e-08	0.8	19.37	0.01	5.5	0.01	3.65	0.01	15.58	3.72	6.99	0.01	20.36	1.08	7.18	0.01	6.07	2.06	2.97
23017	FAIM2	0.877715	10.2491	-3.54559	7.59e-09	7.79e-08	0.01	3.49	0.01	1.53	0.01	17.17	6.15	9.78	2.17	5.89	0.01	9.96	0.01	19.42	0.64	19.5	0.01	4.29
55744	C7orf44	56.4101	27.765	1.02269	8.03e-09	8.22e-08	33.16	8.57	107.25	33.3	138.55	43.11	45.22	13.77	40.01	25.01	46.16	23.82	50.15	22.08	47.73	25.26	6.52	58.73
9672	SDC3	17.2167	40.6535	-1.23957	8.12e-09	8.31e-08	9.55	40.64	10.57	12.22	14.1	103.39	49.57	46.39	16.75	29.43	16.99	39.64	14.64	40.43	16.77	39.64	11.67	22.44
3908	LAMA2	7.9332	25.7083	-1.69626	8.31e-09	8.49e-08	5.84	55.57	0.91	13.44	3.44	34.71	44.86	66.68	14.27	12.88	0.25	11.91	3.25	11.17	4.51	25.57	1.03	13.2
64943	NT5DC2	55.2961	27.3537	1.01544	8.32e-09	8.5e-08	41.39	5.4	45.62	22.3	95.23	54.07	46.31	53.27	36.6	26.12	38.55	16.24	62.89	22.08	69.34	33.57	71.73	26.07
147015	DHRS13	22.4493	5.8615	1.93733	8.49e-09	8.67e-08	10.88	0.95	32.33	4.58	29.57	4.02	27.13	1.45	9.61	1.1	38.3	3.68	22.77	6.65	27.09	14.07	2.06	16.17
6366	CCL21	12.3893	32.701	-1.40024	9e-09	9.17e-08	0.01	98.44	0.6	7.94	0.01	2.92	52.82	56.9	64.51	51.13	0.01	36.6	1.36	6.92	1.93	5.43	0.01	33.65
10465	PPIH	40.0036	16.7276	1.2579	9.19e-09	9.36e-08	78	9.21	31.12	17.41	26.47	26.3	40.16	13.41	14.89	9.2	38.3	14.73	52.59	21.01	36.44	20.78	32.26	18.48
5563	PRKAA2	1.65416	12.7171	-2.9426	9.23e-09	9.39e-08	0.01	30.17	0.01	4.28	0.69	11.32	1.45	14.86	7.44	16.19	3.8	18.41	1.08	11.44	0.01	3.52	0.01	2.31
79633	FAT4	1.68791	12.6485	-2.90565	9.23e-09	9.4e-08	0.01	16.19	0.6	7.64	0.69	5.85	4.34	11.23	7.75	15.08	0.25	22.31	1.08	14.36	1.29	8.63	0.01	6.93
3775	KCNK1	29.6735	10.1805	1.54337	9.31e-09	9.47e-08	45.1	5.4	41.09	16.19	19.25	3.65	18.09	7.61	13.03	5.89	46.92	8.66	35.24	10.37	19.03	20.14	17.5	12.54
84706	GPT2	27.5805	5.34734	2.36676	9.39e-09	9.53e-08	50.15	4.45	86.71	7.03	7.22	4.02	21.35	5.44	16.13	4.41	4.57	5.41	13.28	3.46	10	6.07	38.1	7.92
784	CACNB3	28.5933	5.27878	2.4374	9.39e-09	9.54e-08	106.92	13.34	1.21	5.19	2.75	10.59	6.15	14.86	0.62	0.01	0.51	2.6	0.01	1.6	20.64	1.6	119.09	0.66
7033	TFF3	32.6105	12.1686	1.42217	9.39e-09	9.54e-08	19.63	4.76	18.13	1.22	0	0	5.43	8.7	0.62	5.15	140.25	10.18	1.36	0.53	6.77	77.36	81	2.31
57493	HEG1	13.0307	33.6265	-1.36768	9.62e-09	9.74e-08	4.25	40.64	7.86	18.64	9.97	36.53	34.73	48.56	26.98	23.54	4.06	35.3	18.43	31.38	12.58	48.27	3.09	20.46
3672	ITGA1	5.97522	21.8007	-1.86731	1.04e-08	1.05e-07	9.02	38.74	6.34	3.97	9.28	45.3	5.43	47.84	9.3	25.75	1.52	19.93	5.42	8.51	4.51	10.87	3.43	5.61
6604	SMARCD3	5.80643	21.835	-1.91092	1.04e-08	1.06e-07	0.01	31.12	2.72	13.14	1.72	28.49	9.41	22.47	7.44	23.54	19.78	28.81	1.63	15.43	2.26	15.98	5.83	16.83
401474	SAMD12	30.5175	10.7975	1.49894	1.08e-08	1.09e-07	87.56	7.3	25.98	7.94	5.84	2.19	14.83	10.87	10.54	1.47	48.19	22.53	0.54	9.04	39.34	18.22	28.14	10.23
338773	TMEM119	2.73442	15.6307	-2.51507	1.11e-08	1.12e-07	0.53	2.86	1.51	34.22	0.01	22.28	16.28	6.16	4.96	4.41	0.76	4.55	0.01	11.7	3.22	38.36	0.01	19.8
5585	PKN1	18.3645	42.0589	-1.19549	1.14e-08	1.15e-07	2.65	46.04	28.4	40.63	4.81	37.99	17.73	35.52	35.36	64.01	17.25	43.1	15.99	28.46	10.96	38.04	35.01	48.83
30001	ERO1L	41.2864	17.5845	1.23136	1.14e-08	1.15e-07	9.02	11.75	63.45	31.77	62.91	8.4	10.49	11.96	20.16	16.55	45.65	18.19	81.05	11.44	38.7	23.34	35.35	23.43
54345	SOX18	7.22427	23.8231	-1.72143	1.16e-08	1.16e-07	3.18	15.56	4.23	33.6	2.41	14.98	22.43	43.85	13.96	10.3	4.31	25.77	12.47	39.63	0.97	9.27	2.75	16.17
55357	TBC1D2	28.5258	9.66634	1.56122	1.18e-08	1.19e-07	20.43	7.3	15.41	5.8	38.85	8.04	28.22	5.07	13.03	2.21	75.83	4.76	22.23	9.04	15.16	27.81	19.22	18.15
57333	RCN3	5.26629	20.601	-1.96785	1.18e-08	1.19e-07	1.86	20.64	4.53	18.64	4.47	24.48	6.51	23.56	5.89	5.89	7.86	32.49	11.11	24.47	2.58	10.23	1.37	17.49
5837	PYGM	0.573891	9.18645	-4.00066	1.19e-08	1.2e-07	0.53	8.26	0	0	0.01	11.69	1.45	10.51	3.1	12.88	0.25	17.76	0.01	13.83	0.01	2.56	0.01	1.32
5157	PDGFRL	2.05926	13.2998	-2.69121	1.21e-08	1.21e-07	0.53	17.46	2.42	3.97	0.69	10.23	5.43	26.09	3.41	8.46	0.25	16.24	2.17	16.49	2.58	7.67	2.06	11.88
223	ALDH9A1	21.0652	46.0008	-1.1268	1.21e-08	1.21e-07	11.67	120.03	19.94	32.08	9.97	23.02	38.35	123.22	17.68	31.27	34.49	22.31	8.13	19.95	11.29	31.33	41.53	31.35
4137	MAPT	0.236308	7.74678	-5.03486	1.22e-08	1.22e-07	0.01	20	0.01	0.61	0.01	4.38	0.01	11.23	0.93	8.09	1.01	12.35	0.01	7.71	0.01	1.28	0.01	1.98
401565	FAM166A	52.4266	25.3656	1.04743	1.24e-08	1.24e-07	36.88	13.97	59.52	25.05	83.54	51.51	40.16	19.93	27.29	18.76	74.31	16.24	68.31	35.64	20.64	30.69	56.97	20.46
2908	NR3C1	20.5926	45.0753	-1.13021	1.25e-08	1.25e-07	3.45	45.09	12.08	42.77	23.03	50.41	32.56	46.39	37.53	20.23	10.91	56.1	41.48	52.13	10.32	45.72	17.5	37.61
6874	TAF4	51.3464	24.7828	1.05092	1.28e-08	1.27e-07	36.35	23.82	39.88	7.33	64.98	40.92	72.72	27.54	35.67	12.51	47.68	23.18	39.31	11.44	55.47	53.39	83.06	28.05
85358	SHANK3	3.37583	16.7618	-2.31187	1.28e-08	1.28e-07	5.57	19.05	0.6	10.08	0.01	1.83	2.17	27.9	4.34	4.78	4.82	50.68	2.44	5.05	5.16	10.87	4.46	4.62
7220	TRPC1	4.55737	19.2984	-2.08221	1.29e-08	1.29e-07	1.59	20.96	0.6	16.19	0.69	17.17	7.24	13.77	12.1	28.69	2.54	24.47	14.1	26.07	0.01	12.79	1.37	9.9
6566	SLC16A1	10.6676	29.9931	-1.49139	1.31e-08	1.3e-07	2.65	88.59	2.11	9.47	6.88	25.21	4.34	35.88	12.1	55.92	3.04	27.51	56.11	5.59	1.29	19.5	1.72	11.88
144363	LYRM5	4.45609	18.51	-2.05445	1.32e-08	1.31e-07	7.96	63.51	0.6	16.5	3.44	5.11	3.98	38.05	7.44	19.13	6.59	13	0.81	4.52	3.55	10.23	5.15	1.98
1428	CRYM	12.288	32.5296	-1.4045	1.33e-08	1.32e-07	5.84	19.37	27.19	25.05	0.01	65.39	31.48	34.07	10.85	42.3	24.6	42.24	0.01	12.5	3.55	27.81	7.55	29.37
9934	P2RY14	4.11851	18.1672	-2.14114	1.33e-08	1.32e-07	2.92	51.44	0.6	7.03	1.38	19	10.49	6.89	17.99	12.51	1.27	19.49	2.44	26.6	0.01	13.43	1.37	2.64
60312	AFAP1	17.318	40.5164	-1.22623	1.37e-08	1.36e-07	14.33	91.45	25.98	12.53	19.6	43.47	22.07	68.13	16.75	43.78	9.89	39.85	17.89	20.21	18.38	31.33	13.39	22.77
6942	TCF20	42.2316	18.5443	1.18735	1.4e-08	1.38e-07	24.94	6.35	35.95	7.03	53.63	47.13	47.4	12.32	21.4	8.09	77.61	20.14	42.29	17.02	62.56	30.69	8.92	19.8
162989	DEDD2	42.4679	18.6471	1.18742	1.4e-08	1.38e-07	37.94	9.53	31.12	9.47	51.22	26.3	54.99	16.67	26.98	21.7	65.43	9.96	27.38	16.49	46.44	44.12	41.53	19.8
29957	SLC25A24	52.6629	25.6055	1.04033	1.42e-08	1.4e-07	5.57	6.99	142.6	39.41	123.08	19.36	51.01	13.05	28.53	17.29	24.35	18.63	45.54	34.58	58.37	25.57	10.64	54.11
4621	MYH3	0.843957	10.0777	-3.57785	1.45e-08	1.43e-07	0.01	6.35	0.91	1.83	0.69	71.6	1.45	0.72	1.55	5.89	2.28	10.61	0.01	0.53	0.64	0.01	0.01	0.99
6636	SNRPF	55.6337	27.765	1.00269	1.45e-08	1.43e-07	127.62	43.82	25.98	56.52	20.63	33.97	17.37	45.66	12.72	4.78	15.72	30.97	43.64	4.26	111.58	17.58	124.58	13.53
100131098	LOC100131098	0.708924	9.90628	-3.80464	1.45e-08	1.43e-07	0.01	22.23	0	0	1.38	6.94	1.09	12.68	3.41	12.51	0.76	22.09	0.01	2.13	0.01	2.88	0.01	3.96
10486	CAP2	6.27904	22.0063	-1.8093	1.54e-08	1.51e-07	0.53	46.04	1.81	8.25	5.5	38.36	8.32	25.01	16.44	19.5	4.82	21.23	15.72	11.44	0.97	19.82	2.06	13.2
57616	TSHZ3	6.3128	22.0749	-1.80606	1.54e-08	1.51e-07	5.57	49.54	2.42	4.89	5.16	33.61	26.77	37.69	2.79	13.98	5.07	15.16	9.22	13.3	1.29	26.85	0.69	11.22
7022	TFAP2C	24.3397	7.43828	1.71027	1.62e-08	1.59e-07	4.51	0.95	13.29	9.47	24.75	2.92	10.85	4.35	1.86	0.74	98.4	10.83	24.13	5.05	12.25	15.98	12.7	13.86
9862	MED24	46.2151	21.4579	1.10686	1.65e-08	1.62e-07	16.72	10.48	54.68	12.83	43.66	38.72	65.12	5.8	27.6	21.7	39.56	16.24	120.63	23.41	30.96	28.13	10.98	39.26
2568	GABRP	24.576	5.14167	2.25694	1.78e-08	1.73e-07	0	0	0	0	3.09	0.01	0	0	0	0	182.35	30.76	0	0	0.01	2.56	0	0
3149	HMGB3	26.3315	5.00456	2.39547	1.78e-08	1.73e-07	7.96	0.01	42.9	6.11	66.7	6.21	40.88	1.09	14.27	3.68	14.46	4.98	32.8	2.66	18.06	15.34	7.21	4.95
284406	ZFP82	27.0066	4.97028	2.44191	1.78e-08	1.74e-07	5.04	4.45	2.42	3.67	4.47	5.48	3.62	10.87	5.27	0.01	1.27	9.1	189.76	3.99	4.51	3.84	4.8	1.65
55612	FERMT1	23.9346	7.0955	1.75412	1.77e-08	1.74e-07	14.06	1.59	40.18	11	27.5	3.65	9.04	3.99	5.58	1.1	31.7	4.76	42.56	7.98	21.93	9.27	17.16	20.13
891	CCNB1	37.9106	5.17595	2.8727	1.78e-08	1.74e-07	39	2.54	21.75	3.05	78.73	8.4	24.24	3.99	13.34	0.01	28.15	6.06	98.94	2.39	19.67	12.79	9.61	7.26
80194	TMEM134	23.9684	7.30117	1.71493	1.77e-08	1.74e-07	41.92	5.72	7.55	15.27	8.59	4.75	2.89	5.8	8.37	4.05	32.97	10.18	11.39	5.32	60.31	9.91	37.07	2.31
54972	TMEM132A	31.7665	4.97028	2.67611	1.78e-08	1.74e-07	21.76	1.59	33.23	3.05	49.16	4.02	7.6	2.54	13.34	2.21	66.7	9.53	46.9	2.93	11.29	12.47	24.37	3.96
85027	MST150	9.21601	27.2166	-1.56227	1.79e-08	1.75e-07	1.06	4.13	7.25	80.96	12.38	7.67	12.3	18.84	31.32	43.41	5.83	19.06	8.4	9.04	3.55	37.08	3.09	28.71
146439	CCDC64B	25.8251	8.53517	1.59728	1.84e-08	1.79e-07	4.51	0.01	10.57	5.8	4.13	1.83	8.68	0.72	1.55	0.01	125.54	13.65	0.01	9.31	30.31	21.74	28.49	18.81
90853	SPOCD1	21.8079	5.10739	2.09419	1.87e-08	1.82e-07	6.1	0.01	14.8	4.28	40.22	3.29	1.45	4.71	1.86	0.01	9.13	3.47	6.23	4.79	62.89	13.11	66.24	12.54
4920	ROR2	2.90321	15.2536	-2.39343	1.92e-08	1.86e-07	0.01	34.29	0.01	4.89	0.69	23.02	11.22	14.13	4.96	15.82	2.79	11.05	6.23	13.56	0.97	9.59	0.01	14.52
9848	MFAP3L	46.6877	21.595	1.11234	1.93e-08	1.87e-07	35.82	2.86	155.29	27.49	14.1	13.52	61.87	3.99	18.92	9.2	24.85	8.23	2.44	36.44	101.91	27.49	13.04	65
57085	AGTRAP	45.7762	20.978	1.12572	1.95e-08	1.89e-07	34.23	6.99	17.52	23.83	55.69	36.9	68.02	21.74	31.01	15.45	77.35	17.33	78.61	21.01	27.41	29.41	13.39	19.14
6749	SSRP1	44.8985	20.4638	1.13359	1.96e-08	1.9e-07	58.9	13.34	43.2	21.38	41.94	23.38	29.31	19.57	31.32	17.66	34.49	15.81	84.85	15.16	38.7	33.57	31.57	27.72
10898	CPSF4	27.4117	9.32356	1.55584	2e-08	1.93e-07	33.16	5.4	15.11	9.47	20.63	6.21	19.9	12.68	9.3	4.05	21.05	11.7	88.1	11.7	11.93	11.19	16.13	9.24
51310	SLC22A17	8.87843	26.7024	-1.58859	2.06e-08	1.99e-07	1.06	49.54	17.83	14.05	2.41	8.04	4.7	8.7	11.17	50.03	16.23	31.62	7.05	19.95	2.9	23.98	15.44	32.66
81857	MED25	34.3322	13.8482	1.30986	2.06e-08	1.99e-07	92.33	26.04	21.75	3.67	12.72	16.8	76.7	17.76	14.27	8.09	19.78	6.71	23.31	20.21	13.54	16.62	32.95	11.22
11215	AKAP11	25.8251	52.445	-1.02203	2.09e-08	2.02e-07	10.61	147.97	60.42	26.88	19.94	21.92	24.6	42.4	36.6	68.06	25.62	48.73	5.69	28.46	19.03	40.28	34.32	51.47
83692	CD99L2	4.75992	19.0242	-1.99883	2.11e-08	2.04e-07	2.39	31.44	0.91	14.36	2.06	14.25	9.77	26.46	3.1	16.92	13.44	30.11	5.15	12.77	2.26	13.11	2.4	7.59
8777	MPDZ	11.3765	30.6443	-1.42956	2.13e-08	2.06e-07	15.12	45.73	11.18	11.91	6.53	35.8	24.24	38.41	17.68	35.68	6.59	42.24	11.93	21.81	5.16	21.42	4.8	21.78
4354	MPP1	1.85671	13.1627	-2.82564	2.15e-08	2.07e-07	0.01	34.93	0.91	9.78	0.01	1.83	2.17	25.37	7.44	6.62	0.01	24.04	3.52	2.13	0.64	6.71	2.4	2.97
10121	ACTR1A	23.9346	49.6	-1.05124	2.2e-08	2.12e-07	11.41	100.98	40.48	38.8	32.32	38.72	15.2	38.78	20.47	86.08	35.25	62.38	14.64	18.35	10.64	34.85	35.69	29.37
22873	DZIP1	4.15227	17.7559	-2.09633	2.21e-08	2.12e-07	2.65	33.98	0.6	13.75	0.01	15.34	7.24	34.79	9.92	13.61	3.8	21.66	8.4	13.83	1.61	9.91	2.75	2.64
29911	HOOK2	41.4552	18.2015	1.18749	2.29e-08	2.2e-07	51.21	12.7	49.55	11.61	55.35	13.52	41.61	11.96	22.33	10.67	80.4	21.88	14.1	17.55	31.6	22.7	19.22	38.27
64112	MOAP1	12.1192	31.707	-1.3875	2.29e-08	2.2e-07	0.01	5.4	29.91	34.83	7.22	12.06	5.07	12.68	10.54	33.11	19.53	73.86	24.4	26.6	5.48	10.23	2.4	53.78
7157	TP53	42.2654	18.9213	1.15946	2.31e-08	2.21e-07	51.74	18.73	44.11	21.08	39.88	16.44	28.58	17.03	10.54	6.62	74.56	27.07	37.95	14.63	49.99	18.22	31.92	25.41
64928	MRPL14	42.2991	18.9556	1.158	2.31e-08	2.21e-07	27.06	6.67	50.45	25.05	56.04	21.92	40.16	7.97	21.4	14.71	41.09	11.7	94.06	30.85	37.41	26.53	5.49	24.75
26517	TIMM13	42.2654	19.0585	1.14905	2.31e-08	2.21e-07	40.59	9.84	49.85	34.83	34.72	9.5	20.98	11.23	17.68	16.55	55.04	14.94	77.26	18.88	38.05	26.21	33.63	28.71
3437	IFIT3	31.429	11.9972	1.38939	2.31e-08	2.21e-07	1.33	13.65	7.25	6.11	5.84	6.21	38.71	5.07	49	12.88	8.62	8.88	151.53	18.35	8.06	9.91	0.69	26.4
5596	MAPK4	0.371341	8.638	-4.53988	2.33e-08	2.22e-07	0.01	20	0.91	1.53	0.01	11.69	0.01	14.5	0.93	15.08	0.01	6.71	0.01	3.46	0.97	6.71	0.69	1.98
155465	AGR3	9.48608	27.6279	-1.54224	2.36e-08	2.25e-07	8.49	0.01	2.42	23.83	1.03	19	3.26	2.17	1.24	0.01	52.5	12.78	0.81	96.28	4.84	55.31	0.01	25.08
10404	PGCP	12.4568	32.5982	-1.38786	2.43e-08	2.32e-07	0.01	15.56	11.78	24.13	4.81	39.82	29.31	10.15	16.13	32.37	11.41	34	20.87	62.77	18.7	32.93	1.03	33.65
441376	C8orf85	0.101275	7.47256	-6.20525	2.46e-08	2.34e-07	0.01	33.02	0.01	0.61	0.01	3.29	0.01	18.84	0.93	8.46	0.01	4.33	0.01	1.33	0.01	0.96	0	0
5322	PLA2G5	0.101275	7.47256	-6.20525	2.46e-08	2.34e-07	0.01	17.15	0	0	0.01	8.77	0.01	16.31	0.93	7.36	0.01	13	0.01	0.8	0.01	2.24	0.01	1.65
6732	SRPK1	38.2144	16.1791	1.23998	2.52e-08	2.39e-07	84.64	17.15	46.53	21.08	14.78	14.25	17	19.21	7.75	7.73	25.62	16.24	26.57	10.9	66.11	19.5	48.05	19.47
1580	CYP4B1	48.2068	23.0347	1.06543	2.54e-08	2.42e-07	19.37	0.64	87.31	14.66	39.19	13.52	97.32	7.61	10.54	0.74	120.98	6.28	3.8	110.91	42.89	26.85	8.58	10.56
25902	MTHFD1L	27.8168	9.83773	1.49956	2.65e-08	2.52e-07	97.37	3.18	6.34	14.66	17.53	36.9	9.77	10.87	4.96	0.01	2.54	10.4	30.9	3.72	32.89	8.31	39.81	3.3
64108	RTP4	27.9181	9.63206	1.53528	2.65e-08	2.52e-07	19.9	6.03	48.34	21.08	16.85	1.83	8.68	14.86	26.98	1.47	15.98	11.91	13.55	3.72	21.61	14.07	86.49	9.9
252839	TMEM9	51.11	25.0913	1.02642	2.68e-08	2.54e-07	142.74	46.04	23.26	17.72	22	17.54	64.4	48.56	26.67	12.51	23.08	11.91	58.82	25.27	25.15	33.57	63.49	19.14
4601	MXI1	17.9256	40.8249	-1.18742	2.7e-08	2.56e-07	17.51	73.03	24.17	33.91	28.19	25.94	23.88	22.47	15.82	66.58	21.05	42.45	8.67	41.76	12.25	30.69	11.33	28.71
3949	LDLR	14.2798	35.2719	-1.30455	2.71e-08	2.56e-07	1.59	34.61	5.14	22	17.19	19.36	17	12.32	32.25	149.72	29.42	11.26	14.1	28.72	8.38	51.79	1.72	10.56
5099	PCDH7	9.11474	26.8395	-1.55809	2.72e-08	2.57e-07	0.01	36.2	0.01	9.16	11.69	36.53	19.54	27.54	8.37	24.65	23.08	39.64	16.81	23.67	0.64	31.01	0.01	8.91
127281	C1orf93	43.6157	20.0182	1.12353	2.72e-08	2.57e-07	7.16	12.7	27.49	6.72	35.41	23.38	40.88	11.23	15.2	13.98	142.28	24.47	29.82	17.82	35.47	40.92	43.93	26.73
64344	HIF3A	0.877715	9.59778	-3.45088	2.75e-08	2.6e-07	0.53	11.75	0.01	2.75	0.01	1.83	0.72	6.89	3.41	9.56	0.76	28.81	1.63	6.65	0.01	5.43	0.69	2.97
353322	ANKRD37	48.3081	23.3089	1.05138	2.93e-08	2.76e-07	4.51	5.4	65.56	45.52	40.22	35.44	164.98	15.22	37.53	27.22	99.67	20.14	14.37	29.52	16.45	20.46	2.06	10.89
80308	FLAD1	34.2309	13.8482	1.3056	2.97e-08	2.79e-07	32.63	4.13	45.62	11.61	30.94	16.44	33.29	10.87	17.99	8.09	43.88	13.43	31.17	9.57	48.37	24.62	21.28	26.73
8805	TRIM24	38.3157	16.4876	1.21655	3.03e-08	2.86e-07	51.47	9.21	59.52	9.16	47.1	14.61	36.54	10.15	28.84	6.62	32.21	12.56	14.64	15.16	57.73	34.21	18.19	37.61
29950	SERTAD1	13.5371	33.7979	-1.32002	3.12e-08	2.94e-07	3.18	27.63	4.83	41.24	11	21.92	24.24	18.48	12.1	106.68	35.51	8.23	10.3	58.25	12.25	27.49	6.52	6.6
29127	RACGAP1	22.1792	6.51278	1.76786	3.27e-08	3.07e-07	15.92	9.21	8.46	4.58	34.38	14.98	28.58	11.23	11.79	1.84	15.72	3.03	58.82	4.26	11.29	7.03	13.04	5.61
5140	PDE3B	4.99623	19.1613	-1.93928	3.27e-08	3.07e-07	5.84	49.22	2.72	6.42	0.69	18.63	11.58	20.29	17.06	23.54	3.55	25.12	0.01	10.11	3.87	12.47	0.69	6.27
51226	COPZ2	2.73442	14.8423	-2.44041	3.28e-08	3.08e-07	0.8	22.55	0.01	14.97	1.38	11.69	2.89	13.77	4.34	17.29	5.07	17.54	7.05	10.64	1.93	15.98	0.01	8.25
1288	COL4A6	15.7989	37.3628	-1.24178	3.32e-08	3.12e-07	24.41	52.08	7.55	8.55	23.72	40.55	32.2	73.93	13.34	47.09	3.04	45.7	26.29	26.07	9.35	18.54	4.12	29.04
129607	CMPK2	19.8836	5.17595	1.94169	3.43e-08	3.21e-07	17.78	4.13	9.37	7.94	1.72	2.56	13.75	7.61	26.98	1.1	4.82	2.6	72.92	6.38	14.51	2.24	9.61	12.54
8525	DGKZ	37.0328	15.5964	1.24759	3.44e-08	3.22e-07	47.49	15.88	38.97	13.14	36.44	12.42	19.54	23.56	21.09	5.52	24.09	19.28	65.33	14.36	33.22	15.98	41.87	18.15
23682	RAB38	24.5423	7.91817	1.63203	3.45e-08	3.23e-07	2.92	1.91	36.86	19.25	60.85	2.92	7.6	5.07	8.99	1.47	7.1	1.95	62.62	5.85	21.61	11.83	14.07	22.44
23396	PIP5K1C	7.66313	24.1658	-1.65696	3.46e-08	3.23e-07	8.49	82.88	6.34	6.11	4.47	24.48	13.39	23.56	5.89	30.9	11.92	13.43	6.78	14.63	3.22	16.62	7.89	12.87
10321	CRISP3	6.54911	22.0063	-1.74855	3.49e-08	3.26e-07	4.78	0.01	6.65	41.55	0.01	2.56	29.31	2.9	0	0	6.85	4.33	0.01	3.19	13.22	130.11	1.72	17.16
4306	NR3C2	3.2408	15.425	-2.25085	3.5e-08	3.27e-07	0.53	16.83	0.01	6.42	0.01	12.06	7.96	12.68	5.27	30.53	12.68	22.74	0.01	15.16	1.61	13.75	0.01	6.6
79098	C1orf116	37.8768	16.282	1.21804	3.55e-08	3.32e-07	24.67	0.64	37.77	24.75	47.1	12.06	62.95	13.41	9.92	0.74	86.99	8.01	2.17	42.82	30.96	28.77	39.13	10.56
6304	SATB1	21.4028	45.5209	-1.08873	3.69e-08	3.44e-07	6.37	97.17	6.04	34.83	7.91	47.49	21.71	84.8	21.09	15.45	11.16	58.48	2.71	30.59	115.45	19.82	9.27	18.15
114928	GPRASP2	2.0255	12.8199	-2.66204	3.82e-08	3.55e-07	0.01	24.77	1.81	20.16	1.03	2.19	0.01	21.38	4.96	11.77	1.01	18.84	2.44	3.19	5.48	4.8	1.72	6.27
57631	LRCH2	1.95798	12.6485	-2.69153	3.82e-08	3.55e-07	0.01	24.77	2.11	3.36	0.69	13.15	3.62	11.6	8.37	18.03	0.51	17.11	0.01	5.85	0.64	12.15	2.75	7.92
84056	KATNAL1	2.05926	12.8199	-2.63819	3.82e-08	3.55e-07	0.8	19.05	0.6	4.89	2.75	11.69	1.81	29.35	4.03	11.04	3.3	23.18	3.25	1.86	0.64	6.39	1.03	6.93
3479	IGF1	6.14401	21.5265	-1.80886	3.85e-08	3.57e-07	0.53	21.91	0.6	12.83	0.01	29.96	32.56	34.43	17.37	16.92	2.28	22.09	1.63	10.64	1.61	19.82	4.12	29.7
25911	RP11-529I10.4	30.3825	11.5859	1.39087	3.89e-08	3.61e-07	77.21	16.83	35.05	13.14	25.44	26.3	16.28	19.21	6.51	4.41	8.88	10.18	7.86	3.99	13.87	4.8	84.43	9.24
6059	ABCE1	48.2406	23.3089	1.04937	3.98e-08	3.69e-07	24.14	15.24	47.43	22.91	49.51	25.94	39.07	18.48	23.26	20.23	37.03	21.44	136.08	21.81	47.08	32.29	20.59	32.33
260293	CYP4X1	19.7824	4.6275	2.09591	3.99e-08	3.7e-07	3.71	1.91	5.44	2.44	7.91	0.73	2.53	0.01	4.03	1.47	125.8	18.84	0.01	2.66	4.84	3.84	0.01	1.98
5905	RANGAP1	23.2595	7.23261	1.68523	4.2e-08	3.88e-07	34.76	6.67	9.37	3.05	14.44	6.21	9.77	10.51	7.13	5.52	25.36	6.28	72.65	9.84	16.45	8.31	5.49	8.91
4939	OAS2	33.9271	13.8482	1.29274	4.26e-08	3.94e-07	16.45	20.32	16.31	10.69	15.47	4.75	23.16	21.74	16.13	3.31	54.02	15.16	76.99	4.52	46.12	17.58	30.2	26.73
255189	PLA2G4F	19.5798	5.14167	1.92906	4.43e-08	4.09e-07	23.88	0.01	19.34	4.28	23.38	9.13	18.45	0.01	4.34	0.01	16.23	1.95	0.54	2.39	45.15	19.82	29.86	10.23
129685	TAF8	34.7373	14.4652	1.2639	4.5e-08	4.14e-07	44.57	12.7	20.85	8.86	34.72	22.28	36.54	13.77	28.22	4.41	46.92	19.06	38.76	14.89	30.64	12.15	26.08	19.8
284297	LOC284297	0.405099	8.43234	-4.37958	4.54e-08	4.17e-07	0.01	9.84	0.01	0.61	0.01	16.07	1.45	3.99	1.86	3.31	0.01	10.18	0.54	21.28	0.01	2.88	0.01	4.29
4355	MPP2	0.405099	8.36378	-4.36781	4.54e-08	4.18e-07	0.01	10.48	0.01	4.58	0.01	5.48	0.01	7.61	1.24	16.92	0.01	13.86	2.17	6.92	0.01	6.39	0.01	1.32
51308	REEP2	0.472616	8.36378	-4.14542	4.54e-08	4.18e-07	0.01	10.16	0.01	4.58	0.01	7.31	0.01	10.87	3.72	28.69	0.51	6.71	0.01	3.99	0.01	5.75	0.01	1.65
8850	KAT2B	17.6893	39.9679	-1.17596	4.54e-08	4.18e-07	2.39	31.12	29.31	54.07	9.63	19.36	21.71	46.39	40.94	53.71	19.53	51.55	13.01	24.74	12.9	26.85	11.33	49.16
26040	SETBP1	8.16951	24.4743	-1.58295	4.68e-08	4.29e-07	0.8	20.96	4.83	11	14.1	24.84	21.35	13.77	18.3	19.86	6.34	35.3	5.15	38.03	4.84	29.73	1.72	17.49
80347	COASY	36.6615	15.6307	1.22989	4.87e-08	4.46e-07	17.78	2.54	30.51	13.44	29.22	18.63	38.71	5.44	18.61	5.89	41.09	13.86	80.51	19.95	41.28	23.66	27.11	35.96
84662	GLIS2	5.36757	19.4698	-1.8589	4.95e-08	4.53e-07	9.29	34.29	0.6	3.67	0.01	57.72	13.02	62.7	1.24	1.84	0.51	13.21	0.01	7.71	5.8	5.43	21.28	1.65
4232	MEST	22.0779	6.58134	1.74615	5.04e-08	4.61e-07	7.43	0.01	30.82	7.33	57.07	5.48	24.6	2.17	6.82	6.99	18.51	8.23	39.04	11.7	14.83	10.55	1.72	4.29
1534	CYB561	44.9323	21.0466	1.09417	5.05e-08	4.61e-07	25.21	4.76	105.14	34.52	58.1	12.79	27.13	6.16	19.85	7.73	62.14	27.07	27.92	9.84	39.99	35.8	37.07	45.86
8642	DCHS1	2.53187	13.9511	-2.4621	5.16e-08	4.71e-07	1.06	7.3	0.91	1.83	0.69	17.54	9.41	9.78	7.75	14.35	0.51	32.92	1.63	15.69	2.26	9.91	0.01	7.26
1836	SLC26A2	27.8168	9.872	1.49454	5.18e-08	4.73e-07	114.62	10.48	21.75	5.8	6.19	7.31	13.75	9.06	16.13	8.09	12.17	5.85	32.8	18.35	4.84	9.27	9.61	14.52
55168	MRPS18A	43.0081	19.9154	1.11072	5.19e-08	4.73e-07	55.45	10.48	75.23	14.66	41.94	23.38	30.39	13.05	24.81	14.71	28.66	10.83	70.48	31.38	32.89	30.37	18.88	32
113452	TMEM54	42.1979	19.2641	1.13125	5.23e-08	4.76e-07	12.47	12.07	55.89	35.74	67.04	12.42	14.11	10.15	11.17	14.71	48.69	15.81	30.9	13.03	88.04	35.49	58	23.76
2206	MS4A2	5.02998	18.9213	-1.91139	5.29e-08	4.81e-07	1.33	17.46	2.11	22.91	1.38	23.75	20.26	28.63	18.61	12.51	0.25	12.78	0.01	18.09	2.26	19.18	3.09	18.81
22808	MRAS	5.13126	18.8185	-1.87477	5.29e-08	4.81e-07	0.53	11.11	3.63	5.8	0.69	29.23	6.87	20.66	7.44	24.65	4.82	29.89	18.43	26.86	0.97	9.59	1.03	7.26
1286	COL4A4	1.55288	11.9287	-2.94141	5.4e-08	4.9e-07	0.01	22.23	0.01	0.92	0.01	31.42	6.87	18.12	5.27	8.83	1.01	12.13	0.01	2.39	0.97	8.63	1.03	7.59
6640	SNTA1	1.72167	11.8258	-2.78006	5.4e-08	4.9e-07	0.01	36.52	0.91	2.75	1.03	9.5	1.81	21.02	0.62	10.67	4.06	13.43	4.07	6.38	0.64	5.43	1.72	1.65
9213	XPR1	47.0253	22.6576	1.05344	5.56e-08	5.04e-07	34.23	12.7	75.23	23.52	42.97	21.92	30.75	20.66	34.43	11.04	32.46	28.37	101.11	26.86	29.02	31.01	35.35	22.44
5064	PALM	2.73442	14.7052	-2.42702	5.62e-08	5.09e-07	0.01	15.56	0.6	8.25	4.47	19	4.34	14.5	5.89	13.98	7.86	19.28	0.54	15.43	0.64	15.34	0.01	9.24
29901	SAC3D1	25.5888	8.67228	1.56103	5.7e-08	5.15e-07	22.29	8.57	13.6	5.8	30.6	19	15.56	6.52	8.68	2.58	15.98	6.71	81.6	11.97	13.22	8.31	21.97	9.24
5097	PCDH1	25.7238	8.638	1.57433	5.7e-08	5.16e-07	18.04	1.27	40.48	9.47	33.69	3.65	17	7.97	21.71	4.05	31.2	11.26	10.03	5.32	13.22	17.58	49.42	15.51
56926	NCLN	32.543	13.0941	1.31343	5.75e-08	5.2e-07	48.02	14.61	9.37	5.8	54.66	21.92	16.28	10.15	25.43	6.99	39.56	9.53	54.49	18.62	22.25	19.18	13.73	11.88
143279	HECTD2	4.48985	17.6188	-1.97237	5.84e-08	5.28e-07	6.1	44.14	2.42	5.8	0.69	14.61	4.34	28.63	9.61	14.71	5.58	25.12	4.34	7.45	1.61	8.63	4.8	8.58
79184	BRCC3	28.7283	10.6261	1.43486	5.87e-08	5.3e-07	73.76	10.48	13.6	4.28	12.72	20.09	31.11	10.51	11.48	5.89	39.31	9.96	24.13	9.84	29.35	15.03	11.33	10.89
3123	HLA-DRB1	23.2257	47.749	-1.03975	5.92e-08	5.34e-07	2.39	90.5	0	0	0	0	0	0	177.71	79.83	0	0	0	0	0	0	36.38	293.98
4254	KITLG	18.9046	41.4076	-1.13115	5.99e-08	5.4e-07	3.18	33.66	16.01	41.24	24.41	42.01	42.33	36.6	33.81	40.1	25.11	53.71	19.79	36.44	7.09	33.89	1.37	49.82
55038	CDCA4	24.4748	4.35328	2.49112	6.3e-08	5.64e-07	4.25	0.95	3.63	5.8	55.35	6.94	10.85	2.9	5.27	0.01	20.29	2.82	101.93	5.05	6.77	7.67	4.12	7.26
51537	MTP18	24.8123	4.319	2.52229	6.3e-08	5.65e-07	20.16	0.01	7.86	7.03	33.69	11.32	14.47	0.01	5.89	1.1	29.67	4.98	69.4	4.26	21.61	6.07	12.36	3.63
2938	GSTA1	67.0102	4.319	3.95561	6.3e-08	5.65e-07	408.06	0.64	5.14	1.53	0.01	1.46	30.39	3.62	1.24	0.01	73.8	9.75	0	0	16.45	19.18	0	0
1717	DHCR7	39.3959	4.319	3.18928	6.3e-08	5.65e-07	3.18	4.45	16.92	3.36	16.85	3.29	8.68	5.8	4.34	2.94	35.76	2.38	229.88	6.38	2.9	7.99	4.8	2.64
2069	EREG	29.7073	4.38756	2.75933	6.3e-08	5.66e-07	0.01	1.27	0.01	13.75	138.55	5.48	29.31	5.44	16.13	4.05	9.89	2.6	81.05	2.39	1.29	5.43	0.69	0.01
2041	EPHA1	30.0111	4.45611	2.75164	6.3e-08	5.66e-07	23.61	0.01	29.61	2.75	74.6	2.19	8.32	0.72	4.65	1.47	45.65	1.73	31.17	1.86	25.8	18.86	24.71	11.55
983	CDC2	41.0501	4.35328	3.23721	6.3e-08	5.66e-07	19.9	1.59	11.18	4.28	92.82	6.94	15.56	7.25	8.99	0.01	69.75	7.8	113.31	1.6	14.51	6.07	8.24	2.64
1033	CDKN3	27.6143	4.319	2.67664	6.3e-08	5.67e-07	33.96	2.54	6.65	4.58	55.69	7.67	9.04	10.15	13.34	2.58	12.68	2.38	90.27	1.86	11.29	5.43	6.86	3.96
6548	SLC9A1	24.9811	8.46662	1.56098	6.4e-08	5.73e-07	72.96	10.8	4.53	7.33	1.72	17.54	10.49	13.77	1.86	1.84	7.61	6.93	12.47	9.31	44.83	5.75	66.93	4.29
57510	XPO5	32.0029	12.8885	1.31212	6.68e-08	5.97e-07	37.41	5.72	15.41	11	29.22	14.98	18.09	16.67	13.34	5.52	25.87	25.77	87.83	13.83	36.12	13.11	13.73	2.64
29089	UBE2T	19.4448	4.55895	2.09261	6.68e-08	5.97e-07	10.88	0.64	7.55	3.67	37.13	9.86	17.73	3.62	5.27	2.58	29.42	5.63	41.48	2.93	12.9	7.99	9.27	4.29
4212	MEIS2	7.25803	22.6233	-1.64016	6.8e-08	6.08e-07	3.18	31.75	6.65	6.11	4.81	19.73	9.77	21.74	8.68	29.06	3.55	34.22	14.1	30.59	9.35	15.66	5.83	8.25
404550	C16orf74	22.2467	7.02695	1.66262	7.08e-08	6.31e-07	15.12	1.27	25.08	13.14	38.5	4.38	19.18	6.52	3.1	0.01	35.25	3.9	27.38	6.65	21.93	11.51	12.36	16.17
6813	STXBP2	30.585	11.8944	1.36254	7.17e-08	6.38e-07	16.98	0.95	29.31	11	20.97	5.85	15.92	5.07	8.37	1.1	66.7	21.88	59.64	18.62	22.57	17.9	20.59	15.84
11155	LDB3	1.28281	11.0032	-3.10053	7.25e-08	6.46e-07	1.59	20	0.6	5.8	0.01	18.63	2.17	11.6	2.79	6.25	2.03	18.41	0.01	6.38	0.64	4.48	1.72	5.28
10904	BLCAP	47.4642	23.1375	1.0366	7.31e-08	6.5e-07	7.96	13.65	38.07	19.25	42.29	14.61	51.74	22.11	13.34	8.83	121.99	36.6	45.27	30.05	71.27	21.1	24.71	31.67
3613	IMPA2	6.88669	22.0063	-1.67604	7.65e-08	6.79e-07	1.06	27.31	2.11	6.11	3.09	14.98	2.89	11.6	8.68	68.42	30.69	25.77	6.23	26.33	1.29	13.11	0.01	5.94
23550	PSD4	21.8416	6.75273	1.69354	7.76e-08	6.89e-07	58.1	1.59	15.71	10.08	3.44	8.04	18.81	9.06	4.65	0.01	3.8	5.85	12.2	6.92	46.76	10.23	32.26	8.91
8291	DYSF	10.2625	27.4908	-1.42156	8.78e-08	7.77e-07	14.33	79.7	2.72	4.58	7.56	55.16	27.5	34.07	24.19	37.15	4.06	10.61	5.69	8.51	3.22	28.77	6.18	6.27
90	ACVR1	14.6511	34.6549	-1.24205	9.57e-08	8.45e-07	7.43	65.41	15.41	57.13	17.19	9.5	10.85	50.01	13.96	17.29	7.86	45.7	8.95	8.25	26.12	35.17	29.17	18.15
64131	XYLT1	2.8357	14.2596	-2.33015	9.57e-08	8.46e-07	0.8	37.47	0.6	8.55	0.01	14.98	9.77	32.62	5.89	5.15	1.01	10.83	0.54	2.39	6.77	8.31	2.06	13.2
1022	CDK7	31.8341	12.9227	1.30066	9.61e-08	8.48e-07	75.35	14.61	29	13.75	38.85	22.65	19.18	11.96	11.79	4.78	20.8	9.31	18.7	6.12	41.92	18.22	26.77	18.15
9353	SLIT2	1.55288	11.5516	-2.89508	9.68e-08	8.54e-07	0.01	4.13	0.6	15.89	0.01	6.58	10.85	5.8	3.41	8.83	0.25	9.53	0.01	19.95	0.64	14.39	0.01	16.5
25923	ATL3	27.7156	10.1805	1.44489	9.9e-08	8.72e-07	15.39	1.27	9.97	11.91	48.47	18.27	29.31	7.61	12.72	12.14	32.46	5.63	61.81	14.36	23.54	17.58	13.04	4.95
57484	RNF150	0.877715	9.01506	-3.36051	9.93e-08	8.74e-07	0.01	15.88	0.6	1.53	0.01	4.75	2.17	11.6	3.1	9.93	0.25	19.71	0.01	6.12	0.64	4.8	1.72	2.31
57419	SLC24A3	3.17328	14.808	-2.22233	9.99e-08	8.79e-07	0.01	6.99	2.72	7.03	5.84	15.34	5.07	33.34	6.2	11.77	4.57	24.91	0.81	11.7	4.19	9.27	0.01	10.89
8989	TRPA1	20.7951	43.5671	-1.06699	1.01e-07	8.85e-07	18.04	1.27	13.6	139.92	2.41	82.93	67.29	51.82	52.41	0.01	0.01	1.73	24.13	18.09	4.19	92.39	13.39	24.42
286676	ILDR1	19.7486	5.82723	1.76087	1.01e-07	8.91e-07	23.88	0.01	15.71	4.28	15.81	1.83	18.45	0.72	4.65	0.01	60.36	12.56	3.25	1.6	16.45	11.19	10.3	16.5
56970	ATXN7L3	32.7793	13.4712	1.28291	1.02e-07	8.93e-07	118.6	17.46	7.86	15.89	4.13	16.44	17.37	34.79	4.03	2.58	5.83	15.59	26.29	5.59	33.22	8.63	69.33	5.94
10170	DHRS9	18.3645	4.6275	1.98861	1.04e-07	9.1e-07	6.1	0.01	3.93	1.83	70.82	1.83	3.62	4.35	4.34	0.01	63.66	10.83	4.61	1.86	0.64	15.66	2.75	1.98
9411	ARHGAP29	6.00897	20.2582	-1.75331	1.05e-07	9.24e-07	9.02	61.6	1.51	21.38	1.38	10.96	13.02	50.01	8.37	1.1	2.54	19.93	6.78	6.38	5.8	6.39	6.52	6.6
88745	C6orf153	33.6908	13.8825	1.27909	1.06e-07	9.34e-07	35.29	13.97	24.17	4.89	20.97	15.34	34.01	15.22	13.34	8.09	19.53	6.71	108.43	25	22.25	18.22	14.07	18.81
25804	LSM4	46.7215	22.8633	1.03105	1.17e-07	1.02e-06	36.88	16.19	41.69	28.41	61.54	29.96	26.77	10.15	17.99	18.76	75.58	23.61	91.63	34.84	32.89	22.38	19.91	17.16
149175	MANEAL	22.6181	4.04478	2.48334	1.18e-07	1.03e-06	21.76	0.95	21.75	3.67	13.06	1.1	17.37	2.9	5.27	2.21	13.19	1.73	81.6	2.13	8.06	13.75	12.01	8.91
4237	MFAP2	37.2354	16.3505	1.18734	1.18e-07	1.03e-06	110.9	9.84	28.7	7.33	49.51	26.3	29.31	34.79	11.79	8.09	13.95	12.13	58.82	15.69	6.45	10.55	12.01	27.72
64600	PLA2G2F	27.4792	4.07906	2.75203	1.18e-07	1.03e-06	23.88	0.01	67.07	8.55	7.91	1.83	14.11	1.09	10.23	1.84	3.3	2.82	0.01	2.39	110.29	12.15	17.85	5.94
6495	SIX1	25.3187	4.21617	2.5862	1.18e-07	1.03e-06	9.29	0.01	29	1.83	44.01	1.83	17	0.01	3.1	2.58	51.74	13	37.68	2.13	27.41	7.67	2.06	4.29
9833	MELK	38.9908	4.0105	3.28128	1.18e-07	1.03e-06	36.88	0.01	16.31	0.61	136.48	10.23	18.09	9.42	22.33	0.01	17.5	1.73	85.12	0.8	9.03	7.99	10.98	8.25
246	ALOX15	18.6683	4.14761	2.17024	1.24e-07	1.08e-06	0	0	0.01	2.75	1.03	0.01	1.81	0.01	1.86	2.21	133.15	16.46	2.17	1.6	1.93	1.28	0.01	6.6
57608	KIAA1462	5.23253	19.0242	-1.86225	1.26e-07	1.1e-06	1.33	31.75	3.32	2.75	1.38	16.8	6.87	16.31	13.03	28.69	2.03	26.42	15.99	17.55	2.26	15.03	0.01	13.86
7408	VASP	19.8499	42.0589	-1.08328	1.27e-07	1.11e-06	12.2	76.84	14.5	47.05	3.78	41.28	11.58	81.9	5.58	8.83	7.86	74.07	8.13	5.85	76.11	17.26	46.68	16.5
5212	VIT	1.38409	10.5233	-2.92658	1.32e-07	1.15e-06	0.01	16.51	0.01	3.67	0.01	10.59	5.07	15.58	6.82	9.56	0.01	16.24	0.54	11.97	0.97	6.07	0.01	1.98
7264	TSTA3	36.4927	16.042	1.18575	1.38e-07	1.2e-06	23.08	16.19	37.77	23.52	31.97	9.86	14.47	6.89	12.1	12.88	51.74	12.13	81.87	11.17	30.64	25.89	32.95	26.4
5311	PKD2	10.9039	28.1078	-1.36612	1.39e-07	1.21e-06	3.71	33.66	11.48	15.58	12.03	31.05	15.92	28.99	16.75	26.85	9.64	30.11	8.67	28.99	14.83	28.77	7.55	28.71
51571	FAM49B	38.3157	17.516	1.12926	1.4e-07	1.21e-06	13.27	6.03	32.63	15.27	33	5.85	24.6	10.87	17.06	4.78	81.67	33.57	101.38	40.43	12.25	8.31	8.24	16.5
79875	THSD4	7.39306	22.6919	-1.61793	1.43e-07	1.24e-06	2.65	17.78	8.16	22	5.16	52.24	19.9	44.21	3.41	0.74	7.61	31.19	8.4	11.97	6.13	10.55	7.21	14.85
3590	IL11RA	4.65864	17.6873	-1.92474	1.46e-07	1.27e-06	2.92	22.23	2.72	14.05	3.44	13.15	2.53	19.21	10.23	16.19	4.82	30.54	4.88	15.16	2.58	15.66	7.89	6.6
57326	PBXIP1	23.1582	46.5835	-1.0083	1.48e-07	1.28e-06	19.1	45.41	14.2	17.11	10.31	49.68	21.35	45.3	19.23	39.36	63.91	94	8.67	44.42	17.09	34.53	27.11	27.39
54492	NEURL1B	6.11025	20.4981	-1.74619	1.49e-07	1.29e-06	0.01	23.82	4.53	11	12.03	35.8	15.92	23.56	12.72	13.98	8.37	29.24	1.9	13.83	0.97	9.59	1.03	22.77
10009	ZBTB33	30.0111	11.963	1.32692	1.5e-07	1.3e-06	36.08	4.76	50.15	11.61	30.6	10.96	30.03	7.25	12.72	3.68	25.36	5.63	33.89	17.55	33.86	27.17	15.1	19.47
3556	IL1RAP	19.4448	5.79295	1.74701	1.56e-07	1.35e-06	10.61	5.08	1.21	4.89	31.28	4.02	6.51	9.06	8.37	5.15	13.19	4.12	76.17	3.72	13.54	10.55	7.21	6.93
5754	PTK7	28.2557	10.8318	1.38327	1.6e-07	1.38e-06	59.43	4.76	15.71	7.03	26.13	16.44	38.71	17.03	8.06	1.84	39.31	4.55	29.82	14.1	13.87	24.94	15.1	9.57
126070	ZNF440	30.7538	12.58	1.28964	1.61e-07	1.38e-06	25.21	3.81	50.15	15.27	30.6	12.79	36.54	5.07	23.88	5.52	29.17	15.16	5.96	11.7	59.34	29.09	21.28	11.88
85480	TSLP	9.01346	25.0571	-1.47506	1.62e-07	1.39e-06	6.1	8.89	6.04	29.94	14.44	75.26	19.9	19.21	13.65	9.93	11.41	9.1	0.54	17.82	1.61	57.22	10.64	10.23
10350	ABCA9	8.03447	23.5146	-1.54928	1.66e-07	1.43e-06	2.65	37.47	2.72	14.05	3.09	10.59	10.85	12.68	30.08	38.26	6.59	22.53	6.51	43.09	6.77	10.55	4.12	18.15
2295	FOXF2	8.06823	23.6517	-1.55162	1.66e-07	1.43e-06	9.29	24.13	4.83	48.27	9.97	6.21	5.07	71.39	16.44	1.84	8.88	24.26	10.03	4.79	3.22	21.74	3.43	12.87
2125	EVPL	20.9977	6.51278	1.68888	1.84e-07	1.58e-06	36.08	0.95	17.83	2.44	24.41	3.65	34.37	2.54	4.65	0.74	30.69	2.82	4.07	13.3	16.45	18.54	20.25	12.87
9368	SLC9A3R1	27.648	10.6261	1.37956	1.85e-07	1.59e-06	7.69	0.64	9.67	4.28	32.32	14.61	24.24	3.62	4.03	1.84	106.77	9.1	29.01	15.43	14.51	33.57	3.78	11.22
23598	PATZ1	30.1461	12.2372	1.3007	1.87e-07	1.6e-06	82.25	21.59	22.66	13.14	7.56	6.58	8.32	17.76	10.23	2.94	17.25	10.83	19.79	11.44	34.51	15.66	62.46	9.57
147040	KCTD11	34.5347	14.808	1.22167	1.88e-07	1.61e-06	16.98	9.21	60.12	23.52	68.07	22.28	26.77	18.48	17.06	3.68	15.22	7.8	13.83	15.43	92.88	20.14	11.67	15.51
4902	NRTN	0.776441	8.87795	-3.51528	1.88e-07	1.61e-06	0.01	22.23	0.6	1.83	0.01	6.21	0.01	12.68	3.1	22.44	1.52	10.18	0.81	2.93	0.01	2.56	0.69	1.32
963	CD53	10.0937	27.0109	-1.42008	1.93e-07	1.65e-06	1.86	16.51	5.14	59.88	0.01	17.54	17.37	63.06	31.94	6.25	4.57	15.81	11.11	9.57	5.8	9.91	16.13	53.12
84955	NUDCD1	38.0456	17.4131	1.12755	1.94e-07	1.65e-06	42.19	14.29	23.57	18.02	31.28	17.17	21.71	21.38	29.15	12.14	13.95	19.06	124.15	20.48	24.83	16.62	18.88	15.84
590	BCHE	0.135033	6.4785	-5.58428	2.01e-07	1.71e-06	0.01	40.01	0.01	1.83	0	0	1.45	16.31	0	0	0	0	0.01	1.33	0.01	2.24	0	0
79651	RHBDF2	28.7621	11.2088	1.35953	2.02e-07	1.72e-06	7.43	0.64	19.94	4.58	40.91	19.36	45.22	1.81	24.5	2.58	26.12	11.7	71.02	7.98	21.28	13.75	1.37	38.93
4318	MMP9	22.5168	7.47256	1.59133	2.05e-07	1.74e-06	16.72	2.54	0.01	6.42	0.69	6.58	22.79	2.54	31.94	7.73	11.16	1.3	99.76	2.39	4.51	17.58	3.43	24.09
10330	CNPY2	46.1476	23.0004	1.0046	2.12e-07	1.8e-06	36.88	11.43	90.33	40.02	63.6	24.48	30.75	9.42	31.32	15.08	36.52	19.49	70.75	23.41	35.15	22.38	15.1	40.25
54462	FAM190B	11.2753	28.8962	-1.35772	2.15e-07	1.82e-06	7.69	62.55	11.78	24.13	11	22.28	6.51	34.79	15.51	26.85	14.46	42.45	6.51	15.16	16.45	16.62	11.67	10.56
7869	SEMA3B	8.47333	23.7888	-1.48928	2.18e-07	1.85e-06	0.8	22.23	10.88	12.53	1.03	13.52	8.32	25.37	8.68	27.96	12.93	37.25	0.01	17.55	10	27.17	26.08	25.41
8522	GAS7	5.02998	18.133	-1.84999	2.19e-07	1.85e-06	0.01	14.61	0.91	3.36	3.44	32.51	26.41	21.74	7.44	19.5	8.37	20.36	0.54	18.35	1.29	14.39	0.01	20.46
9481	SLC25A27	4.96247	18.0301	-1.86128	2.19e-07	1.85e-06	3.18	26.99	8.46	10.08	0.01	7.31	7.96	13.77	10.23	22.07	5.83	33.35	1.9	12.5	3.55	12.47	3.78	16.5
81615	TMEM163	23.5633	3.97622	2.56707	2.2e-07	1.86e-06	59.7	0.01	54.08	5.19	1.72	1.1	7.96	0.72	10.85	0.01	31.45	1.73	3.52	4.79	30.64	6.71	0.01	15.51
256764	WDR72	38.1806	3.83911	3.314	2.2e-07	1.86e-06	3.98	0.01	5.74	3.36	123.76	0.01	21.71	0.72	6.51	0.01	126.3	12.35	23.58	1.06	21.28	12.15	1.72	0.01
5317	PKP1	20.0187	3.83911	2.3825	2.2e-07	1.86e-06	4.25	0.01	6.95	11	45.04	1.83	1.09	1.45	1.55	0.01	59.35	3.47	36.32	5.59	10.64	5.75	4.8	3.96
51297	PLUNC	90.2697	3.90767	4.52986	2.2e-07	1.86e-06	43.25	0.01	2.42	0.01	0	0	0	0	0	0	634.81	24.69	0	0	0	0	0	0
8835	SOCS2	19.0734	40.2764	-1.07837	2.2e-07	1.86e-06	2.65	41.91	5.74	27.19	21.31	53.34	49.2	19.21	58.62	65.85	10.4	23.61	21.69	68.09	8.06	39.96	1.03	28.38
6790	AURKA	23.0907	3.90767	2.56293	2.2e-07	1.86e-06	31.04	3.49	6.34	2.14	34.38	6.21	19.9	6.52	10.54	0.74	8.62	2.82	80.24	3.99	6.45	5.43	2.4	4.62
10762	NUP50	39.4297	18.4072	1.09901	2.25e-07	1.9e-06	85.17	16.19	11.18	27.19	14.44	24.48	35.46	34.79	9.3	3.68	14.96	24.47	42.56	10.11	78.37	11.19	62.12	12.54
80346	REEP4	34.6698	15.2536	1.18453	2.25e-07	1.9e-06	54.66	4.13	7.55	28.11	47.44	4.38	20.26	29.35	14.27	1.1	40.83	22.74	26.84	10.64	67.72	17.26	29.52	14.85
85462	FHDC1	17.7231	3.97622	2.15616	2.29e-07	1.93e-06	43.51	6.03	3.93	2.44	44.01	5.11	9.77	7.97	8.37	1.47	12.68	1.3	20.33	2.13	10.32	5.43	3.09	5.94
10471	PFDN6	30.6188	12.6142	1.27936	2.3e-07	1.94e-06	40.06	5.08	23.87	7.64	22.69	16.44	25.69	10.15	15.51	2.21	16.49	8.23	80.24	32.45	25.15	15.66	17.5	12.87
644538	LOC644538	2.29556	12.34	-2.42642	2.4e-07	2.01e-06	0.8	28.9	2.11	8.25	0.01	9.13	4.34	21.74	7.44	10.3	1.01	17.33	1.63	7.71	1.61	3.2	2.4	3.3
55173	MRPS10	42.2316	20.361	1.05251	2.44e-07	2.05e-06	79.33	38.74	28.1	15.27	34.38	26.3	20.98	44.94	14.89	10.67	17.25	20.58	80.78	13.83	35.47	5.75	60.75	10.56
126792	B3GALT6	33.3869	14.4652	1.20669	2.58e-07	2.17e-06	29.72	14.92	15.71	8.86	55.01	20.82	39.8	10.15	32.56	8.09	27.9	9.75	52.32	11.97	23.54	36.44	25.4	11.55
836	CASP3	39.531	18.51	1.09468	2.61e-07	2.19e-06	61.02	13.65	32.63	32.69	26.47	9.13	29.31	19.21	36.29	14.71	40.58	18.41	29.28	13.3	70.95	25.57	24.02	18.81
90161	HS6ST2	16.9804	3.90767	2.11949	2.63e-07	2.2e-06	3.71	0.95	38.97	6.72	14.1	1.83	12.3	3.99	4.34	0.01	4.82	3.03	27.65	3.46	29.35	9.91	20.25	4.95
8495	PPFIBP2	27.5805	10.6604	1.37139	2.7e-07	2.26e-06	21.76	2.22	71.6	13.14	16.16	4.38	29.67	3.62	13.96	2.21	23.33	5.41	0.54	15.96	52.24	22.38	23.34	25.74
55245	UQCC	43.5144	21.3893	1.0246	2.7e-07	2.26e-06	68.72	18.1	36.56	14.05	36.44	50.78	56.8	15.58	19.85	12.51	54.27	17.54	33.89	17.29	45.15	29.41	35.35	22.11
497661	C18orf32	12.9969	30.9871	-1.2535	2.75e-07	2.3e-06	14.33	109.87	17.83	67.51	0.01	11.69	5.79	62.7	5.27	2.58	1.78	16.46	3.25	2.13	22.25	7.67	51.82	5.61
641700	ECSCR	2.76818	13.6083	-2.29748	2.75e-07	2.3e-06	0.53	21.27	1.51	20.47	0.01	6.21	8.32	25.73	8.68	6.25	0.25	19.49	2.71	10.37	1.93	5.75	2.4	3.63
22955	SCMH1	8.77715	24.063	-1.45499	2.82e-07	2.35e-06	7.43	41.28	19.64	23.52	2.06	12.42	3.26	23.56	10.85	25.38	10.14	35.74	3.8	9.84	12.25	9.91	8.58	31.02
57418	WDR18	30.7538	12.7856	1.26624	2.82e-07	2.36e-06	18.31	10.48	26.89	11.91	38.16	20.09	15.56	11.23	13.03	11.4	51.74	10.61	64.79	13.03	23.54	16.94	14.07	10.89
8542	APOL1	28.4245	11.1746	1.34692	2.92e-07	2.44e-06	3.45	2.22	49.25	8.55	21.66	1.83	8.32	7.25	15.51	3.31	54.02	9.53	32.26	26.86	33.86	10.55	31.92	26.07
587	BCAT2	40.8813	19.4355	1.07275	2.96e-07	2.46e-06	90.47	25.4	26.89	39.1	7.91	21.19	31.11	30.8	7.75	1.84	11.16	13.65	4.07	10.64	81.59	20.78	114.97	14.19
25925	ZNF521	1.11402	9.32356	-3.0651	3.09e-07	2.57e-06	0.01	5.72	1.81	12.22	0.69	7.67	4.34	4.35	4.03	6.62	0.01	10.61	0.01	8.78	0.01	7.67	0.01	18.81
64118	DUS1L	38.8895	18.2701	1.0899	3.08e-07	2.57e-06	13	8.26	55.89	14.66	46.07	24.48	34.01	7.97	24.19	12.51	32.97	16.03	103.55	21.54	24.19	25.26	8.58	33.65
4600	MX2	20.1537	6.34139	1.66817	3.11e-07	2.58e-06	14.86	4.13	4.83	3.97	3.78	2.92	11.94	6.89	17.06	5.52	39.56	10.83	34.43	6.12	21.93	9.91	25.74	4.29
56915	EXOSC5	20.0524	6.37567	1.65313	3.11e-07	2.58e-06	19.37	5.4	18.73	5.5	19.25	7.67	17	1.45	5.27	5.52	22.32	3.68	39.31	10.37	19.67	8.95	15.44	8.91
10885	WDR3	35.5137	15.9392	1.1558	3.17e-07	2.63e-06	20.69	12.07	26.89	10.39	40.57	22.65	48.84	11.23	9.92	11.77	35.51	13.21	64.25	13.56	46.76	30.37	26.77	20.13
136	ADORA2B	17.453	4.86745	1.84224	3.19e-07	2.64e-06	0.53	0.01	8.76	8.55	53.63	3.65	2.53	1.45	1.24	1.47	47.17	8.88	25.75	1.06	12.25	9.91	0.01	6.6
3664	IRF6	17.453	4.90172	1.83212	3.19e-07	2.64e-06	10.35	0.64	16.62	5.5	25.1	2.56	12.66	0.72	4.03	0.01	36.27	3.9	23.31	11.97	19.99	12.15	3.78	4.29
114884	OSBPL10	5.19878	18.4757	-1.82939	3.18e-07	2.64e-06	8.49	49.85	1.81	6.11	1.72	21.92	4.7	52.19	4.96	6.62	1.52	16.68	5.69	8.25	3.87	6.39	14.76	3.96
8934	RAB7L1	12.1192	29.3761	-1.27734	3.21e-07	2.66e-06	5.57	59.38	17.83	39.71	2.75	8.77	11.58	26.82	29.15	23.91	11.16	44.83	2.44	6.38	17.41	22.06	13.04	25.41
22807	IKZF2	30.0786	12.6142	1.25369	3.29e-07	2.73e-06	30.25	0.95	38.07	23.52	39.19	1.46	21.71	9.06	15.2	2.58	44.64	15.59	5.69	11.97	48.7	22.7	27.46	21.12
23629	BRD7P3	9.92494	26.1882	-1.39979	3.34e-07	2.76e-06	18.31	82.56	6.95	17.41	3.44	23.75	5.43	27.18	15.82	11.4	5.83	39.85	4.88	7.45	12.25	13.75	16.13	6.93
4314	MMP3	0.540133	7.64395	-3.82293	3.34e-07	2.76e-06	0.01	4.13	0.01	0.61	0.69	6.21	0	0	1.55	64.38	0.01	2.17	2.44	1.06	0.01	0.64	0	0
29091	STXBP6	0.540133	7.64395	-3.82293	3.34e-07	2.76e-06	0.53	15.88	0.01	14.66	0.01	5.48	1.45	10.15	2.48	7.36	0.01	8.23	0.54	1.6	0.01	2.24	0.01	3.63
55086	CXorf57	16.204	3.90767	2.05197	3.37e-07	2.78e-06	39.27	2.86	30.21	4.58	3.44	2.19	21.35	2.17	4.65	4.41	30.94	4.12	4.07	2.93	1.29	5.43	2.4	6.27
54894	RNF43	16.3728	3.702	2.14492	3.37e-07	2.78e-06	2.12	0.01	7.25	1.22	2.75	3.65	26.05	3.26	7.44	0.01	50.72	1.08	9.76	3.46	27.09	15.34	9.95	6.27
3087	HHEX	5.06374	17.8245	-1.81558	3.48e-07	2.87e-06	2.65	39.37	1.21	17.41	3.44	7.67	19.18	22.11	8.68	13.61	4.06	14.73	2.71	6.65	2.58	15.98	3.78	25.41
1382	CRABP2	38.3494	18.0644	1.08606	3.64e-07	2.99e-06	5.31	3.18	14.8	12.22	50.88	6.21	10.85	4.35	5.27	1.47	182.61	16.03	21.69	20.75	10	61.38	14.07	32.99
9551	ATP5J2	23.0907	8.26095	1.48293	3.67e-07	3.01e-06	27.86	9.21	17.22	8.55	20.97	6.94	9.41	14.86	7.75	5.89	8.37	9.1	68.85	6.38	17.74	7.35	23.34	6.27
8988	HSPB3	0.20255	6.20428	-4.93692	4.06e-07	3.33e-06	0.01	6.35	0.01	0.61	0.01	13.52	0.01	0.72	1.24	39.36	0.01	2.82	0.54	0.01	0	0	0	0
4001	LMNB1	22.1117	3.66772	2.59185	4.07e-07	3.33e-06	38.21	0.01	9.97	3.05	31.28	4.02	7.96	5.44	12.72	4.78	17.25	2.6	55.3	3.19	6.13	5.43	11.33	5.61
3671	ISLR	0.270066	6.27284	-4.53773	4.06e-07	3.33e-06	0.01	10.16	0.01	2.14	0.01	4.02	1.45	14.5	1.24	4.05	0.01	2.38	0.01	13.83	0.01	4.48	0.01	1.65
10158	PDZK1IP1	34.1634	3.66772	3.21949	4.07e-07	3.33e-06	2.92	0.01	3.02	0.01	0.69	0.01	8.68	0.01	0.62	0.01	234.85	19.49	9.22	0.01	0.97	1.92	0.01	3.63
9837	GINS1	17.3518	3.59917	2.26935	4.12e-07	3.37e-06	42.72	1.59	5.14	1.83	13.75	2.92	8.68	6.89	11.48	0.01	3.3	5.85	40.66	2.66	14.19	5.75	9.61	3.96
3673	ITGA2	16.7104	3.66772	2.18779	4.22e-07	3.45e-06	5.04	1.59	9.67	2.44	62.91	0.73	3.98	3.99	1.55	0.74	8.62	2.38	31.72	4.79	20.96	10.23	9.95	5.94
54815	GATAD2A	42.6705	21.0808	1.01731	4.32e-07	3.52e-06	31.04	10.16	34.44	10.08	58.79	29.96	35.82	11.96	16.13	13.98	75.07	22.53	58.28	22.08	41.28	47.63	24.71	20.13
3764	KCNJ8	2.59939	12.7856	-2.29828	4.47e-07	3.64e-06	0.01	19.05	2.11	6.72	0.01	13.88	3.62	28.99	7.13	5.15	2.28	16.46	4.34	13.56	1.29	4.16	2.75	6.27
54829	ASPN	2.8357	13.5397	-2.25542	4.65e-07	3.78e-06	0.53	32.39	2.72	0.61	3.09	28.49	1.45	8.34	6.51	10.3	1.52	19.71	6.78	7.45	0.97	4.16	1.72	9.9
3839	KPNA3	17.0817	36.8829	-1.1105	4.79e-07	3.89e-06	16.18	96.21	17.83	19.55	10.66	39.09	11.58	64.87	14.58	22.44	14.2	35.52	15.45	21.01	24.83	25.26	29.52	13.2
54541	DDIT4	17.0817	4.86745	1.81121	4.85e-07	3.93e-06	1.33	0.01	7.86	6.11	33.69	2.56	4.34	5.8	4.65	0.01	19.78	10.61	61.81	6.12	4.51	2.24	10.3	6.6
255104	TMCO4	39.0583	18.6128	1.06933	4.89e-07	3.96e-06	71.9	24.13	47.43	17.41	13.41	24.48	38.35	17.4	17.68	9.93	29.42	10.18	21.69	27.13	40.31	17.26	70.7	21.45
79767	ELMO3	27.4792	10.9003	1.33397	4.9e-07	3.97e-06	33.43	0.01	36.86	13.75	32.66	2.92	19.18	5.07	10.85	1.1	29.42	12.56	16.26	13.83	46.12	17.26	21.97	27.72
4500	MT1L	8.40581	23.4117	-1.47777	4.92e-07	3.98e-06	1.86	9.84	0.01	5.5	12.03	23.75	33.65	34.43	23.57	108.15	5.58	9.1	3.25	10.37	0.01	26.53	1.37	5.28
1959	EGR2	6.38032	20.1553	-1.65946	4.96e-07	4.01e-06	1.33	11.11	0.01	17.41	3.44	21.19	32.56	32.62	10.54	12.51	5.58	4.55	4.88	56.39	3.22	19.18	0.01	6.93
55544	RBM38	16.6428	35.8889	-1.10863	4.98e-07	4.02e-06	11.67	43.82	17.22	13.14	8.59	54.43	17.37	65.96	26.05	50.77	29.67	32.92	8.95	22.08	13.87	23.02	14.41	29.7
5718	PSMD12	16.4065	36.026	-1.13477	4.98e-07	4.03e-06	18.04	116.85	26.89	62.02	10.31	5.48	9.41	39.5	18.92	26.85	11.67	24.47	12.47	6.65	22.25	32.61	17.5	14.19
51439	FAM8A1	21.6391	43.3271	-1.00163	5.02e-07	4.05e-06	2.65	29.85	35.95	33.3	16.5	43.47	40.52	28.27	30.7	37.89	26.38	50.25	18.43	53.73	19.67	56.58	6.86	49.49
7067	THRA	5.16502	18.0987	-1.80904	5.03e-07	4.06e-06	6.1	34.93	1.51	7.64	1.38	12.42	18.81	36.24	7.13	14.35	3.04	9.1	7.05	33.25	0.64	9.27	2.06	7.92
4927	NUP88	37.0666	17.276	1.10135	5.08e-07	4.1e-06	38.21	13.97	52.27	14.66	39.88	27.76	23.88	7.25	19.54	19.86	36.77	9.96	60.45	14.36	36.44	24.94	18.88	27.72
57149	LYRM1	15.7989	35.1005	-1.15167	5.16e-07	4.15e-06	2.92	34.29	35.05	34.22	15.13	19	11.22	18.12	18.3	50.77	11.67	42.02	27.65	44.68	11.29	19.18	8.24	46.85
90627	STARD13	15.7989	34.8605	-1.14177	5.16e-07	4.15e-06	5.84	35.25	10.27	33.91	9.97	49.68	47.76	42.76	39.08	47.09	13.7	29.67	8.13	13.3	7.74	42.52	5.83	30.69
51076	CUTC	10.5663	26.8052	-1.34304	5.18e-07	4.16e-06	18.31	27.63	4.23	32.99	6.53	19.36	13.39	25.01	20.47	14.71	6.85	29.89	8.4	38.57	10.32	26.21	6.18	19.8
30846	EHD2	18.0944	38.2197	-1.07877	5.26e-07	4.23e-06	7.43	43.5	3.93	11.91	17.88	68.68	20.26	40.23	19.23	23.91	22.83	40.07	49.88	64.9	12.25	26.85	4.46	20.46
9725	TMEM63A	41.0838	20.0525	1.03479	5.3e-07	4.26e-06	59.43	10.48	50.45	14.36	52.26	20.82	30.03	18.12	17.37	6.99	59.09	27.07	18.43	19.68	32.89	24.94	45.3	33.65
23600	AMACR	16.5416	4.42184	1.90338	5.38e-07	4.32e-06	19.37	6.03	7.25	2.14	4.81	0.01	94.43	10.15	4.65	4.41	5.07	4.33	6.23	3.46	15.48	5.11	4.12	4.62
10500	SEMA6C	1.6204	10.5576	-2.70386	5.48e-07	4.4e-06	3.71	33.34	0.6	8.25	0.01	2.92	0.72	10.87	4.65	7.36	1.52	17.33	0.01	4.52	1.61	3.84	1.37	2.97
10942	PRSS21	6.24528	0.274222	4.50935	5.59e-07	4.48e-06	0	0	0	0	0	0	1.81	1.45	0.62	0.01	12.43	0.87	34.97	0.01	0	0	0	0
4605	MYBL2	6.07649	0.274222	4.46982	5.59e-07	4.48e-06	5.31	0.01	0.01	0.61	3.44	0.01	1.09	0.72	5.27	0.01	3.3	0.43	27.65	0.01	1.61	0.64	3.43	0.01
2781	GNAZ	1.01275	9.22073	-3.1866	5.69e-07	4.55e-06	1.86	25.4	0.6	1.22	0.01	13.15	1.09	7.25	2.79	8.46	1.27	11.91	0.01	5.05	0.01	6.71	1.37	3.63
2159	F10	1.11402	9.08362	-3.02749	5.69e-07	4.55e-06	0.8	2.86	0.01	9.47	0.01	3.65	6.15	26.82	3.1	1.47	0.01	13.21	0.01	8.78	0.97	10.23	0.01	3.63
26548	ITGB1BP2	0.945232	9.22073	-3.28614	5.69e-07	4.55e-06	3.18	13.34	0.6	0.61	0.01	41.28	0.01	19.21	1.24	2.21	0.25	9.53	0.54	1.86	0.01	0.64	2.4	0.01
9743	RICS	27.0066	10.6604	1.34105	5.68e-07	4.55e-06	31.57	5.4	24.77	6.42	28.19	6.21	17.73	12.32	8.06	2.58	46.16	12.56	6.23	12.23	41.28	21.1	37.41	14.85
5328	PLAU	30.1124	12.8199	1.23197	5.71e-07	4.56e-06	16.98	5.08	28.7	38.49	47.1	16.8	5.07	15.58	6.51	4.41	19.02	10.83	102.74	2.13	31.28	16.62	3.43	6.93
26233	FBXL6	18.7696	5.82723	1.68752	5.77e-07	4.6e-06	4.25	6.67	13.9	6.11	6.19	1.46	1.81	3.26	2.48	3.68	16.23	11.48	99.76	6.92	2.58	2.88	7.89	5.94
5569	PKIA	20.7951	6.92411	1.58654	5.89e-07	4.69e-06	1.59	11.75	75.53	8.86	28.88	4.75	9.41	8.7	4.65	6.62	16.49	6.5	13.83	4.52	24.19	6.07	15.1	4.95
84269	CHCHD5	32.0029	13.8825	1.20493	6.01e-07	4.78e-06	59.7	12.07	11.78	24.13	22.69	12.06	9.41	10.87	8.99	2.94	21.05	13	23.31	10.37	89.01	27.81	40.5	10.23
5727	PTCH1	8.5746	23.5146	-1.45541	6.31e-07	5.01e-06	11.94	15.24	5.14	32.38	1.72	61.37	20.26	36.24	6.82	2.58	2.79	16.46	0.81	17.82	6.13	11.19	26.08	26.07
9378	NRXN1	0.540133	7.16406	-3.72939	6.49e-07	5.15e-06	0.01	5.4	0.01	1.83	0.01	2.92	1.81	6.89	2.79	13.98	0.01	14.29	0.54	3.72	0.01	5.75	0.01	7.59
10076	PTPRU	20.1537	6.51278	1.6297	6.57e-07	5.21e-06	14.33	3.49	26.28	6.42	24.07	5.48	15.2	3.26	6.82	1.1	35.51	5.85	6.78	9.57	30.31	11.83	21.62	10.23
284252	KCTD1	29.7073	12.6142	1.23577	6.68e-07	5.29e-06	5.57	3.18	10.88	16.8	33	12.42	10.13	5.8	3.1	2.58	131.37	12.78	21.42	12.77	28.7	26.85	1.03	18.15
10462	CLEC10A	13.1657	30.6786	-1.22045	6.7e-07	5.29e-06	1.86	12.7	4.83	57.13	0.01	26.67	35.82	65.96	62.34	1.1	2.28	12.56	2.98	7.18	8.06	31.65	7.55	74.57
29931	LOH3CR2A	0.877715	8.19239	-3.22246	6.7e-07	5.3e-06	0.01	0.95	0.01	3.97	0.01	5.48	2.53	2.9	4.65	33.11	0.51	7.36	0.01	4.26	0.64	11.51	0.01	7.92
2327	FMO2	0.675166	8.26095	-3.61299	6.7e-07	5.3e-06	0.01	1.27	0.01	3.67	0.69	2.19	0.72	5.44	3.72	24.65	0.25	16.24	0.81	5.05	0.01	2.56	0.01	11.55
163175	LGI4	0.877715	8.29523	-3.24046	6.7e-07	5.3e-06	0.01	15.88	0.01	3.97	0.01	2.19	1.81	10.87	2.79	10.67	0.76	18.41	0.01	3.19	1.29	2.88	1.72	2.64
11099	PTPN21	9.1485	24.4058	-1.41562	6.81e-07	5.38e-06	3.18	47.95	0.6	8.86	6.53	70.14	13.75	35.15	8.99	12.51	2.03	22.31	3.8	6.12	19.67	21.42	30.2	5.28
57472	CNOT6	37.8093	17.9273	1.07658	6.83e-07	5.39e-06	65.53	18.42	40.18	16.8	46.76	14.61	22.79	29.72	25.43	12.51	21.3	18.63	22.5	14.1	50.31	18.54	46.68	18.81
7739	ZNF185	19.5123	6.27284	1.63719	7.3e-07	5.74e-06	11.67	3.18	31.12	15.27	11.35	6.58	7.96	7.61	4.03	0.01	20.04	3.9	3.52	1.86	37.41	11.19	53.2	7.92
11112	HIBADH	8.37205	22.829	-1.44721	7.36e-07	5.78e-06	12.74	43.18	14.8	14.05	6.53	12.42	13.75	38.41	5.58	34.21	6.85	8.45	5.96	23.41	5.48	21.74	3.43	18.48
9319	TRIP13	35.1761	3.29067	3.41814	7.48e-07	5.87e-06	9.82	0.01	29.91	2.75	37.82	7.31	54.63	0.72	8.37	2.21	21.56	5.41	136.9	2.13	9.03	3.52	0.01	4.95
2172	FABP6	17.9932	3.22211	2.48137	7.48e-07	5.87e-06	28.12	0.01	57.4	14.05	1.72	0.01	2.89	1.09	7.44	0.01	5.83	2.6	0.54	2.13	39.02	6.39	18.53	1.65
26499	PLEK2	17.1492	3.32495	2.36674	7.51e-07	5.88e-06	12.47	0.01	9.37	9.16	28.19	6.21	4.34	6.52	2.17	0.01	1.01	2.17	42.56	1.33	35.8	2.56	19.56	2.97
6865	TACR2	17.3518	36.7458	-1.0825	7.6e-07	5.95e-06	2.12	37.47	26.59	13.75	11.69	62.1	16.28	35.88	42.49	62.54	24.85	44.83	14.91	29.26	14.19	19.82	1.72	30.03
23258	DENND5A	6.54911	19.7783	-1.59455	7.62e-07	5.96e-06	6.37	40.64	2.42	8.55	4.81	14.25	11.22	46.39	17.06	25.01	5.33	14.73	6.51	16.49	2.9	13.43	2.75	4.62
55159	RFWD3	25.6563	10.0777	1.34815	7.63e-07	5.96e-06	53.59	16.19	16.31	5.19	18.22	12.79	45.59	11.23	12.41	1.47	24.6	3.68	20.6	5.05	11.93	17.26	25.74	21.78
151613	TTC14	14.8199	32.8038	-1.14633	7.64e-07	5.97e-06	13.8	78.75	27.19	40.33	4.47	16.07	13.02	50.01	11.17	6.25	5.83	39.85	2.17	5.05	24.83	14.07	35.69	43.22
6610	SMPD2	22.6856	8.08956	1.48764	8.15e-07	6.34e-06	40.59	1.59	30.51	8.25	21.66	10.96	18.81	6.89	8.06	3.68	23.08	5.85	4.07	7.45	33.22	13.11	23.34	16.17
634	CEACAM1	22.5168	8.05528	1.48299	8.15e-07	6.34e-06	72.96	1.27	22.96	10.69	9.97	5.48	11.94	19.57	4.03	0.01	11.16	13.43	4.88	6.65	29.99	9.91	29.52	2.97
2901	GRIK5	0.236308	6.06717	-4.68228	8.18e-07	6.36e-06	0.01	22.86	0	0	0.01	4.38	0.72	4.71	1.55	12.14	0.01	3.9	0.01	3.46	0.01	0.96	0.01	4.29
201799	TMEM154	31.7665	13.9168	1.19068	8.42e-07	6.53e-06	6.9	0.01	47.74	30.86	53.63	4.02	31.84	2.17	20.16	4.78	40.58	6.06	35.78	30.05	48.7	16.94	1.72	26.73
8349	HIST2H2BE	40.3074	19.9154	1.01716	8.47e-07	6.56e-06	89.94	21.27	21.15	14.05	26.47	8.04	6.51	19.57	37.22	16.55	43.62	43.1	18.7	10.11	16.77	18.86	95.07	16.83
79016	DDA1	33.4882	15.2879	1.13126	8.5e-07	6.58e-06	92.6	10.16	16.31	17.11	19.25	16.07	15.56	19.93	10.85	9.2	31.45	9.53	19.52	13.83	59.34	35.8	25.74	8.58
57573	ZNF471	9.48608	24.92	-1.39342	8.53e-07	6.6e-06	0.53	13.97	8.76	29.94	1.72	13.15	11.94	14.86	34.12	35.68	9.13	43.53	3.8	28.99	8.06	11.83	9.27	21.12
132864	CPEB2	17.8581	37.2942	-1.06237	8.7e-07	6.72e-06	3.71	39.06	6.65	20.77	21.31	46.4	24.24	32.25	22.33	55.55	44.64	45.92	17.89	27.93	10.64	46.03	5.83	22.77
91057	CCDC34	20.525	6.88984	1.57484	8.92e-07	6.88e-06	25.47	1.27	23.26	7.64	34.72	7.67	19.18	6.16	8.68	5.52	27.64	11.48	18.7	2.93	13.54	7.67	11.33	10.23
8864	PER2	10.2625	25.7426	-1.32677	8.94e-07	6.9e-06	8.49	18.73	4.53	28.72	4.81	12.42	7.96	19.57	8.68	37.15	27.9	49.6	1.63	14.36	16.77	33.25	8.58	7.26
23225	NUP210	15.6638	4.14761	1.91709	9.07e-07	6.99e-06	45.1	3.18	5.44	3.67	1.03	2.92	27.86	11.6	11.79	1.1	3.8	2.38	8.67	1.06	9.67	2.24	27.8	11.22
6288	SAA1	23.4958	8.70656	1.43223	9.21e-07	7.09e-06	2.39	0.01	74.62	3.97	1.38	0.73	0.72	1.45	7.75	44.14	29.17	18.19	56.11	6.65	0.01	1.92	29.86	0.01
2026	ENO2	13.8747	31.1585	-1.16717	9.37e-07	7.2e-06	2.39	44.77	6.65	5.19	39.88	48.22	12.66	31.89	14.27	20.97	14.46	55.88	24.13	33.51	7.74	15.03	4.46	14.19
91300	C19orf22	35.5812	16.6933	1.09185	9.74e-07	7.48e-06	23.08	2.86	31.12	8.86	31.28	16.8	24.24	7.97	13.65	15.45	58.33	20.36	78.61	27.39	27.73	29.73	19.22	16.17
94081	SFXN1	19.7486	6.64989	1.57035	9.99e-07	7.66e-06	25.74	4.45	18.73	7.03	15.81	3.65	10.13	9.42	11.17	2.21	19.02	6.93	33.89	3.99	23.22	9.27	15.1	12.87
221491	C6orf1	31.9016	14.4652	1.14104	1e-06	7.67e-06	52.27	18.42	12.08	14.66	23.03	13.15	25.69	17.76	18.61	8.46	17.5	14.29	49.61	10.37	52.57	22.38	32.6	10.89
5579	PRKCB	6.85293	20.2925	-1.56615	1.02e-06	7.81e-06	0.53	31.75	0.6	15.89	1.03	17.17	17.73	22.83	19.23	30.9	15.47	16.24	1.36	7.71	5.16	10.55	1.03	35.96
140467	ZNF358	6.75166	20.1896	-1.5803	1.02e-06	7.81e-06	1.59	43.82	8.46	11.61	4.13	7.31	2.53	20.66	7.44	21.7	13.19	24.69	8.67	18.35	8.38	14.71	4.46	15.84
57605	PITPNM2	1.04651	8.77512	-3.06784	1.05e-06	7.99e-06	1.06	18.1	0.01	0.92	0.01	14.98	2.53	19.57	0.93	0.74	1.01	15.81	2.17	3.19	1.61	3.52	0.01	0.99
57595	PDZD4	1.18154	8.80939	-2.89837	1.05e-06	8e-06	0.01	5.4	0.01	2.44	1.03	18.63	4.34	5.8	2.48	14.35	2.03	14.08	1.08	9.57	0.01	5.43	0.01	2.64
92126	DSEL	4.52361	16.0077	-1.82322	1.05e-06	8.01e-06	2.39	14.92	2.42	18.33	3.44	10.96	11.94	22.11	8.99	15.45	3.8	10.83	1.63	17.02	1.93	23.02	6.18	13.53
2709	GJB5	14.4485	3.32495	2.11952	1.05e-06	8.02e-06	35.29	0.01	3.93	8.86	17.88	0.01	2.53	1.81	0.62	0.01	21.3	6.28	13.01	3.99	23.22	4.8	5.83	1.32
6783	SULT1E1	14.3135	3.18783	2.16673	1.05e-06	8.02e-06	34.76	1.27	29.61	4.89	0.01	0.73	57.16	0.72	6.51	2.58	2.28	9.1	1.08	0.8	0.97	2.88	0.01	2.64
84557	MAP1LC3A	18.8371	38.5968	-1.0349	1.06e-06	8.1e-06	8.76	17.46	32.63	20.16	9.97	34.71	34.01	29.35	22.02	66.22	33.98	54.8	1.08	45.21	11.29	41.56	17.16	31.67
116159	CYYR1	10.33	26.1197	-1.33829	1.1e-06	8.38e-06	3.18	32.39	22.96	63.54	2.06	12.79	17.37	37.33	30.08	16.19	1.01	23.18	2.44	9.04	7.42	15.34	10.64	26.73
3516	RBPJ	5.57012	18.0301	-1.69463	1.11e-06	8.44e-06	4.78	35.88	6.65	18.64	0.69	11.69	8.68	15.95	4.03	8.46	4.06	34.87	4.34	10.9	7.09	8.95	10.98	7.59
3710	ITPR3	25.3187	10.1462	1.31926	1.11e-06	8.44e-06	39.8	6.35	16.01	5.19	31.97	6.94	15.92	18.12	10.23	4.78	12.43	5.63	65.6	9.57	10	17.9	18.88	19.47
286887	KRT6C	5.94146	0.01	9.21467	1.11e-06	8.46e-06	0	0	0	0	0	0	0	0	0	0	43.37	0.01	1.36	0.01	0	0	0	0
6489	ST8SIA1	2.05926	11.0717	-2.42669	1.12e-06	8.53e-06	1.06	16.51	0.01	9.16	3.09	14.61	10.13	13.41	5.89	5.89	0.25	13.86	0.01	5.59	0.01	9.91	0.01	10.56
1593	CYP27A1	4.05099	15.1508	-1.90304	1.13e-06	8.59e-06	0.01	8.57	1.81	22.3	0.01	8.4	4.7	23.92	10.54	8.83	3.55	19.06	11.93	20.75	1.29	11.51	1.72	8.91
221091	LRRN4CL	4.08475	15.2879	-1.90407	1.13e-06	8.59e-06	1.59	12.7	0.01	14.05	1.38	19.73	20.62	12.68	10.85	7.36	0.76	13	1.08	19.15	3.22	24.3	0.69	14.19
5230	PGK1	23.8333	9.11789	1.38621	1.18e-06	8.92e-06	38.74	15.56	7.25	10.39	22.69	4.75	7.96	14.13	12.1	4.05	15.22	5.41	53.4	9.84	25.48	14.07	25.05	4.62
2690	GHR	3.91596	14.7395	-1.91224	1.2e-06	9.1e-06	0.53	12.7	0.91	17.41	0.69	4.38	3.98	19.21	14.58	21.34	9.13	20.79	0.54	11.17	4.19	13.43	0.01	9.9
1036	CDO1	2.26181	11.6887	-2.36957	1.23e-06	9.28e-06	0.01	5.4	0.01	14.36	0.01	10.23	12.66	5.07	9.3	18.39	0.01	9.96	0.01	24.2	0.64	7.67	0.01	7.92
55040	EPN3	14.3135	3.3935	2.07653	1.23e-06	9.31e-06	8.22	0.01	16.01	5.5	19.6	0.73	6.51	0.01	2.17	0.01	38.55	2.6	2.17	1.06	19.67	15.34	12.7	4.95
7226	TRPM2	14.4485	3.53061	2.03293	1.23e-06	9.32e-06	27.33	0.01	12.39	6.72	3.09	0.01	15.56	5.44	17.99	1.1	9.13	3.9	34.43	3.72	0.97	4.8	2.75	5.28
114904	C1QTNF6	18.7021	6.10145	1.61598	1.24e-06	9.36e-06	7.69	2.22	13.9	2.44	38.5	10.23	11.58	6.52	9.92	0.01	15.72	9.31	52.86	3.19	11.29	5.75	3.78	14.52
283078	MKX	0.506374	7.06123	-3.80164	1.26e-06	9.49e-06	0.01	8.57	0	0	0.01	15.34	0.72	4.71	0.93	8.46	1.78	16.24	0.81	4.52	0.01	2.24	0.01	0.66
646576	LOC646576	0.877715	7.91817	-3.17334	1.26e-06	9.5e-06	0.53	0.64	0.01	19.86	0.01	4.02	3.26	8.34	3.41	2.58	0.51	4.33	0.01	10.9	0.64	10.55	0.01	9.57
5136	PDE1A	3.00449	12.9227	-2.10472	1.31e-06	9.87e-06	0.53	14.92	2.42	10.39	0.01	11.69	12.66	13.41	7.44	22.81	2.03	9.1	0.01	14.89	1.61	8.31	2.4	13.53
1510	CTSE	18.162	2.98217	2.60649	1.36e-06	1.02e-05	7.43	0.01	44.41	3.05	2.06	0.01	2.89	0.01	5.27	0.01	0.76	2.6	0.01	2.66	91.27	12.47	15.79	5.28
9022	CLIC3	17.2167	2.7765	2.63247	1.36e-06	1.02e-05	1.06	1.59	3.63	6.42	29.91	2.56	2.53	2.9	5.58	2.94	65.69	2.38	0.54	0.53	7.09	4.48	33.98	1.65
9493	KIF23	18.297	2.7765	2.72027	1.36e-06	1.02e-05	4.25	0.64	6.34	2.44	23.72	5.48	7.96	2.9	4.96	0.01	18.51	4.98	82.14	1.33	4.51	4.16	2.75	2.31
22982	DIP2C	11.9504	28.3135	-1.24443	1.37e-06	1.02e-05	6.63	32.71	12.39	13.75	14.1	35.44	11.58	25.01	11.17	31.27	11.41	39.2	13.83	23.94	19.03	29.73	8.24	20.79
7849	PAX8	48.9158	3.05072	4.00308	1.36e-06	1.02e-05	10.88	0.64	73.42	2.75	0.69	0.73	4.7	6.52	19.54	0.01	9.13	8.66	73.46	3.46	0.01	0.64	267.7	0.99
51203	NUSAP1	25.1499	3.05072	3.04333	1.36e-06	1.02e-05	23.88	1.27	9.37	1.53	34.04	3.65	16.28	2.54	12.41	0.74	15.72	0.87	91.9	1.86	9.03	11.19	3.78	4.95
3161	HMMR	30.9901	2.91361	3.41093	1.36e-06	1.02e-05	25.21	0.01	13.29	1.53	53.29	10.59	12.3	4.35	11.17	0.01	19.28	1.3	117.38	0.01	11.29	6.71	3.43	3.96
388228	SBK1	29.3697	2.98217	3.2999	1.36e-06	1.03e-05	92.6	0.01	59.52	1.22	4.81	0.01	9.04	3.62	8.37	0.01	12.68	3.9	0.81	0.53	24.19	10.87	44.62	6.27
64105	CENPK	20.8289	2.87933	2.85478	1.36e-06	1.03e-05	17.51	1.59	6.65	1.22	64.98	6.94	12.66	1.09	15.2	0.74	21.3	1.3	37.95	1.06	9.67	7.35	0.69	5.94
1825	DSC3	33.3869	3.01645	3.46836	1.36e-06	1.03e-05	2.65	0.64	0.01	6.11	50.19	2.56	0	0	0	0	57.57	4.33	159.67	2.93	5.48	3.52	0.01	5.61
154807	VKORC1L1	21.7403	7.95245	1.4509	1.38e-06	1.03e-05	52.27	7.62	14.5	3.97	20.63	13.52	30.75	8.7	10.85	7.73	14.2	4.76	23.04	5.59	11.61	10.87	14.41	11.88
150	ADRA2A	5.06374	16.6933	-1.72099	1.38e-06	1.03e-05	1.33	6.35	0.91	12.83	0.69	20.09	17.37	25.37	22.02	8.09	1.01	13.21	0.01	27.66	2.9	15.34	2.75	21.45
57630	SH3RF1	38.5182	18.8871	1.02814	1.41e-06	1.05e-05	65.27	13.34	78.25	26.88	37.47	14.98	32.56	16.67	30.7	17.29	28.41	14.73	15.18	23.14	29.67	22.38	26.77	20.46
79838	TMC5	14.4823	2.84506	2.34776	1.47e-06	1.09e-05	20.96	0.01	8.46	0.01	0.69	0.01	1.09	0.01	1.86	0.01	77.86	14.94	0	0	0.64	4.48	0.69	0.01
23586	DDX58	36.594	17.7216	1.0461	1.5e-06	1.12e-05	30.51	24.13	22.66	9.78	27.16	9.5	37.63	31.89	25.12	13.24	19.53	14.73	123.61	12.77	11.29	15.03	21.28	31.67
55111	PLEKHJ1	19.4448	6.61561	1.55544	1.51e-06	1.13e-05	34.76	4.45	10.57	5.5	20.28	4.75	9.77	7.61	10.85	3.31	21.81	3.9	34.43	13.3	12.25	12.15	13.04	3.96
23677	SH3BP4	39.7673	19.8468	1.00267	1.54e-06	1.15e-05	56.78	7.94	7.25	16.5	56.04	32.51	46.67	28.99	18.61	8.09	56.81	10.83	20.87	12.5	52.24	51.15	42.9	17.16
51043	ZBTB7B	35.7163	17.1046	1.0622	1.54e-06	1.15e-05	7.16	13.34	26.59	17.11	34.04	20.09	34.01	24.28	12.41	6.62	129.09	18.41	15.18	10.64	25.8	27.17	22.31	16.83
23466	CBX6	6.7179	19.8126	-1.56033	1.55e-06	1.15e-05	0.53	31.44	2.72	5.5	6.88	24.48	13.39	28.63	8.68	19.5	14.71	25.99	5.69	14.1	3.87	22.38	4.12	6.27
9111	NMI	38.7883	19.127	1.02001	1.6e-06	1.19e-05	28.12	16.19	33.54	18.02	49.85	25.94	37.27	22.11	34.43	13.61	34.75	19.71	76.17	12.77	22.9	22.06	28.83	23.43
2237	FEN1	16.8791	5.21022	1.69582	1.65e-06	1.22e-05	47.49	6.67	7.55	4.28	10.31	15.34	13.39	9.78	4.34	1.84	3.8	4.76	31.72	2.39	10.64	3.2	17.16	0.66
2188	FANCF	16.8454	5.00456	1.75104	1.65e-06	1.22e-05	17.78	4.45	32.02	3.67	19.94	2.92	14.47	2.54	6.82	0.01	17.75	5.85	18.16	1.33	9.35	7.35	13.73	16.5
6657	SOX2	16.9467	4.97028	1.7696	1.65e-06	1.22e-05	52.8	0.95	0.01	1.83	9.28	0.01	26.77	4.71	2.17	1.47	38.3	8.66	7.59	1.6	5.16	9.91	0.01	13.86
5717	PSMD11	26.0276	10.6604	1.28778	1.7e-06	1.26e-05	65	23.18	9.06	9.16	7.22	16.8	18.45	12.68	6.2	3.31	7.61	6.71	53.94	10.64	26.77	7.99	31.57	7.26
266812	NAP1L5	5.46884	17.6531	-1.69061	1.72e-06	1.27e-05	1.06	19.69	2.72	17.72	1.38	17.17	15.92	16.67	9.61	37.52	7.61	14.51	2.17	9.04	5.8	20.46	4.8	11.55
285195	SLC9A9	18.6346	37.9112	-1.02464	1.74e-06	1.29e-05	2.65	20	4.23	25.66	2.41	70.87	74.89	38.05	41.25	23.54	19.53	19.49	6.51	40.43	20.96	65.54	5.15	49.16
4121	MAN1A1	7.32555	20.7038	-1.49889	1.75e-06	1.29e-05	3.98	11.75	6.95	25.36	3.44	10.59	15.56	18.12	28.22	15.08	2.54	16.68	1.36	37.24	5.8	15.34	0.69	32.66
4174	MCM5	16.1027	4.79889	1.74653	1.8e-06	1.33e-05	11.67	4.13	3.63	1.83	12.03	7.31	8.68	1.81	5.27	1.47	14.46	3.9	65.87	10.37	10.32	6.39	4.46	4.95
4909	NTF4	18.432	6.03289	1.61129	1.89e-06	1.4e-05	6.37	0.64	3.32	5.5	7.22	4.38	5.43	2.9	2.17	0.01	53.01	18.19	1.08	2.13	19.99	5.11	66.24	9.24
79154	DHRS11	18.432	6.13573	1.58691	1.89e-06	1.4e-05	61.02	9.84	1.81	11.3	0.01	4.02	8.68	8.34	3.41	0.74	0.76	12.56	12.2	1.86	28.38	1.92	47.71	1.32
84928	TMEM209	31.564	14.2938	1.14289	1.94e-06	1.43e-05	90.21	24.45	28.4	12.22	16.16	18.63	26.05	21.02	17.06	4.78	8.88	7.36	14.91	4.52	27.73	18.22	51.82	23.1
4323	MMP14	30.4837	13.7797	1.1455	1.94e-06	1.43e-05	18.57	8.89	26.59	8.55	54.32	26.3	43.42	27.54	4.96	2.21	18.26	5.85	51.23	18.09	32.89	18.54	30.2	12.87
4259	MGST3	5.30005	17.0018	-1.68161	1.94e-06	1.43e-05	7.69	53.03	2.42	32.69	1.72	6.94	1.81	21.74	2.17	14.71	2.54	15.59	2.98	1.86	9.03	6.39	18.53	1.32
26084	SGEF	3.74717	14.3624	-1.93842	1.95e-06	1.43e-05	1.59	17.46	6.04	3.36	1.38	20.46	5.07	8.34	7.13	27.22	6.34	24.26	0.81	6.65	0.97	10.55	4.46	9.9
6907	TBL1X	11.309	26.8395	-1.24688	1.95e-06	1.43e-05	5.04	24.13	19.03	17.72	12.03	43.47	20.26	13.77	17.68	36.79	5.58	33.79	5.15	18.62	14.19	27.49	6.86	26.4
1912	PHC2	18.9046	38.0484	-1.00909	1.96e-06	1.44e-05	8.49	87.96	19.34	32.99	19.6	19.73	15.2	22.11	32.56	83.51	20.8	24.91	16.54	15.69	19.67	35.8	19.22	32
49854	ZNF295	18.8709	38.1512	-1.01557	1.96e-06	1.44e-05	14.59	40.96	12.99	43.38	6.53	63.93	36.9	38.41	27.91	34.58	15.22	20.14	21.69	33.78	17.09	60.74	19.56	18.81
6310	ATXN1	14.6173	31.9812	-1.12954	2.08e-06	1.53e-05	0.53	73.67	17.22	14.97	9.28	37.99	13.75	43.85	17.99	19.5	25.87	35.95	6.23	17.55	21.28	26.85	20.59	19.14
9242	MSC	3.17328	12.957	-2.02969	2.14e-06	1.57e-05	1.59	3.49	0.01	40.94	1.72	19.73	11.58	8.7	12.1	9.56	0.76	5.2	0.54	3.19	0.01	17.26	2.4	12.87
90990	KIFC2	23.7321	9.35784	1.34259	2.16e-06	1.58e-05	60.76	12.38	4.83	2.14	3.78	9.5	11.22	13.41	2.79	0.01	7.86	13.43	7.05	12.23	29.67	7.35	88.55	10.89
6320	CLEC11A	2.63315	11.8601	-2.17126	2.18e-06	1.59e-05	0.53	13.34	2.72	21.69	2.06	9.13	3.98	5.07	8.99	3.68	0.76	20.14	0.54	2.93	2.9	15.34	2.4	10.56
443	ASPA	5.06374	16.3848	-1.69408	2.17e-06	1.59e-05	0.8	12.07	2.72	20.47	0.69	34.71	20.98	27.18	10.54	6.25	9.13	9.53	0.01	8.51	1.29	16.3	1.37	19.47
84935	C13orf33	2.59939	11.8601	-2.18987	2.18e-06	1.59e-05	0.53	17.15	0.91	5.8	2.41	8.04	11.58	4.71	6.51	42.3	0.01	6.71	1.36	14.89	1.61	6.71	0.69	4.95
84553	C6orf168	2.93697	12.3743	-2.07494	2.19e-06	1.6e-05	0.01	17.46	0.6	0.01	8.59	16.8	0.72	14.86	3.41	29.06	3.55	14.94	4.61	8.78	4.51	9.59	0.69	2.64
970	CD70	5.46884	0.137111	5.31782	2.2e-06	1.6e-05	0	0	0	0	0	0	0	0	0	0	0	0	43.91	0.01	0	0	0.01	1.32
339967	TMPRSS11A	5.5026	0.0685556	6.3267	2.2e-06	1.61e-05	0	0	0	0	0	0	0	0	0	0	41.34	0.01	0	0	0.01	0.64	0	0
147700	KLC3	5.53636	0.171389	5.01359	2.2e-06	1.61e-05	0	0	0	0	11.35	0.01	2.89	0.01	0	0	7.61	0.65	25.21	0.53	0	0	0	0
28991	COMMD5	30.0111	13.5055	1.15196	2.28e-06	1.66e-05	51.47	18.1	16.62	13.14	23.03	15.34	16.28	24.64	16.13	5.15	22.32	13.21	46.35	9.57	47.41	15.03	24.02	8.58
80305	TRABD	22.2467	8.3295	1.41729	2.29e-06	1.66e-05	34.76	4.76	5.44	5.5	23.38	8.77	11.94	10.15	6.2	2.21	38.3	12.35	19.79	6.92	41.92	18.86	12.01	3.3
9688	NUP93	20.7613	7.54111	1.46105	2.34e-06	1.7e-05	33.43	7.3	9.97	4.58	16.85	6.94	15.92	6.16	10.85	1.47	27.64	8.01	30.09	6.38	24.83	19.82	10.64	6.27
63027	SLC22A23	20.6601	7.47256	1.46717	2.34e-06	1.7e-05	10.61	5.72	35.05	4.58	16.85	5.48	21.35	5.07	12.72	7.36	31.45	6.93	18.43	2.93	14.19	13.75	24.37	16.5
2823	GPM6A	0.337583	6.58134	-4.28507	2.43e-06	1.76e-05	0.01	12.38	0.01	5.19	0.01	0.73	1.45	17.4	1.86	5.15	0.01	12.56	0.01	2.13	0	0	0.01	1.98
22871	NLGN1	0.506374	6.64989	-3.71505	2.43e-06	1.76e-05	0.01	8.26	0.01	2.75	0.01	11.32	1.45	10.15	3.1	7.36	0.25	7.8	0.01	3.19	0.01	4.8	0.01	5.61
55872	PBK	18.6008	2.50228	2.89405	2.46e-06	1.78e-05	4.25	0.01	3.02	2.75	57.07	4.75	8.68	1.45	5.27	1.84	41.85	3.68	31.72	0.01	7.42	5.11	4.46	2.97
10804	GJB6	23.2257	2.60511	3.1563	2.46e-06	1.78e-05	7.16	0.64	72.51	17.11	50.19	0.01	0.01	0.72	2.79	0.01	6.34	0.65	14.37	0.01	30.64	0.64	31.92	3.63
9768	KIAA0101	26.399	2.63939	3.32221	2.46e-06	1.78e-05	10.08	0.95	12.08	5.19	46.07	1.83	5.79	3.99	10.23	0.01	22.57	3.9	104.91	0.01	3.87	3.52	11.33	3.96
81706	PPP1R14C	32.9143	2.468	3.7373	2.46e-06	1.78e-05	1.06	0.01	147.44	4.89	77.01	0.01	0	0	10.85	0.01	8.62	6.5	24.67	1.6	0.97	0.01	32.95	6.6
4319	MMP10	167.239	2.63939	5.98556	2.46e-06	1.78e-05	208.01	0.01	51.06	3.36	766.99	9.86	3.26	8.7	10.85	0.74	3.3	0.01	62.08	0.01	476.01	2.88	2.75	1.32
3832	KIF11	21.9091	2.468	3.15012	2.46e-06	1.78e-05	9.82	0.01	13.9	3.36	52.94	5.48	15.2	1.81	10.54	0.74	11.41	2.17	71.57	1.6	6.77	2.88	2.06	4.62
5753	PTK6	14.5498	2.74222	2.40758	2.5e-06	1.8e-05	31.04	0.01	7.86	3.05	17.88	0.01	17	0.72	4.03	0.01	11.67	3.25	4.34	4.26	20.64	6.39	17.16	5.61
79728	PALB2	23.1582	9.11789	1.34475	2.5e-06	1.8e-05	22.55	10.16	32.63	10.39	37.82	15.34	28.22	7.61	14.89	3.68	18.51	4.12	13.83	2.66	17.74	9.91	26.77	22.11
65012	SLC26A10	1.24906	9.04934	-2.85697	2.52e-06	1.81e-05	0.01	10.16	0.01	1.53	0.69	25.21	3.98	9.06	5.27	13.61	1.78	11.48	0.01	2.93	0.01	6.71	0.01	3.63
5950	RBP4	1.24906	8.98078	-2.846	2.52e-06	1.81e-05	0	0	0.01	22.3	0.01	6.21	5.79	4.35	6.51	32.37	0	0	0.01	5.59	0.01	14.39	0.01	1.98
7704	ZBTB16	1.24906	9.18645	-2.87867	2.52e-06	1.81e-05	0.01	8.57	0.01	6.11	0.01	3.29	0.72	1.81	9.3	25.75	0.25	18.63	0.54	6.92	0.64	5.11	0.01	2.97
64220	STRA6	13.8409	2.468	2.48752	2.56e-06	1.84e-05	15.12	0.01	9.37	0.61	7.91	0.01	1.09	0.72	0.93	0.01	53.26	2.38	4.07	2.39	0.01	4.48	23.34	11.22
145270	PRIMA1	7.42682	20.5324	-1.46709	2.62e-06	1.88e-05	0.8	10.8	0.01	9.47	0.01	25.94	24.96	44.58	34.43	22.81	1.78	30.11	7.05	8.25	1.29	20.78	0.01	14.19
4171	MCM2	13.6046	2.468	2.46268	2.62e-06	1.88e-05	43.78	5.72	2.11	0.01	11	3.29	7.6	5.07	5.89	0.74	4.57	1.73	25.48	0.53	4.19	5.11	11.67	0.99
113178	SCAMP4	32.1041	14.9451	1.10308	2.66e-06	1.91e-05	99.76	16.19	13.6	10.69	6.53	26.3	14.83	29.72	6.51	2.94	7.86	23.18	29.55	7.45	31.6	7.99	72.42	9.24
9370	ADIPOQ	5.46884	17.3103	-1.66232	2.67e-06	1.91e-05	3.45	12.7	4.83	14.05	0.69	2.92	2.17	0.72	21.71	61.07	2.54	3.03	3.52	41.49	6.13	7.67	4.46	16.17
5129	PCTK3	20.1199	7.26689	1.46922	2.67e-06	1.91e-05	87.56	16.51	0.6	7.33	0.01	11.69	15.2	20.29	2.79	0.74	1.52	7.8	2.44	0.01	17.74	2.56	49.08	0.66
54802	TRIT1	29.3022	12.957	1.17728	2.69e-06	1.93e-05	21.23	12.38	47.13	17.72	25.44	10.96	33.65	9.78	69.16	5.15	14.71	9.96	18.16	13.03	29.35	10.23	8.92	27.39
55761	TTC17	11.3428	26.531	-1.2259	2.79e-06	1.99e-05	17.78	58.43	0.91	22	2.06	37.99	27.5	104.01	10.85	0.74	2.54	15.59	2.71	1.33	13.87	9.59	29.52	5.94
29929	ALG6	24.9136	10.3862	1.26227	2.85e-06	2.04e-05	65	11.75	14.5	17.41	5.84	13.88	20.62	13.41	8.68	0.01	2.03	11.91	21.42	5.59	48.7	6.71	36.04	12.21
9823	ARMCX2	14.7524	31.707	-1.10385	2.89e-06	2.06e-05	1.33	44.45	19.94	13.44	3.09	19.36	13.75	34.07	12.1	34.58	48.19	47	1.08	36.44	11.93	20.78	16.82	26.73
10656	KHDRBS3	4.21979	14.6023	-1.79096	2.91e-06	2.08e-05	1.59	24.77	0.6	6.72	3.09	43.84	9.77	18.48	4.34	5.89	4.06	14.08	1.08	6.65	6.13	11.19	9.61	4.62
51257	2011-03-02	8.67588	22.212	-1.35626	3.03e-06	2.16e-05	8.49	52.08	5.14	6.72	4.47	31.42	7.96	29.72	10.85	24.65	11.41	17.33	5.15	18.88	13.87	15.66	10.64	8.91
1056	CEL	15.3938	4.45611	1.78849	3.04e-06	2.17e-05	9.82	0.64	13.6	4.58	5.84	10.23	4.34	1.81	3.1	0.01	78.88	7.58	0.54	2.66	2.26	8.31	5.15	2.97
51574	LARP7	13.5033	29.7188	-1.13806	3.11e-06	2.22e-05	15.92	85.42	8.76	34.52	12.38	6.58	15.92	48.2	13.96	26.49	17.5	20.36	7.05	15.69	16.45	29.41	13.73	5.61
4817	NIT1	31.5302	14.5681	1.11393	3.14e-06	2.24e-05	58.64	19.05	13.9	6.42	31.63	19.36	36.18	16.31	14.89	12.51	38.04	8.01	31.72	16.76	34.83	23.98	17.85	12.21
84869	CBR4	30.6188	14.0882	1.11993	3.17e-06	2.26e-05	84.11	16.83	32.33	17.41	28.88	6.58	21.71	25.01	15.2	9.2	16.99	14.29	12.74	9.57	43.54	11.83	14.07	16.5
259173	ALS2CL	28.5595	12.8199	1.15559	3.17e-06	2.26e-05	4.25	10.16	7.55	6.11	35.75	11.32	9.77	9.78	12.72	6.25	105	11.7	4.07	14.36	11.93	24.62	57.32	20.46
4189	DNAJB9	11.7816	26.8738	-1.18966	3.31e-06	2.35e-05	2.92	33.02	17.52	57.43	5.16	8.77	8.32	29.35	23.88	19.13	12.17	24.26	10.03	14.63	15.16	20.46	11.33	34.31
51309	ARMCX1	10.4313	25.1256	-1.26824	3.31e-06	2.35e-05	23.88	52.39	3.93	14.66	1.03	22.28	26.77	34.43	15.2	18.76	2.28	19.71	1.36	26.07	20.32	24.94	1.03	15.18
284	ANGPT1	7.66313	20.7723	-1.43866	3.34e-06	2.37e-05	2.92	13.02	5.14	14.66	3.78	19	25.69	39.86	25.12	44.14	2.79	14.08	2.17	12.5	3.87	15.03	1.72	25.08
7957	EPM2A	3.34207	13.5055	-2.01473	3.36e-06	2.38e-05	3.71	26.67	3.63	2.44	2.06	27.03	3.62	13.41	8.06	22.07	1.52	16.46	2.71	6.65	2.9	4.16	2.06	5.61
1040	CDS1	26.2977	11.2431	1.22589	3.6e-06	2.54e-05	15.12	2.22	63.45	31.77	27.16	2.19	18.09	5.8	11.17	0.01	38.8	7.8	7.05	9.04	16.77	18.86	39.81	21.78
25946	ZNF385A	22.9894	9.22073	1.31802	3.64e-06	2.57e-05	7.43	0.01	17.83	10.69	16.5	8.77	21.71	6.16	6.51	2.58	69.75	3.68	12.47	20.75	35.47	15.66	11.67	13.86
4173	MCM4	12.288	2.74222	2.16383	3.73e-06	2.63e-05	13	2.54	6.34	2.75	10.31	0.01	2.89	2.17	3.41	1.1	8.62	0.65	52.05	7.71	4.51	5.75	1.72	1.32
8536	CAMK1	4.62489	15.6307	-1.75689	3.81e-06	2.68e-05	1.33	12.38	3.32	14.05	0.69	20.46	11.58	13.77	8.06	24.28	4.31	19.49	7.32	15.69	2.26	7.35	3.43	12.87
8987	STBD1	4.59113	15.6307	-1.76746	3.81e-06	2.68e-05	3.18	26.67	4.53	7.94	1.72	20.09	7.96	12.68	3.1	20.6	6.85	8.88	4.88	25.53	4.19	13.43	4.8	6.93
9586	CREB5	4.75992	15.4936	-1.70266	3.81e-06	2.68e-05	1.33	9.21	2.42	7.94	2.06	13.88	11.58	10.87	15.2	25.38	5.58	16.89	4.07	12.23	1.29	36.12	0.01	7.59
79625	C4orf31	9.55359	23.6517	-1.30783	3.88e-06	2.73e-05	1.33	1.27	3.32	24.44	4.47	35.07	54.99	10.87	24.81	0.01	1.52	9.53	0.01	44.15	3.22	46.99	2.06	40.58
11096	ADAMTS5	7.56186	20.0525	-1.40697	3.91e-06	2.75e-05	2.12	14.92	9.37	19.86	0.69	17.17	26.05	30.08	25.43	16.92	1.52	16.24	2.71	15.69	2.26	24.94	2.06	28.05
6183	MRPS12	16.2715	5.07311	1.6814	3.94e-06	2.77e-05	22.82	7.62	15.11	4.58	7.22	7.67	21.71	5.44	4.34	2.58	19.53	1.95	31.99	4.52	12.9	7.03	5.49	5.94
51702	PADI3	24.8461	10.3862	1.25836	4.07e-06	2.86e-05	13.8	0.01	27.49	14.97	3.78	4.02	20.62	6.89	2.17	0.74	24.6	9.53	3.25	18.35	56.44	20.14	80.31	15.18
1907	EDN2	5.26629	0.274222	4.26337	4.37e-06	3.06e-05	0	0	0	0	0	0	0	0	0	0	37.54	1.3	2.17	0.53	0	0	0	0
1063	CENPF	15.1575	2.29661	2.72245	4.4e-06	3.07e-05	20.16	0.01	6.95	0.92	18.91	4.38	15.56	4.71	7.44	0.01	9.64	1.73	40.93	1.06	10.32	3.84	2.4	4.95
113655	MFSD3	15.3938	2.43372	2.66111	4.4e-06	3.07e-05	58.1	3.81	1.21	6.11	2.41	4.02	3.62	7.97	0.62	0.01	0.25	0.65	1.63	0.01	21.93	0.96	47.71	0.01
4322	MMP13	78.4543	2.26233	5.11597	4.4e-06	3.07e-05	0.8	0.01	1.21	1.22	287.75	0.01	0.01	0.72	13.03	0.01	22.06	13	355.66	0.01	12.58	0.01	0	0
55723	ASF1B	23.9346	2.43372	3.29786	4.4e-06	3.07e-05	10.08	0.01	8.16	0.61	51.22	6.21	26.41	1.45	9.3	0.74	25.62	2.6	68.31	0.53	10.64	5.11	2.06	5.28
23397	NCAPH	14.111	2.33089	2.59786	4.41e-06	3.08e-05	15.39	0.64	5.74	3.05	16.85	2.56	9.77	3.26	7.44	1.1	7.1	1.3	50.69	0.8	6.77	5.11	1.72	3.96
79870	BAALC	14.0097	2.22806	2.65257	4.41e-06	3.08e-05	18.04	1.59	0.01	3.05	80.1	1.83	2.53	2.54	2.48	2.21	10.14	2.38	4.61	3.72	13.54	0.01	0.01	2.31
338328	GPIHBP1	0.877715	7.33545	-3.06306	4.43e-06	3.08e-05	0.01	3.81	0.01	5.8	0.01	1.83	4.7	6.52	3.1	5.15	0.25	15.38	0.01	7.18	0.64	2.56	0.01	13.2
7447	VSNL1	13.6721	2.39945	2.51046	4.42e-06	3.09e-05	0.01	1.27	0.01	3.67	20.28	2.19	2.53	0.72	0.93	0.01	34.75	4.55	53.94	1.6	0.01	4.8	0.01	1.32
93622	LOC93622	35.1424	17.4817	1.00737	4.43e-06	3.09e-05	36.08	13.02	25.38	14.66	49.51	26.3	33.29	19.57	23.57	13.61	58.08	12.35	6.78	12.23	41.92	26.85	42.9	23.43
10897	YIF1A	28.3232	12.8885	1.13591	4.43e-06	3.09e-05	24.67	5.08	15.71	9.78	26.13	23.02	23.88	6.52	10.85	12.14	58.84	12.35	36.05	14.63	28.7	23.02	21.62	9.9
8940	TOP3B	23.0907	9.32356	1.30836	4.52e-06	3.14e-05	82.25	17.78	2.42	6.72	2.41	21.55	22.07	16.31	3.41	1.1	2.03	10.18	5.96	1.6	34.18	7.99	51.82	2.97
84306	PDCD2L	23.3607	9.52923	1.29365	4.52e-06	3.14e-05	32.63	6.35	28.7	8.86	21.66	13.15	27.86	13.41	13.34	4.41	8.12	8.01	31.45	7.71	26.44	11.83	20.94	13.53
9265	CYTH3	7.08924	19.6069	-1.46766	4.58e-06	3.18e-05	21.76	48.9	1.51	9.78	0.69	49.32	8.68	52.55	3.72	0.01	0.51	17.11	0.81	2.66	5.48	4.16	21.62	1.32
160622	GRASP	6.98797	19.4698	-1.47829	4.58e-06	3.18e-05	0.8	4.13	2.11	26.88	1.03	17.9	19.54	18.48	31.63	22.07	4.31	13.86	3.25	41.76	2.26	15.98	0.69	11.88
11130	ZWINT	12.0855	2.53656	2.25233	4.58e-06	3.18e-05	22.82	1.27	2.42	5.5	13.41	3.65	2.17	3.26	3.72	0.01	11.67	4.12	28.19	0.53	12.25	2.24	6.52	1.65
51690	LSM7	34.2309	16.6933	1.03603	4.6e-06	3.19e-05	89.94	26.67	25.38	9.16	14.78	8.04	41.97	23.19	11.79	15.45	14.96	2.82	61.54	21.54	19.35	29.41	16.47	19.47
168537	GIMAP7	4.01724	14.3624	-1.83802	4.65e-06	3.22e-05	0.8	10.16	2.11	15.27	0.01	4.75	7.6	19.21	20.16	3.68	0.76	19.06	2.98	9.04	0.97	6.07	2.06	39.59
9055	PRC1	12.3218	2.98217	2.04678	4.96e-06	3.43e-05	6.9	1.27	1.81	2.14	23.03	4.38	5.43	5.07	3.72	2.21	15.22	3.03	44.46	0.8	3.87	6.39	1.03	2.31
6863	TAC1	12.0179	2.36517	2.34518	5.09e-06	3.51e-05	88.62	0.64	6.04	4.58	0	0	0.01	2.54	0.62	2.94	0.01	0.22	0.01	8.78	0.01	0.96	0	0
10573	MRPL28	26.9729	11.9287	1.17708	5.18e-06	3.57e-05	24.14	6.35	19.64	8.25	35.75	19.73	22.43	7.61	8.37	16.19	57.06	8.23	26.29	13.56	28.7	22.38	13.39	7.59
83938	C10orf11	27.8168	12.3743	1.16861	5.22e-06	3.6e-05	28.12	0.95	45.32	16.8	8.59	7.31	33.65	10.51	16.44	6.99	23.84	9.96	20.87	10.64	50.31	20.46	24.02	28.05
9358	ITGBL1	1.58664	9.255	-2.54426	5.27e-06	3.63e-05	0.01	16.51	0.01	2.75	3.09	16.8	8.32	11.6	1.55	0.01	0.25	13.21	0.01	11.97	1.29	3.2	1.72	4.95
80117	ARL14	4.96247	15.7335	-1.66471	5.3e-06	3.65e-05	0.01	0.64	2.11	78.51	1.03	5.85	2.53	18.48	0	0	0.51	3.68	0.81	19.68	33.22	11.83	7.55	1.65
148534	TMEM56	12.4906	27.765	-1.15243	5.4e-06	3.71e-05	12.2	31.44	26.28	14.97	6.53	35.8	16.28	26.82	13.34	36.79	14.46	33.57	1.08	21.81	19.35	23.98	3.09	25.74
9620	CELSR1	16.5078	5.2445	1.65427	5.47e-06	3.76e-05	2.65	0.64	13.9	3.05	11.35	4.38	4.7	3.99	1.86	1.1	27.64	7.8	62.62	7.18	6.77	9.27	6.86	7.59
92196	DAPL1	13.7396	3.80484	1.85244	5.56e-06	3.82e-05	1.86	0.01	8.46	12.53	5.84	2.56	2.17	1.09	0	0	54.27	0.43	7.86	2.66	34.18	10.23	0.01	5.28
113730	KLHDC7B	11.6804	2.19378	2.4126	5.57e-06	3.82e-05	1.06	0.01	0.91	0.01	1.03	0.01	2.53	1.45	1.55	0.01	61.63	2.38	16.26	0.53	4.19	13.75	2.75	1.32
64431	ACTR6	9.65487	23.2746	-1.26943	5.61e-06	3.85e-05	13.53	93.99	6.04	51.02	0.01	6.58	7.6	29.72	3.72	3.31	1.01	14.29	0.81	0.01	27.41	9.27	30.89	3.96
91107	TRIM47	11.3765	26.154	-1.20097	5.64e-06	3.86e-05	23.61	57.47	2.42	15.58	5.16	69.41	10.49	60.16	4.65	1.1	2.79	24.91	22.77	5.59	14.19	5.43	14.41	6.27
4092	SMAD7	10.1275	24.2687	-1.26082	5.68e-06	3.89e-05	1.86	28.58	16.62	42.46	10.31	28.86	17.37	36.24	14.58	11.04	7.1	19.49	3.25	13.03	14.51	22.7	9.61	19.8
5241	PGR	1.99174	9.90628	-2.31432	5.79e-06	3.96e-05	0.01	4.76	0.01	18.94	2.06	3.65	9.77	12.32	7.75	2.21	0.25	8.66	0.01	8.25	0.01	16.62	0.01	12.87
25900	IFFO1	2.73442	11.8944	-2.12097	6.02e-06	4.11e-05	1.06	13.02	0.91	9.78	1.72	7.31	6.87	12.32	10.85	8.83	2.03	26.86	0.81	4.26	1.29	10.23	0.01	7.92
51728	POLR3K	29.8423	13.9168	1.10053	6.05e-06	4.13e-05	65	21.91	22.36	15.58	37.82	8.04	25.33	28.63	17.06	8.09	14.71	10.83	39.58	6.12	27.41	18.54	14.07	10.56
651	BMP3	16.0689	5.21022	1.62486	6.07e-06	4.14e-05	6.9	0.01	53.17	11.91	5.5	0.01	30.75	4.35	1.86	0.74	20.54	2.6	0.01	2.13	12.9	8.95	15.79	16.83
7039	TGFA	21.8754	8.84367	1.30659	6.12e-06	4.17e-05	6.37	1.91	34.44	18.02	59.48	4.02	16.28	6.16	10.23	1.84	28.15	3.03	18.7	4.26	18.7	28.13	7.21	13.86
2232	FDXR	32.0029	15.5964	1.03699	6.67e-06	4.53e-05	36.35	11.11	15.11	20.77	72.88	15.71	27.86	19.93	9.92	7.36	44.38	21.88	37.68	9.57	26.12	14.39	15.44	17.16
623	BDKRB1	0.20255	5.00456	-4.62689	6.7e-06	4.55e-05	0.01	21.27	0.6	12.83	0.01	2.56	0.01	5.07	0	0	0.25	1.3	0.01	0.53	0.01	2.56	1.03	0.01
862	RUNX1T1	0.20255	5.17595	-4.67547	6.7e-06	4.55e-05	0.01	7.3	0.01	3.67	0.01	1.83	0.01	5.44	0.62	3.68	0.51	9.96	0.01	6.92	0.01	0.96	0.69	3.63
161	AP2A2	9.75614	23.5831	-1.27337	6.79e-06	4.6e-05	4.25	34.61	9.37	25.05	7.91	14.25	6.51	18.12	15.82	25.01	12.17	32.49	4.61	10.37	9.67	23.02	18.88	26.07
6697	SPR	23.6983	10.0091	1.24347	6.81e-06	4.61e-05	10.88	5.08	24.47	7.03	18.22	10.59	10.13	10.15	6.2	6.99	30.69	11.26	82.68	13.83	7.42	11.51	10.3	12.21
342897	NCCRP1	23.9009	10.0777	1.2459	6.81e-06	4.62e-05	10.61	0.01	72.81	7.94	49.85	2.92	39.07	1.09	5.58	0.01	10.14	0.01	0.01	4.79	32.25	68.41	5.49	8.25
23051	ZHX3	7.19051	19.2984	-1.42431	6.84e-06	4.64e-05	1.59	33.98	2.42	6.72	4.81	27.4	13.02	15.58	16.13	20.6	11.92	15.81	5.96	17.55	7.74	28.13	1.37	10.89
10238	DCAF7	25.6225	11.3117	1.1796	7.18e-06	4.86e-05	45.1	6.35	17.52	10.08	11.69	9.86	24.24	17.03	14.89	2.58	21.05	11.05	35.24	13.56	27.73	20.78	28.49	9.57
56975	FAM20C	5.23253	16.0763	-1.61935	7.23e-06	4.89e-05	0.8	37.15	0.6	12.53	2.75	14.25	7.96	23.19	7.75	16.55	9.89	12.13	9.49	13.56	2.9	9.59	4.12	8.58
760	CA2	12.0517	2.91361	2.04836	7.25e-06	4.9e-05	3.98	0.95	23.26	5.5	6.53	3.29	2.53	8.34	19.23	2.94	4.31	1.73	33.34	1.86	9.67	0.96	2.4	1.98
5570	PKIB	12.0179	2.84506	2.07866	7.25e-06	4.9e-05	0.53	0.01	11.78	9.47	44.35	2.19	30.75	3.99	5.58	0.01	11.67	2.38	2.44	0.01	7.42	5.11	1.72	2.64
4882	NPR2	3.94972	14.0882	-1.83466	7.4e-06	4.99e-05	4.78	8.57	4.53	7.33	2.41	13.52	7.24	15.95	6.51	4.05	1.52	16.46	3.8	32.71	1.29	9.27	4.12	13.2
131965	METTL6	16.7104	5.82723	1.51986	7.45e-06	5.02e-05	17.25	2.86	8.46	3.67	22	13.52	32.2	7.61	6.2	3.68	15.22	4.55	21.14	3.99	15.48	8.63	14.76	5.94
5532	PPP3CB	12.7269	27.7307	-1.12361	7.56e-06	5.1e-05	27.06	61.92	9.37	9.78	4.47	42.38	8.32	51.1	11.48	14.35	6.09	35.3	7.05	15.43	20.96	9.27	19.22	11.88
2582	GALE	22.213	8.98078	1.30649	7.59e-06	5.11e-05	11.14	2.54	47.43	19.25	32.66	2.56	11.94	0.72	7.75	2.94	27.9	2.17	17.62	6.65	39.99	23.66	2.4	21.45
54478	FAM64A	16.5078	1.98811	3.05368	7.72e-06	5.18e-05	12.2	0.01	12.08	0.61	61.19	13.52	2.53	1.45	9.3	1.47	4.06	0.22	39.04	0.01	6.13	1.6	3.09	1.65
79680	C22orf29	18.4658	6.58134	1.4884	7.7e-06	5.18e-05	28.65	5.4	18.43	1.22	27.85	12.79	19.54	4.35	6.2	4.05	22.32	7.36	15.18	2.13	17.41	7.35	8.58	15.84
1392	CRH	17.3855	2.05667	3.07951	7.72e-06	5.18e-05	98.43	0.01	27.8	5.19	0	0	12.66	15.58	5.27	0.01	0	0	0	0	0	0	0	0
79646	PANK3	18.3645	6.61561	1.47297	7.7e-06	5.19e-05	23.35	2.54	12.99	7.94	24.07	9.86	18.09	6.16	9.92	5.15	22.32	9.53	16.81	4.52	20.96	4.48	15.79	8.58
6340	SCNN1G	17.6218	2.12522	3.05168	7.72e-06	5.19e-05	4.25	0.01	15.11	0.92	6.19	0.01	73.81	2.17	12.72	0.01	15.47	2.6	11.93	0.8	19.35	6.71	9.61	5.61
128602	C20orf85	21.4703	2.09095	3.36011	7.72e-06	5.19e-05	0	0	0	0	0	0	0	0	0	0	161.3	13.21	0	0	0	0	0	0
3853	KRT6A	398.348	2.05667	7.59758	7.72e-06	5.19e-05	0.01	0.64	0.01	0.61	1104.94	0.01	0.72	0.01	0	0	350.76	7.36	1947.71	3.99	4.51	2.24	0.69	0.01
147699	FLJ40125	19.7824	2.12522	3.21853	7.72e-06	5.19e-05	0.8	0.01	3.63	4.28	2.41	1.46	2.17	1.45	1.86	0.74	5.07	1.73	2.98	3.46	166.41	1.92	1.72	3.63
5275	SERPINB13	32.9481	2.12522	3.95451	7.72e-06	5.2e-05	0	0	0.01	1.53	125.83	1.83	0	0	1.24	0.01	136.45	10.83	13.83	0.01	5.48	0.64	0	0
1474	CST6	12.5581	1.95383	2.68424	7.79e-06	5.22e-05	2.65	0.01	1.81	1.53	13.75	0.01	1.81	0.01	1.86	0.01	5.33	1.73	1.9	1.33	6.45	10.23	88.2	2.31
80176	SPSB1	9.04722	21.9378	-1.27787	7.96e-06	5.33e-05	3.71	34.61	9.37	12.53	9.97	29.96	10.13	18.84	2.48	28.69	19.78	24.69	11.11	7.71	5.8	29.09	7.21	14.52
126789	PUSL1	23.1919	9.59778	1.27285	7.97e-06	5.33e-05	25.74	9.84	17.83	17.41	20.28	9.13	16.64	10.51	14.58	1.47	10.4	6.28	33.89	4.52	54.82	19.5	14.76	8.91
26115	TANC2	23.2932	9.66634	1.26887	7.97e-06	5.33e-05	45.9	6.35	23.26	5.19	27.85	4.75	18.81	13.05	9.61	2.94	16.99	7.36	29.55	10.37	16.45	23.98	16.82	13.2
54756	IL17RD	1.24906	8.39806	-2.74922	8.01e-06	5.35e-05	0.01	18.42	0.01	1.53	1.03	10.23	2.89	11.23	1.55	13.24	1.78	11.05	1.63	3.99	0.01	1.92	2.75	4.95
2736	GLI2	1.28281	8.43234	-2.71662	8.01e-06	5.35e-05	0.8	8.57	0.01	1.53	2.06	12.06	3.98	11.96	3.72	5.89	1.01	13.21	0.54	7.18	0.01	5.43	0.01	8.91
2676	GFRA3	0.708924	7.02695	-3.3092	8.26e-06	5.51e-05	1.59	6.67	0.01	4.28	0.01	4.02	4.7	35.88	0.62	0.74	0.01	9.1	0.01	0.8	0	0	0.01	4.29
9104	RGN	0.607649	7.02695	-3.53159	8.26e-06	5.51e-05	0.01	15.24	1.81	5.5	0.01	2.19	0.01	10.87	0.62	4.78	2.54	17.11	0	0	0.01	2.24	0.01	1.32
56992	KIF15	11.309	1.98811	2.508	8.33e-06	5.55e-05	5.31	0.64	5.74	0.61	18.91	2.56	9.77	3.62	6.82	0.74	4.57	1.95	41.48	1.06	4.19	3.2	2.75	3.96
54510	PCDH18	6.04273	17.0703	-1.49822	8.38e-06	5.58e-05	2.39	7.94	6.04	9.78	12.03	24.48	10.49	9.42	12.1	7.73	3.3	15.81	5.96	44.68	2.26	9.27	1.72	18.81
5447	POR	28.627	13.5397	1.08018	8.47e-06	5.64e-05	0.53	0.01	12.39	4.58	36.44	18.63	39.8	11.23	9.61	5.15	91.05	13.43	11.39	19.42	27.41	34.53	24.71	13.53
84886	C1orf198	7.39306	19.6755	-1.41215	8.65e-06	5.75e-05	9.82	53.35	3.02	9.78	4.13	18.63	11.22	23.56	4.65	17.66	6.34	18.84	7.86	10.64	9.67	20.46	10.3	6.27
79412	KREMEN2	4.92871	0.01	8.94507	8.68e-06	5.77e-05	0	0	0	0	0	0	0	0	0	0	1.27	0.01	38.22	0.01	0	0	0	0
3214	HOXB4	13.3683	3.87339	1.78715	8.69e-06	5.77e-05	6.63	0.01	35.95	3.05	19.25	2.19	19.9	0.72	5.27	2.94	10.4	3.47	5.15	5.32	15.48	7.35	5.49	9.24
51154	MRTO4	19.3435	7.33545	1.39889	8.7e-06	5.77e-05	29.98	10.48	12.99	9.16	11.35	6.94	3.98	6.89	8.37	4.78	3.55	6.28	68.04	7.45	18.7	8.63	7.89	5.28
222	ALDH3B2	11.174	1.95383	2.51576	8.76e-06	5.81e-05	14.33	0.01	7.86	3.97	2.75	0.73	17	1.45	2.17	0.01	1.78	1.08	2.17	1.86	24.83	5.43	33.29	2.97
166929	SGMS2	12.9294	27.8336	-1.10617	8.77e-06	5.81e-05	1.59	13.02	18.13	18.64	18.91	34.34	12.66	12.32	10.85	51.5	35.76	30.11	8.13	41.76	5.8	36.76	1.03	10.23
822	CAPG	21.6391	8.91223	1.27978	8.85e-06	5.86e-05	9.29	3.81	17.52	12.22	40.91	8.04	9.77	11.6	6.82	2.21	14.46	2.17	18.43	18.35	18.7	13.75	67.61	8.58
145581	LRFN5	0.506374	5.99861	-3.56635	9.06e-06	5.99e-05	0.01	15.56	0.01	2.44	0.01	6.21	1.45	16.31	3.41	1.47	0.01	6.5	0.01	2.66	0.01	1.28	0.01	2.64
27300	ZNF544	31.7328	15.4593	1.0375	9.07e-06	6e-05	25.74	7.94	38.07	15.89	56.73	16.07	29.67	8.34	31.01	11.77	32.46	14.94	31.17	17.02	21.28	20.46	20.94	25.74
139818	DOCK11	1.68791	9.18645	-2.44427	9.2e-06	6.08e-05	0.01	3.81	0.6	3.67	0.01	2.92	3.62	2.17	6.51	8.09	1.01	2.17	1.63	23.41	0.64	1.6	1.72	34.64
85449	KIAA1755	1.78919	9.22073	-2.36557	9.2e-06	6.08e-05	0.8	9.84	0.01	1.22	2.75	6.21	3.62	9.06	6.51	7.36	0.76	17.54	0.01	13.83	2.58	5.75	0.01	6.93
81502	HM13	15.4951	5.21022	1.57239	9.32e-06	6.15e-05	37.14	1.27	4.83	4.58	7.56	4.38	11.22	7.25	6.82	1.47	12.17	9.75	23.86	3.19	19.03	9.27	11.33	3.63
57198	ATP8B2	4.79368	14.8423	-1.63051	9.32e-06	6.15e-05	0.01	11.11	3.93	7.33	1.38	21.55	13.75	9.78	12.1	9.93	1.78	13.65	8.95	29.26	1.61	8.63	1.03	20.13
57530	CGN	20.1537	7.88389	1.35406	9.57e-06	6.3e-05	9.02	0.01	43.51	12.53	8.94	2.92	7.96	1.45	4.96	1.1	16.23	7.36	0.81	3.72	31.28	23.02	65.55	17.82
23508	TTC9	20.1537	7.78106	1.37301	9.57e-06	6.31e-05	6.63	1.91	23.87	10.39	49.16	6.21	7.96	1.09	9.61	0.01	42.1	6.06	0.01	5.85	10.64	18.22	33.63	19.8
51188	SS18L2	33.0831	16.4191	1.01072	9.96e-06	6.53e-05	57.57	13.02	35.35	18.33	23.72	21.92	48.12	14.86	27.91	5.52	28.91	5.41	20.06	14.1	30.31	31.65	24.71	28.05
130576	LYPD6B	17.1492	5.8615	1.5488	9.96e-06	6.54e-05	44.57	0.64	16.92	8.25	14.1	1.1	22.43	3.62	3.1	0.01	16.99	1.08	1.36	4.79	26.77	23.66	5.49	10.56
118932	ANKRD22	10.8027	2.43372	2.15015	1e-05	6.55e-05	8.22	0.01	22.66	9.16	13.06	0.01	8.32	1.09	5.58	0.01	2.28	0.65	9.49	3.72	17.41	2.88	12.7	3.96
255520	ELMOD2	18.8034	6.92411	1.44129	1e-05	6.55e-05	22.55	2.54	15.41	7.33	12.03	10.23	14.47	3.26	10.23	2.21	13.95	4.76	42.83	8.78	20.96	8.95	12.01	14.52
84879	MFSD2A	18.5333	7.02695	1.39915	1e-05	6.56e-05	7.96	0.64	11.18	11.3	17.53	2.56	9.77	2.9	22.02	1.47	57.83	3.47	6.78	11.44	24.83	20.14	1.03	8.25
55920	RCC2	12.288	3.35922	1.87105	1.01e-05	6.62e-05	6.63	2.86	3.32	1.22	16.16	5.11	20.62	5.44	0.93	0.01	3.3	0.43	51.78	11.97	3.22	1.6	2.4	1.32
51291	GMIP	26.2302	11.723	1.16189	1.01e-05	6.64e-05	36.08	1.91	27.8	6.42	26.82	9.86	19.18	7.25	22.64	3.31	45.4	14.94	14.37	11.97	23.54	20.14	13.73	27.06
55760	DHX32	26.1627	11.723	1.15817	1.01e-05	6.64e-05	13.53	6.67	41.09	10.08	57.41	19.73	26.41	4.35	11.48	8.83	39.31	12.35	22.77	9.04	19.67	17.58	3.78	17.16
4940	OAS3	20.9639	8.46662	1.30805	1.03e-05	6.74e-05	2.92	11.75	27.49	5.8	8.59	4.75	15.2	7.25	8.37	5.52	28.41	5.41	54.22	5.05	23.86	14.39	13.39	17.82
472	ATM	12.6594	27.4222	-1.11514	1.06e-05	6.89e-05	12.74	64.14	8.46	29.63	2.75	9.86	11.94	44.21	29.15	25.38	8.12	12.13	11.66	23.14	12.58	19.5	17.16	26.07
7517	XRCC3	10.4313	2.09095	2.31869	1.08e-05	7.03e-05	2.39	0.01	3.63	2.14	15.13	1.83	8.32	2.17	2.17	0.01	8.12	1.95	42.83	2.39	4.84	2.88	3.09	5.28
65998	LOC65998	12.0517	26.3596	-1.12909	1.09e-05	7.13e-05	1.86	30.17	21.75	25.97	14.44	21.55	15.92	27.9	20.47	31.27	9.13	32.92	11.93	15.16	8.38	20.46	6.86	31.35
1763	DNA2	11.7816	2.81078	2.0675	1.1e-05	7.14e-05	5.31	0.01	12.69	0.61	19.6	9.13	16.64	0.01	12.72	0.01	13.44	3.25	18.16	2.93	7.42	3.52	0.01	5.94
11321	GPN1	30.0786	14.7052	1.03242	1.11e-05	7.22e-05	31.84	15.24	52.27	14.05	44.69	13.15	41.25	21.38	26.36	11.77	10.14	8.01	34.43	12.5	10.64	15.98	23.68	24.42
54958	TMEM160	30.1799	14.6366	1.04401	1.11e-05	7.22e-05	28.65	12.07	13.29	7.33	38.85	23.75	40.52	9.42	12.72	14.71	51.74	8.88	17.08	12.5	42.57	34.21	26.43	12.87
11060	WWP2	30.0786	14.7052	1.03242	1.11e-05	7.23e-05	56.78	6.03	11.18	12.53	16.5	14.98	32.2	20.66	18.3	8.46	31.45	12.56	17.89	13.56	60.31	39	22.99	5.61
11254	SLC6A14	16.474	5.65584	1.54238	1.13e-05	7.32e-05	0.8	0.01	3.93	0.01	3.44	0.01	2.89	0.01	0.01	0.74	113.62	12.35	0	0	1.93	32.29	0.01	1.65
9735	KNTC1	14.5498	4.55895	1.67423	1.14e-05	7.4e-05	17.78	1.91	8.46	1.83	10.66	9.13	19.18	3.62	19.23	1.84	8.37	3.68	30.9	1.6	8.71	5.75	5.49	13.2
8772	FADD	18.1282	6.4785	1.4845	1.15e-05	7.43e-05	5.57	3.18	9.06	5.8	15.81	6.94	3.26	4.35	3.1	1.84	18.77	7.58	84.85	10.37	4.84	9.91	6.52	6.27
116842	LEAP2	0.97899	7.43828	-2.9256	1.16e-05	7.49e-05	0.01	1.27	2.42	10.69	0.69	0.73	0	0	1.55	0.01	2.54	8.01	0.01	3.46	1.29	1.28	0.01	40.25
140710	C20orf117	13.6046	28.4848	-1.0661	1.16e-05	7.54e-05	20.43	29.53	9.37	9.16	8.94	27.76	17.73	67.04	9.92	22.07	10.4	44.62	15.45	13.83	19.67	31.33	9.95	10.23
10557	RPP38	24.6773	10.9003	1.17881	1.19e-05	7.69e-05	29.72	6.99	33.54	19.86	28.19	16.07	20.98	10.87	9.3	4.41	29.42	11.26	17.35	2.66	25.15	14.39	27.46	12.54
5603	MAPK13	11.1065	2.53656	2.13046	1.21e-05	7.8e-05	4.25	0.64	14.8	5.8	15.81	0.01	4.34	1.81	2.17	0.01	17.25	1.52	17.62	3.72	11.29	4.48	10.64	4.29
677842	SNORA76	11.2078	2.57083	2.12419	1.21e-05	7.8e-05	8.76	0.95	3.93	3.05	21.31	1.46	4.34	1.09	4.65	5.52	1.27	1.3	40.12	1.6	9.03	5.43	5.49	3.63
27342	RABGEF1	12.9969	27.4565	-1.07898	1.22e-05	7.87e-05	8.76	30.48	14.5	28.41	9.28	20.46	18.09	31.17	14.27	30.9	14.46	41.15	5.69	12.23	23.86	35.49	9.95	12.87
10309	CCNO	13.9422	4.25045	1.71377	1.25e-05	8.04e-05	31.04	0.64	7.55	3.97	3.09	0.73	21.35	1.81	2.17	0.01	25.36	5.2	3.52	4.26	10	3.52	17.85	16.83
94005	PIGS	30.45	14.9451	1.02677	1.27e-05	8.2e-05	69.78	10.48	10.27	16.19	17.19	17.9	30.75	24.28	10.54	6.25	15.98	15.81	45.54	9.84	42.25	22.06	25.4	12.54
29844	TFPT	21.4028	8.91223	1.26394	1.28e-05	8.2e-05	25.21	12.7	15.41	7.03	19.6	9.13	23.52	16.31	10.85	2.58	35	9.75	14.91	8.51	10	9.27	36.72	4.62
440585	FAM183A	10.195	2.05667	2.30948	1.29e-05	8.29e-05	1.33	0.01	10.27	2.75	6.19	0.01	0.72	0.01	1.24	0.74	57.83	6.06	1.08	0.53	1.29	0.64	1.03	5.61
3002	GZMB	10.0262	1.98811	2.33431	1.29e-05	8.3e-05	0.01	1.27	1.51	1.83	1.72	1.1	12.66	2.17	62.65	1.47	2.28	1.08	10.03	4.79	0.01	1.28	1.37	2.64
990	CDC6	16.7779	1.64533	3.35011	1.33e-05	8.52e-05	15.39	0.64	3.63	2.75	33	3.29	22.07	1.45	5.89	0.01	4.31	0.65	55.3	2.13	8.06	4.16	1.72	0.01
6491	STIL	12.7944	1.78245	2.84358	1.33e-05	8.52e-05	6.1	0.01	3.63	0.92	6.19	2.19	7.24	1.81	2.17	0.01	19.78	4.55	56.66	3.46	1.61	0.64	2.4	0.66
1001	CDH3	19.8836	1.67961	3.56538	1.33e-05	8.52e-05	3.98	0.01	7.55	2.44	37.13	0.01	1.09	1.09	0.62	0.01	62.64	4.55	43.64	1.33	6.45	1.92	2.75	1.98
92312	MEX3A	19.6473	1.78245	3.4624	1.33e-05	8.53e-05	69.25	0.64	31.72	0.92	11.35	0.01	2.53	1.81	4.65	0.01	4.82	3.68	3.52	1.33	14.19	3.84	29.17	2.64
55089	SLC38A4	19.6811	1.64533	3.58036	1.33e-05	8.53e-05	67.66	0.01	33.23	5.8	0	0	0.01	1.09	2.48	0.01	0.25	1.95	0	0	1.29	1.6	70.36	3.96
558	AXL	13.7396	28.9647	-1.07596	1.33e-05	8.53e-05	4.51	31.12	6.34	17.72	3.78	39.82	9.04	31.53	21.71	23.18	9.89	38.77	51.78	31.92	4.84	16.3	6.18	26.4
22974	TPX2	20.5926	1.64533	3.64567	1.33e-05	8.53e-05	23.08	0.64	3.63	0.01	33	6.21	13.39	2.54	4.96	0.01	13.44	0.65	75.63	0.01	7.74	6.07	2.06	0.01
810	CALML3	12.0855	1.78245	2.76134	1.33e-05	8.54e-05	0	0	1.51	1.83	2.06	0.01	0	0	0	0	85.22	9.1	1.36	0.01	0.01	1.28	2.06	0.01
54861	SNRK	15.4275	30.9186	-1.00297	1.34e-05	8.59e-05	6.37	33.66	27.49	40.02	9.63	9.86	13.39	49.29	39.39	15.82	13.95	36.39	7.32	17.29	11.29	21.42	11.33	52.46
4958	OMD	0.236308	4.6275	-4.29149	1.35e-05	8.63e-05	0.01	14.92	0.01	0.61	0.01	3.29	0.72	5.07	1.24	6.25	0.25	5.2	0.01	3.46	0.01	2.24	0.01	0.66
5591	PRKDC	28.7283	13.6083	1.07799	1.35e-05	8.64e-05	76.68	21.91	18.73	5.8	18.91	16.07	23.16	36.24	12.1	9.93	12.17	3.03	63.43	13.83	7.42	13.11	12.7	10.23
3070	HELLS	11.0727	1.57678	2.81196	1.36e-05	8.67e-05	23.61	0.64	6.95	0.92	12.03	4.02	9.41	1.81	4.65	0.01	7.35	0.87	24.67	2.13	4.84	2.56	1.72	1.65
7097	TLR2	13.0645	3.94195	1.72867	1.36e-05	8.68e-05	2.65	0.01	4.53	3.67	8.94	3.65	13.02	7.25	8.68	8.09	10.4	1.08	57.2	2.66	3.87	4.8	2.75	6.93
7356	SCGB1A1	10.4651	2.43372	2.10434	1.38e-05	8.78e-05	0	0	0.01	0.61	0	0	1.81	0.01	0	0	77.35	14.94	0	0	0	0	0	0
144455	E2F7	10.7014	1.5425	2.79445	1.38e-05	8.8e-05	2.65	0.01	3.02	1.83	33.35	2.92	6.51	0.72	2.17	0.01	17.75	2.38	22.23	0.53	7.42	0.64	0.01	4.62
9079	LDB2	9.1485	21.9035	-1.25956	1.39e-05	8.87e-05	7.96	17.46	8.16	24.13	1.38	19.73	29.67	35.15	22.95	16.55	2.28	17.33	4.07	22.61	4.84	19.18	5.15	27.72
9158	FIBP	31.7665	15.8363	1.00427	1.4e-05	8.92e-05	12.74	8.89	39.28	12.22	39.54	15.34	33.65	10.51	19.23	9.93	25.11	9.96	69.4	23.94	23.22	24.62	22.65	27.39
84975	MFSD5	25.0824	11.1403	1.17089	1.41e-05	9e-05	19.1	1.27	44.71	14.05	28.19	10.59	16.64	7.97	9.3	2.94	29.67	9.96	19.79	15.69	32.89	20.14	25.05	15.84
51514	DTL	10.3638	1.81672	2.51214	1.42e-05	9.01e-05	15.12	1.91	3.02	1.53	16.5	3.65	4.34	4.71	3.72	0.01	3.8	1.95	38.49	1.06	2.58	1.28	1.03	0.66
83478	ARHGAP24	3.57838	12.58	-1.81375	1.42e-05	9.01e-05	0.01	20	3.32	6.11	2.75	12.06	5.07	24.64	6.82	7.36	9.13	21.88	1.08	3.99	2.9	8.95	0.69	6.27
55655	NLRP2	10.4988	1.67961	2.64403	1.42e-05	9.01e-05	0	0	0.01	1.53	0	0	53.18	3.26	3.72	0.01	0.51	0.43	0.01	3.72	14.19	1.6	36.38	4.62
3805	KIR2DL4	10.3638	1.71389	2.59621	1.42e-05	9.01e-05	55.45	0.95	1.21	0.92	2.06	2.92	5.07	10.15	0	0	0.51	1.08	7.32	0.01	3.55	0.96	11.67	0.01
6356	CCL11	1.38409	8.26095	-2.57737	1.42e-05	9.02e-05	0.01	26.36	0.01	19.86	0.01	1.83	9.77	8.7	3.41	2.21	0.01	7.36	0.01	1.33	0.97	3.2	0.01	2.97
653677	SEC1	14.6511	29.9588	-1.03197	1.43e-05	9.08e-05	3.98	38.42	6.34	18.33	2.06	29.59	22.07	11.96	46.83	58.86	18.51	22.09	16.26	24.2	8.06	35.49	7.55	37.94
57224	NHSL1	12.5581	3.46206	1.85891	1.47e-05	9.3e-05	2.92	0.01	15.71	2.75	12.72	4.38	11.58	2.9	7.13	1.47	23.08	6.71	7.05	2.39	18.38	4.8	14.76	4.29
578	BAK1	18.2632	6.92411	1.39924	1.48e-05	9.34e-05	13.8	8.26	18.43	11.91	15.47	1.1	6.87	6.52	7.44	3.31	29.17	7.8	25.21	4.52	20.32	12.15	23.68	5.28
55783	FTSJD1	29.8761	14.5338	1.03958	1.51e-05	9.55e-05	40.33	11.11	24.47	16.5	28.88	10.96	11.94	21.38	12.72	2.94	26.63	21.88	18.7	10.64	57.73	17.9	48.39	13.53
56243	KIAA1217	21.8416	9.18645	1.2495	1.56e-05	9.87e-05	9.29	5.4	23.57	3.05	22.69	8.04	7.24	4.35	10.23	5.52	64.42	15.16	14.91	9.57	15.8	11.83	19.56	16.17
54626	HES2	11.8492	3.15356	1.90973	1.58e-05	9.96e-05	1.86	1.91	1.21	3.67	33.35	0.01	0	0	8.37	1.84	37.79	4.76	12.74	7.71	1.93	2.56	4.8	3.3
90417	C15orf23	11.9504	3.15356	1.92201	1.58e-05	9.96e-05	12.47	4.13	12.08	2.44	7.56	5.11	4.34	1.81	8.06	0.74	4.57	2.82	44.19	2.13	4.19	3.84	4.46	5.61
115330	GPR146	1.68791	8.77512	-2.37818	1.6e-05	0.000100624	0.53	10.16	0.6	16.8	2.41	2.19	6.51	8.7	5.58	2.94	0.25	9.96	0.01	11.7	0.01	3.52	0.69	9.9
8863	PER3	1.75543	8.91223	-2.34396	1.6e-05	0.000100663	0.01	34.93	0.01	1.22	0.01	7.31	0.72	8.7	1.24	0.74	7.86	13.43	0.54	8.25	0.64	0.64	3.78	1.65
8480	RAE1	28.0194	13.4026	1.06391	1.6e-05	0.00010069	7.43	11.11	42.9	12.53	24.07	9.5	12.3	4.71	16.75	6.25	28.41	19.71	63.43	14.63	21.28	17.9	30.89	18.81
10763	NES	10.8364	24.2344	-1.16117	1.62e-05	0.000101922	15.65	33.66	2.11	4.28	9.97	36.53	19.9	77.92	21.71	23.18	2.79	11.26	21.96	13.3	2.26	21.74	0.69	12.87
23208	SYT11	8.37205	20.361	-1.28216	1.64e-05	0.000102698	3.71	34.61	1.51	12.22	4.81	27.4	18.45	25.73	25.43	18.39	5.33	24.04	7.32	11.97	7.74	16.94	3.43	13.2
2776	GNAQ	6.11025	17.1732	-1.49085	1.64e-05	0.000103021	3.98	33.98	9.97	14.66	7.56	7.31	3.98	13.05	8.37	25.38	9.89	19.93	1.36	7.45	3.55	23.66	6.18	8.91
132203	SNTN	11.4441	2.87933	1.99079	1.69e-05	0.000106025	0	0	0	0	0	0	0	0	0	0	85.98	18.19	0	0	0	0	0	0
128218	TMEM125	11.3765	2.91361	1.96518	1.69e-05	0.000106066	26.8	0.64	13.6	3.67	1.38	0.01	16.28	0.72	2.17	0.01	14.2	3.25	1.08	2.13	6.45	4.48	18.88	10.56
9201	DCLK1	2.49811	10.7632	-2.1072	1.7e-05	0.000106103	0.01	9.84	0.91	8.55	1.38	16.44	11.22	26.46	4.65	4.05	4.82	10.18	0.01	7.45	0.64	4.16	0.01	12.54
57381	RHOJ	1.89046	9.39212	-2.31271	1.7e-05	0.000106137	1.33	10.8	0.01	10.39	0.69	9.86	8.68	13.77	6.2	4.41	0.25	12.35	0.01	8.78	0.64	7.35	0.69	5.28
10644	IGF2BP2	17.6893	6.68417	1.40406	1.7e-05	0.000106186	2.12	4.45	0.01	7.64	51.91	8.77	5.79	5.07	6.2	4.41	1.52	6.28	87.02	5.05	0.64	13.75	0.01	4.95
23532	PRAME	4.62489	0.01	8.85327	1.72e-05	0.000107611	7.43	0.01	0	0	0	0	0	0	0	0	0	0	29.55	0.01	0	0	0	0
23542	MAPK8IP2	4.79368	0.239945	4.32036	1.72e-05	0.000107653	1.06	0.01	0	0	0	0	4.7	0.72	0.01	0.74	1.27	0.22	32.53	0.01	0	0	0.01	0.66
403315	FAM92A3	2.36308	9.872	-2.06267	1.73e-05	0.000107673	0.01	1.91	0.01	11.3	0.01	1.83	0.72	1.45	12.41	15.45	2.54	26.21	2.98	13.56	2.26	2.88	0.01	4.29
55526	DHTKD1	30.0786	14.8766	1.0157	1.73e-05	0.000107836	27.33	16.83	29	11.3	28.19	13.52	44.86	5.8	19.23	9.93	41.34	10.4	26.57	15.96	30.96	25.26	22.99	25.41
6769	STAC	0.303825	5.82723	-4.2615	1.74e-05	0.000108574	0.01	6.99	0.01	0.92	0.01	3.29	0.01	24.64	1.55	6.99	0.25	9.31	0.81	0.8	0.01	0.96	0	0
1440	CSF3	13.9759	4.49039	1.63803	1.76e-05	0.000109637	0.01	4.45	0.01	5.8	0.01	6.58	0.01	6.16	2.79	8.83	0.01	1.73	109.79	8.25	0	0	0	0
2146	EZH2	14.0097	4.59322	1.60885	1.76e-05	0.000109679	35.02	3.49	2.72	3.36	6.88	8.4	6.51	10.51	2.79	0.01	9.38	8.66	5.15	0.01	20.96	4.8	36.38	1.65
152006	RNF38	6.95421	18.133	-1.38266	1.78e-05	0.000110563	4.51	30.8	6.65	5.19	5.16	8.4	4.7	27.18	14.89	18.03	6.34	30.11	8.4	14.89	7.09	10.87	4.46	12.87
286343	C9orf150	6.95421	18.0644	-1.37719	1.78e-05	0.000110605	11.94	46.68	4.53	18.02	11.35	18.63	6.87	35.88	3.72	5.15	1.01	16.24	4.61	7.18	10	12.15	10.3	5.61
25803	SPDEF	9.68863	1.71389	2.49902	1.79e-05	0.000110936	3.18	0.01	1.51	0.01	10.66	0.01	0.01	1.09	0	0	37.54	2.82	6.23	0.01	19.35	9.59	2.75	1.32
126410	CYP4F22	10.8027	2.74222	1.97797	1.83e-05	0.000113252	5.31	0.01	13.29	6.11	11.35	1.1	2.53	0.01	1.86	0.01	1.27	0.65	0.01	6.12	43.86	6.07	23.68	3.96
6549	SLC9A2	10.8702	2.60511	2.06096	1.83e-05	0.000113296	36.61	1.27	6.65	4.58	5.16	0.01	18.81	1.09	7.75	0.74	3.8	0.87	0.81	5.32	12.25	5.75	4.8	3.3
56986	DTWD1	11.5791	25.3998	-1.1333	1.84e-05	0.000114078	4.51	30.48	13.29	28.11	9.63	18.27	17.73	9.06	19.23	31.64	8.88	25.77	4.88	17.29	19.99	37.4	9.61	30.03
154091	SLC2A12	4.18603	13.5055	-1.68989	1.85e-05	0.000114349	1.33	21.91	2.42	3.05	15.47	17.17	3.26	11.6	8.06	23.18	1.78	19.93	4.34	6.12	2.58	14.39	0.01	4.29
57119	SPINLW1	7.42682	19.0927	-1.36221	1.88e-05	0.000116509	5.04	15.24	2.72	24.44	1.72	5.85	5.07	8.7	26.67	18.39	6.85	47.43	6.23	18.09	7.09	7.03	5.15	9.9
23583	SMUG1	27.513	13.1284	1.06742	1.9e-05	0.000117488	7.16	4.45	37.16	11	50.19	12.79	17.73	8.34	11.48	5.52	43.88	15.59	24.4	11.7	40.63	15.03	15.1	32
493754	LOC493754	5.9077	16.4533	-1.47771	1.92e-05	0.000118759	6.1	55.57	12.08	7.64	3.78	4.75	6.15	15.58	7.44	32.74	6.34	6.06	0.81	8.51	4.19	15.98	6.52	8.25
221393	GPR115	13.6383	4.28472	1.67039	1.94e-05	0.000120094	2.39	0.01	33.23	11.61	33.35	1.46	7.6	2.17	3.41	0.01	11.92	0.87	4.34	5.85	17.74	7.35	13.04	9.24
7464	CORO2A	17.183	6.34139	1.43811	1.95e-05	0.000120621	19.63	0.95	27.19	6.42	26.13	2.56	8.68	7.25	5.89	0.01	40.58	6.06	7.05	6.65	5.48	8.31	7.89	18.15
3796	KIF2A	25.7576	11.8258	1.12305	1.96e-05	0.000121271	2.92	2.22	39.58	10.39	40.22	16.44	40.16	2.17	26.98	8.46	20.54	4.33	37.95	11.97	25.8	29.41	1.72	24.09
200933	FBXO45	23.9684	10.5576	1.18286	1.97e-05	0.000121598	14.86	7.62	14.5	7.64	57.07	20.09	15.56	9.06	7.75	8.46	41.09	11.7	18.43	8.51	31.28	14.71	15.44	7.92
4122	MAN2A2	8.77715	20.7381	-1.24046	1.99e-05	0.000122649	9.82	26.99	10.57	13.14	2.41	18.27	9.41	17.4	13.96	23.18	10.4	31.19	6.23	15.16	4.84	13.75	10.64	23.76
27237	ARHGEF16	10.1275	2.26233	2.16239	2e-05	0.000123272	4.78	0.64	8.46	2.75	6.88	0.73	5.79	1.81	0.62	0.01	23.08	3.03	24.67	2.39	3.87	4.16	7.55	3.96
3624	INHBA	10.195	2.1595	2.23909	2e-05	0.000123319	0.01	0.64	2.11	0.61	36.1	2.92	2.17	1.81	1.86	1.1	2.03	4.33	43.91	1.6	1.29	1.28	1.37	4.29
29108	PYCARD	19.4785	7.88389	1.3049	2.03e-05	0.00012482	11.67	1.91	16.31	9.16	16.85	6.58	17.73	9.42	15.2	1.47	35.25	5.41	6.78	3.19	13.54	24.62	43.24	10.56
389337	FLJ41603	3.8822	12.9227	-1.73496	2.06e-05	0.000126704	0.8	21.59	0.6	4.28	6.53	12.42	3.98	18.48	3.41	18.39	14.2	17.54	0.81	8.51	2.58	9.59	0.69	5.61
5648	MASP1	1.08027	7.0955	-2.71552	2.09e-05	0.000128611	0.01	3.49	0.01	3.67	0.01	21.19	2.53	2.17	7.75	4.05	0.01	11.26	0.01	5.59	0.01	6.07	0.01	5.61
192668	CYS1	1.08027	7.30117	-2.75674	2.09e-05	0.00012866	0.01	12.38	0.01	5.8	0.01	13.15	4.34	0.01	4.96	5.15	0.01	7.58	0.54	3.72	0.64	14.07	0.01	3.96
4674	NAP1L2	1.11402	7.23261	-2.69874	2.09e-05	0.000128709	0.01	3.18	0.01	11	0.01	2.92	0.01	10.51	5.27	18.39	1.78	8.45	0.01	5.85	1.93	2.24	1.03	3.3
195814	SDR16C5	9.3848	1.5425	2.60506	2.12e-05	0.00013023	0	0	0.01	1.83	0.69	1.1	0	0	0	0	60.36	4.33	7.32	1.33	3.55	2.88	0.01	0.66
138162	C9orf116	15.0562	4.97028	1.59896	2.17e-05	0.000133179	42.98	0.64	11.78	4.58	7.22	2.92	5.79	1.45	2.79	0.01	30.69	16.46	6.78	2.93	10.32	2.88	7.21	6.6
2525	FUT3	11.9504	1.234	3.27565	2.23e-05	0.000136158	3.45	0.01	1.51	0.01	9.28	0.01	1.45	0.01	1.55	0.01	52.75	1.95	0.01	0.8	15.16	7.67	15.44	0.01
3215	HOXB5	12.3893	1.40539	3.14005	2.23e-05	0.000136178	6.37	0.01	1.81	0.01	27.5	1.1	3.98	0.01	0.93	0.01	20.8	1.95	2.44	1.06	1.93	4.8	50.11	3.3
5646	PRSS3	13.4696	1.47395	3.19195	2.23e-05	0.000136195	1.59	0.01	16.92	1.83	8.25	0.73	0.72	0.01	0	0	3.3	0.01	79.16	5.85	1.29	3.2	0.69	0.99
55355	HJURP	14.7186	1.43967	3.35383	2.23e-05	0.000136244	2.92	0.01	1.51	1.83	27.5	2.19	4.34	3.99	4.03	0.01	22.83	1.08	57.74	0.53	2.26	1.6	1.72	2.31
5266	PI3	16.3728	1.47395	3.47354	2.23e-05	0.000136294	0.8	0.64	0.91	0.01	1.38	1.1	2.89	0.01	1.55	3.68	66.96	5.41	53.13	0.01	0.01	0.96	0.69	0.01
11082	ESM1	35.5137	1.26828	4.80743	2.23e-05	0.000136346	87.02	0.01	42.9	4.58	30.6	0.01	2.17	1.45	24.5	0.74	5.58	1.73	34.97	0.01	19.03	0.96	67.95	1.65
83540	NUF2	18.1282	1.30256	3.79882	2.23e-05	0.000136397	3.45	0.01	11.78	1.22	34.04	2.19	13.75	0.72	12.1	0.74	11.67	0.65	67.5	1.33	4.51	2.88	0.01	2.31
6373	CXCL11	23.597	1.43967	4.0348	2.23e-05	0.000136449	0	0	0.6	0.92	1.72	0.01	3.26	1.09	8.99	0.01	0.76	0.22	175.39	1.6	0.01	6.71	1.37	2.64
6493	SIM2	10.2963	1.26828	3.02118	2.27e-05	0.000138359	28.12	0.95	10.57	0.01	5.16	1.46	5.79	0.72	6.2	1.1	10.91	3.03	7.05	0.53	7.09	2.88	7.55	0.01
55890	GPRC5C	22.4493	9.63206	1.22075	2.29e-05	0.000139713	12.47	0.64	26.28	5.8	11.69	5.11	20.62	4.35	10.85	1.47	48.44	2.17	21.96	27.66	24.51	27.17	19.56	10.23
55286	C4orf19	22.4493	9.80345	1.19531	2.29e-05	0.000139766	2.92	0.64	35.95	10.08	9.63	3.29	12.3	0.01	19.54	3.68	62.64	12.35	0.01	10.9	29.02	23.66	25.05	19.8
55009	C19orf24	12.3893	3.56489	1.79716	2.3e-05	0.000140567	12.74	2.22	9.97	4.28	22.35	5.48	6.51	3.26	5.27	0.74	8.37	3.68	35.24	2.13	5.48	5.75	2.06	4.62
1365	CLDN3	23.2257	10.2833	1.17541	2.32e-05	0.000141629	53.59	0.01	32.63	11.61	2.41	1.46	28.94	5.07	13.34	0.01	60.87	15.38	0.01	28.46	0.97	17.58	1.72	3.63
5550	PREP	24.1034	10.8661	1.14941	2.33e-05	0.00014216	70.57	18.42	7.25	11.91	5.84	13.88	13.02	26.82	4.65	0.01	6.09	8.23	7.59	9.84	44.18	2.88	57.32	7.92
84164	ASCC2	29.9098	14.9108	1.00426	2.34e-05	0.000142456	12.2	15.24	93.96	19.55	14.44	8.77	11.22	9.78	11.17	6.62	25.87	7.8	23.86	13.56	33.54	22.38	43.24	32
50512	PODXL2	9.21601	1.26828	2.86127	2.44e-05	0.000148	16.72	1.59	7.86	0.01	0	0	15.2	1.81	2.48	1.1	11.67	1.73	4.34	0.01	3.55	3.52	20.94	1.65
81786	TRIM7	11.5453	3.25639	1.82596	2.48e-05	0.000151	0.01	1.91	5.14	3.05	58.44	3.29	3.62	3.99	2.79	1.47	8.37	2.17	16.81	3.19	10.64	3.84	2.75	6.93
3213	HOXB3	19.9511	8.08956	1.30234	2.51e-05	0.000152	22.82	4.45	16.01	10.08	13.41	0.73	5.07	2.9	4.34	1.1	26.38	17.54	4.88	3.72	53.53	15.98	33.29	10.23
9475	ROCK2	4.32106	13.6083	-1.65503	2.56e-05	0.000155	4.78	25.09	5.44	5.8	2.41	8.77	7.6	14.13	4.03	9.93	1.78	23.82	4.61	11.44	3.55	9.91	5.49	8.25
23637	RABGAP1	6.78542	17.7559	-1.38779	2.64e-05	0.000159	5.84	59.06	6.34	8.55	6.19	8.04	5.79	27.54	7.13	19.13	12.17	12.35	5.96	9.84	4.51	15.03	5.83	4.29
158584	FAAH2	11.039	2.98217	1.88817	2.66e-05	0.000160563	31.84	1.59	12.99	2.14	4.13	2.19	6.51	2.54	4.03	0.01	11.16	3.68	2.17	1.33	10.32	5.11	12.7	7.92
10235	RASGRP2	2.93697	10.8661	-1.88743	2.66e-05	0.000160757	1.33	13.02	0.01	1.53	0.69	16.07	6.15	15.58	10.54	15.45	3.55	12.13	1.08	5.85	0.97	6.07	2.75	14.85
4665	NAB2	13.3008	27.4222	-1.04384	2.66e-05	0.000160908	3.71	23.82	5.44	34.83	17.19	20.82	22.79	30.08	7.75	19.86	27.9	23.18	8.4	26.33	17.09	54.67	10.3	13.2
219790	RTKN2	8.91219	1.64533	2.4374	2.69e-05	0.000162068	8.76	0.01	0.6	1.53	23.03	3.29	3.98	1.45	7.75	0.01	14.71	3.68	10.84	1.06	6.13	2.24	3.09	0.66
23743	BHMT2	0.135033	4.42184	-5.03326	2.72e-05	0.000163996	0.01	10.8	0.01	2.44	0.01	1.46	1.45	4.35	0.01	6.62	0.01	6.93	0.01	3.19	0.01	2.24	0.01	0.66
79711	IPO4	18.297	7.33545	1.31865	2.74e-05	0.00016517	74.02	14.92	5.74	9.78	1.72	8.4	4.7	18.48	1.55	2.21	1.27	8.23	13.28	2.13	19.35	0.64	36.72	2.31
56265	CPXM1	1.75543	8.53517	-2.28159	2.77e-05	0.00016649	1.59	8.26	0.01	2.75	0.01	9.13	7.6	24.64	2.17	3.31	0.76	7.15	0.54	4.52	3.22	15.98	1.03	3.96
4223	MEOX2	1.78919	8.36378	-2.22485	2.77e-05	0.000166551	0.01	7.3	0.01	7.94	0.01	8.77	3.98	14.5	12.41	2.94	0.01	12.56	0.01	9.31	0.64	2.56	0.01	7.26
135932	TMEM139	10.3976	2.67367	1.95935	2.83e-05	0.000170184	13	0.01	9.67	5.5	0	0	3.98	0.01	3.1	0.01	4.57	2.17	0.01	0.8	5.16	11.51	59.03	3.63
10733	PLK4	10.33	2.67367	1.94995	2.83e-05	0.000170247	2.92	0.01	6.95	1.22	19.6	6.94	15.92	1.81	11.17	1.1	11.67	3.03	21.42	0.8	3.22	6.07	0.01	3.63
2252	FGF7	0.607649	6.37567	-3.39127	2.85e-05	0.000171255	0.01	6.03	0.01	9.47	0.01	2.19	4.7	6.16	1.55	4.05	0.01	5.2	0.01	14.1	0.01	6.07	0.01	1.98
10287	RGS19	28.492	14.1567	1.00907	2.89e-05	0.000173367	10.61	3.49	31.72	21.38	49.85	15.34	43.42	10.87	31.94	7.73	18.51	8.66	50.96	8.51	17.09	16.3	5.83	38.27
10163	WASF2	5.84018	16.0763	-1.46085	2.89e-05	0.000173369	2.39	26.04	3.93	8.25	7.22	5.48	10.49	25.01	6.51	11.04	13.19	20.58	2.44	14.63	3.55	12.47	2.75	18.81
114827	FHAD1	8.7434	1.43967	2.60246	2.89e-05	0.000173417	5.84	1.91	5.14	0.01	0.01	3.29	0.72	1.81	1.86	0.01	5.83	1.3	11.39	0.01	45.15	3.84	2.4	1.32
123879	DCUN1D3	4.18603	13.1284	-1.64904	2.89e-05	0.00017366	2.12	8.26	3.02	10.69	2.41	10.23	12.66	6.16	5.27	43.41	4.82	9.1	3.25	15.96	5.16	13.75	0.01	4.62
84193	SETD3	11.8829	25.4684	-1.09982	2.96e-05	0.000177291	15.92	59.06	2.42	15.89	3.44	35.44	7.24	75.02	5.89	15.45	6.09	16.89	13.83	9.31	8.06	9.59	46.33	5.28
8321	FZD1	5.13126	14.7395	-1.5223	3e-05	0.000179554	0.53	0.01	4.53	13.14	6.88	12.06	6.51	10.15	3.1	3.31	15.98	36.17	0.81	12.77	6.77	23.66	0.01	9.24
9819	TSC22D2	5.13126	14.6366	-1.5122	3e-05	0.00017962	0.53	9.84	6.65	10.08	3.44	5.11	7.6	6.89	5.89	44.51	3.8	12.35	12.47	22.61	4.51	18.22	1.03	3.3
316	AOX1	6.51535	17.2075	-1.40112	3.11e-05	0.000185783	0.01	13.65	0.91	14.36	1.03	30.69	43.42	7.61	18.92	17.66	0.51	11.48	0.54	20.75	0.64	14.71	0.01	27.06
147184	TMEM99	24.6435	11.6887	1.07609	3.22e-05	0.000191145	8.49	1.91	21.45	12.22	17.19	12.79	23.16	6.89	6.51	2.94	54.02	11.48	47.17	21.28	15.16	17.9	19.91	14.52
26037	SIPA1L1	23.7996	10.9346	1.12203	3.25e-05	0.000193102	8.49	4.76	14.5	5.5	24.07	16.8	19.18	7.25	12.41	8.09	56.3	11.26	19.79	9.57	36.12	19.18	18.88	16.5
7867	MAPKAPK3	22.8881	10.1805	1.16879	3.26e-05	0.000193441	7.69	8.57	18.13	12.53	38.85	9.5	20.62	10.87	15.51	6.62	35	7.36	34.16	11.7	26.12	13.11	8.24	11.88
54476	RNF216	10.2288	22.5205	-1.13861	3.31e-05	0.000196604	10.35	41.28	8.76	14.66	3.09	42.01	12.3	42.04	21.09	10.67	11.16	20.79	5.15	9.31	12.25	15.34	7.89	13.2
6263	RYR3	0.405099	5.34734	-3.72247	3.35e-05	0.000198417	0.01	3.49	0.01	5.19	0.01	3.29	1.45	12.32	2.48	2.21	0.01	13.43	0.01	1.06	0.01	1.92	0.01	2.31
1131	CHRM3	0.337583	5.41589	-4.00389	3.35e-05	0.000198489	0.01	11.11	0	0	0.01	2.56	0.01	0.72	1.24	21.34	0.01	6.06	1.63	4.52	0.01	2.24	0.01	1.32
5525	PPP2R5A	12.153	25.6055	-1.07514	3.39e-05	0.000201077	1.59	30.17	17.22	25.66	6.53	12.06	16.64	23.92	21.4	54.81	15.98	19.71	14.91	24.47	11.93	23.34	2.75	21.12
5653	KLK6	4.42234	0.205667	4.42643	3.42e-05	0.000202383	0	0	0	0	1.72	0.01	0	0	0	0	0.51	0.01	0.01	1.6	0	0	42.56	0.01
11138	TBC1D8	18.6346	7.50684	1.3117	3.42e-05	0.000202398	42.19	3.49	25.08	3.97	10.66	4.75	18.09	9.06	8.06	4.78	21.3	4.33	11.11	9.57	7.09	10.23	19.22	18.48
6704	SPRR2E	4.48985	0.01	8.81052	3.42e-05	0.000202456	0	0	0	0	0	0	0	0	0	0	33.73	0.01	0	0	0	0	0	0
10645	CAMKK2	8.27078	19.9154	-1.26779	3.42e-05	0.000202488	17.78	46.04	5.14	10.39	0.69	29.59	15.56	44.94	4.65	9.93	4.31	13.65	4.07	11.7	9.35	8.63	13.73	11.88
79690	GAL3ST4	13.7396	27.9021	-1.02203	3.43e-05	0.000202586	7.16	16.51	7.55	21.08	17.53	62.1	16.64	53.64	16.75	3.31	12.93	36.17	20.06	10.9	6.13	10.55	20.59	41.24
27344	PCSK1N	11.7816	1.19972	3.29577	3.6e-05	0.000211098	63.68	0.01	0.01	0.92	0.01	2.19	1.09	4.35	0	0	0.25	2.17	2.98	0.01	1.61	0.01	30.55	1.32
10024	TROAP	10.6339	0.994056	3.41919	3.6e-05	0.000211137	10.35	0.01	2.11	0.01	14.1	2.92	10.13	0.72	5.89	0.01	16.23	0.43	26.84	1.06	4.19	4.16	1.72	0.01
9133	CCNB2	12.0517	1.02833	3.55086	3.6e-05	0.000211165	18.84	0.01	3.63	0.01	6.88	2.19	5.07	3.99	5.58	0.01	2.79	0.22	51.51	0.01	2.58	1.92	4.46	1.98
126353	C19orf21	19.6473	8.29523	1.24398	3.6e-05	0.000211171	6.9	1.59	22.66	5.19	15.13	6.21	20.62	2.9	6.82	0.01	46.92	1.73	4.07	13.3	7.42	39.64	46.33	4.29
55165	CEP55	12.2205	0.994056	3.61983	3.59e-05	0.000211236	6.1	0.01	3.93	0.92	23.38	3.65	9.04	1.09	4.34	0.01	8.88	0.65	46.63	0.53	3.22	1.28	0.69	1.32
79077	DCTPP1	19.546	8.22667	1.2485	3.6e-05	0.000211247	28.92	6.03	25.38	6.11	19.25	4.38	15.56	4.35	7.44	4.78	18.01	5.2	34.97	14.89	16.12	17.26	4.46	9.9
79623	GALNT14	12.5243	1.13117	3.46885	3.59e-05	0.00021131	7.16	0.01	7.86	0.92	7.56	0.01	1.81	0.01	4.34	0.01	17.75	1.52	26.02	0.01	29.67	6.07	6.52	1.32
259266	ASPM	13.3008	1.16545	3.51256	3.59e-05	0.000211384	8.76	0.01	1.21	0.61	22	2.56	9.77	1.45	9.92	1.1	7.1	2.17	49.88	0.53	5.8	1.28	1.37	0.66
51659	GINS2	13.8747	1.02833	3.75407	3.59e-05	0.00021146	11.67	1.27	6.04	0.01	24.75	2.56	6.87	0.72	5.27	0.01	7.1	0.22	46.9	0.53	9.35	3.52	3.09	0.99
3833	KIFC1	13.7059	0.9255	3.88842	3.59e-05	0.000211536	9.55	0.01	5.14	0.61	19.94	4.38	7.24	1.45	3.1	0.01	8.37	0.01	58.55	0.01	1.93	0.64	3.43	2.31
10112	KIF20A	13.5371	0.959778	3.81807	3.59e-05	0.000211613	13.53	0.01	4.23	0.01	18.91	3.29	4.34	1.45	3.41	0.01	15.98	0.65	49.61	0.8	2.26	2.24	1.72	0.66
332	BIRC5	15.9339	0.959778	4.05326	3.59e-05	0.000211689	10.08	0.01	2.11	0.61	16.85	4.75	8.32	0.72	2.79	0.01	8.62	0.87	81.05	0.01	3.55	0.64	0.69	1.65
8190	MIA	18.432	1.09689	4.07072	3.59e-05	0.000211766	0	0	0.01	0.61	15.47	0.73	1.09	0.01	0.62	1.84	125.8	4.12	0	0	0	0	0.01	1.32
8313	AXIN2	3.44335	11.8258	-1.78006	3.62e-05	0.000212071	2.39	10.16	3.63	6.72	1.72	19.73	7.96	11.96	4.65	8.09	5.07	9.96	0.81	5.85	3.22	16.3	2.06	20.79
5347	PLK1	9.58735	1.16545	3.04025	3.62e-05	0.000212148	9.29	0.95	3.32	0.01	14.1	2.19	8.32	2.54	3.41	0.01	8.37	0.65	31.45	0.01	3.55	2.56	1.03	2.31
9582	APOBEC3B	8.5746	1.64533	2.38169	3.65e-05	0.000213752	5.31	0.01	2.72	3.67	1.72	0.01	1.81	2.54	0.01	1.1	5.07	2.38	40.39	0.01	8.71	4.8	6.52	0.01
9212	AURKB	8.67588	0.959778	3.17624	3.75e-05	0.000219046	3.45	0.01	1.21	0.61	12.03	1.1	2.53	0.01	2.48	0.01	13.95	2.38	33.89	0.01	2.58	1.92	0.69	1.98
57212	KIAA0495	1.14778	6.88984	-2.58562	3.77e-05	0.000219748	2.12	20.64	0.01	7.33	0.01	2.92	2.17	11.96	2.79	3.31	0.25	3.9	0.54	4.79	0.01	2.24	2.75	6.27
128077	LIX1L	0.97899	6.88984	-2.8151	3.77e-05	0.000219828	0.53	22.55	0.01	4.28	1.38	1.46	0.72	12.32	5.58	13.98	0.01	0.65	0.81	2.13	0.01	6.71	0.01	2.64
57001	ACN9	23.327	10.6604	1.12974	3.84e-05	0.000223943	38.74	15.88	16.01	15.58	18.91	10.96	13.75	11.6	10.85	5.89	11.16	9.1	54.76	7.18	27.09	12.79	11.67	7.59
8744	TNFSF9	11.4103	3.35922	1.76414	3.91e-05	0.000227408	0	0	0.01	3.97	2.06	3.65	4.34	2.9	15.82	2.21	5.83	1.73	66.14	11.17	0.64	2.24	0.01	1.32
27	ABL2	9.95869	22.0749	-1.14838	3.98e-05	0.000231267	7.43	47.31	5.14	11.91	3.44	19	13.39	40.95	10.54	14.71	4.31	30.32	6.51	6.38	11.61	21.1	31.57	6.93
3090	HIC1	3.17328	11.3802	-1.84248	3.98e-05	0.0002313	0.8	12.7	0.6	7.33	1.72	12.79	18.09	16.67	4.65	9.2	2.03	3.9	0.54	17.82	0.64	17.58	2.4	7.26
90203	SNX21	8.06823	19.2298	-1.25302	4.09e-05	0.000237153	3.98	26.67	6.65	12.53	4.81	17.9	9.04	28.63	18.61	18.39	10.91	24.91	7.86	15.96	4.84	13.43	5.49	13.53
130271	PLEKHH2	8.16951	19.1956	-1.23245	4.09e-05	0.000237238	1.86	11.75	10.27	12.83	14.1	22.65	8.32	16.31	16.13	8.09	6.85	42.88	7.05	8.25	3.22	28.13	7.55	11.55
7227	TRPS1	8.54085	20.2239	-1.24361	4.11e-05	0.000237594	2.92	27.31	1.81	8.55	2.06	20.82	16.64	11.96	13.34	21.7	24.35	38.55	1.36	10.64	9.03	13.11	4.12	22.44
5816	PVALB	8.10199	1.33683	2.59946	4.25e-05	0.000245675	0	0	42	8.55	0	0	0.01	0.72	4.65	0.01	0.25	0.43	0	0	0.01	2.24	29.17	0.01
10265	IRX5	8.06823	1.26828	2.66938	4.25e-05	0.000245762	0.8	0.01	0.6	2.14	3.44	0.01	0.72	0.01	0	0	47.68	3.03	5.96	1.06	3.87	3.84	0	0
8438	RAD54L	8.03447	1.37111	2.55086	4.25e-05	0.00024585	3.71	0.64	3.93	1.22	11.69	3.29	11.94	0.72	5.89	0.01	6.34	0.43	25.75	0.53	1.61	3.2	0.01	2.97
79170	ATAD4	16.5753	6.20428	1.4177	4.27e-05	0.000246312	3.45	0.01	51.36	3.05	9.63	0.01	25.33	0.01	4.65	0.01	41.85	7.8	0.01	3.99	6.45	24.62	3.43	14.19
116984	ARAP2	25.4537	12.0315	1.08106	4.34e-05	0.000249904	4.78	4.13	28.1	16.19	55.01	6.21	20.98	9.78	24.5	8.09	27.64	9.96	9.22	11.44	47.41	23.98	19.22	18.15
130574	LYPD6	15.0224	5.51873	1.44471	4.36e-05	0.00025103	36.61	4.45	15.41	2.75	14.78	8.77	15.2	1.09	3.72	1.1	19.02	6.06	3.8	8.25	17.41	9.59	5.49	6.27
10687	PNMA2	1.48536	7.60967	-2.35702	4.4e-05	0.000253473	1.33	9.53	0.01	14.36	0.01	5.48	1.45	11.23	4.03	1.1	2.54	12.13	0.01	1.86	2.26	6.07	1.72	4.62
375616	KCP	7.66313	1.09689	2.80452	4.5e-05	0.000258828	1.33	0.01	16.92	1.22	0.69	0.01	0	0	2.17	0.01	8.12	2.6	0.54	0.53	0.01	2.88	42.21	1.65
11339	OIP5	7.86568	0.9255	3.08727	4.5e-05	0.00025892	16.45	0.95	2.42	0.01	8.94	2.56	4.7	0.01	2.48	0.01	1.27	0.22	27.38	1.06	1.93	2.24	1.37	1.65
84518	CNFN	7.76441	1.16545	2.73599	4.5e-05	0.000259012	0	0	2.11	1.83	1.03	0.01	0.72	0.72	0.93	1.1	50.98	2.82	2.71	0.01	1.29	2.24	0.01	0.99
53637	S1PR5	7.69689	1.06261	2.85666	4.5e-05	0.000259104	3.71	0.01	8.16	2.75	17.53	0.01	2.17	1.45	0.62	0.01	16.23	1.73	5.42	0.01	11.29	1.6	3.09	1.65
6542	SLC7A2	4.21979	12.7171	-1.59152	4.52e-05	0.00025956	0.01	9.21	3.93	19.25	0.01	4.38	7.6	9.06	10.23	16.19	1.52	17.98	0.54	10.11	10	16.3	6.52	8.58
51063	CALHM2	6.65038	16.899	-1.34542	4.6e-05	0.000264323	5.57	11.11	5.44	14.05	6.19	25.21	11.94	27.18	9.92	8.46	1.52	19.71	5.69	20.48	11.29	10.55	4.46	14.52
11326	VSIG4	2.53187	9.872	-1.96314	4.61e-05	0.000264617	1.06	9.21	0.01	11.61	0.01	11.69	7.24	44.58	1.86	1.84	1.01	4.33	8.13	1.33	1.29	5.75	2.4	5.94
84295	PHF6	27.3442	13.574	1.01039	4.64e-05	0.00026636	16.45	15.24	43.2	12.83	28.19	12.42	30.75	16.31	12.72	5.89	38.04	16.89	34.97	10.9	15.16	11.19	24.37	18.81
5565	PRKAB2	10.2625	22.3834	-1.12504	4.66e-05	0.000267118	1.59	14.61	8.16	9.78	20.63	44.93	12.3	28.27	8.68	36.42	18.77	37.04	11.66	7.98	5.8	9.27	4.8	14.85
2620	GAS2	9.41856	2.26233	2.05769	4.7e-05	0.000269577	11.14	0.01	21.45	6.42	0.01	1.1	40.88	0.01	1.55	0.74	10.65	1.73	0.01	1.06	1.93	0.64	0.01	8.58
58528	RRAGD	6.98797	17.5845	-1.33136	4.79e-05	0.000274457	0.8	14.61	1.51	15.27	2.06	21.19	18.81	13.77	12.41	30.53	9.38	16.68	14.91	17.29	1.61	17.9	1.37	13.2
114990	VASN	6.98797	17.5845	-1.33136	4.79e-05	0.000274554	3.18	13.97	8.16	14.97	6.88	24.48	26.05	30.08	12.72	11.04	2.54	8.66	1.63	16.49	0.97	20.78	5.49	24.09
57526	PCDH19	2.26181	9.46067	-2.06447	4.81e-05	0.000275467	8.22	11.75	0.01	12.83	0.01	4.02	3.98	18.84	5.89	6.99	0.76	9.31	0.01	5.32	0.01	11.19	1.03	5.61
29767	TMOD2	7.86568	18.5443	-1.23733	4.89e-05	0.000279901	0.01	14.92	6.34	11.3	2.41	12.42	16.64	28.27	11.48	17.66	3.04	35.52	20.06	10.37	4.84	7.03	7.21	23.76
7965	AIMP2	25.5888	12.6142	1.02046	5e-05	0.00028561	112.5	24.77	1.81	6.72	4.13	35.07	17.37	37.69	1.55	1.1	1.01	9.1	4.34	1.6	22.9	2.88	59.03	2.64
388335	TMEM220	5.57012	15.3565	-1.46307	5.08e-05	0.000289651	5.04	14.29	1.81	15.27	0.01	15.34	13.02	15.95	13.03	11.4	6.85	21.44	3.52	19.15	4.19	5.43	3.09	15.84
2762	GMDS	19.2085	8.021	1.25989	5.15e-05	0.000293366	9.02	5.4	20.24	10.69	26.13	2.92	18.45	4.71	11.17	4.41	37.79	5.85	11.39	4.79	9.35	13.43	29.17	20.46
9499	MYOT	0.675166	6.03289	-3.15954	5.27e-05	0.000299506	0.01	4.13	0.91	6.42	0.01	2.92	1.45	10.51	3.41	7.73	0.51	9.53	0.01	5.05	0.01	5.11	0.01	1.65
387758	FIBIN	0.708924	6.06717	-3.09732	5.27e-05	0.000299611	0.01	5.08	0.01	2.14	0.69	2.56	2.89	3.26	3.41	7.36	0.01	12.35	0.01	6.12	0.01	6.07	0.01	6.27
7434	VIPR2	0.641407	5.96434	-3.21705	5.27e-05	0.000299716	0.53	13.97	0.01	8.55	0.01	5.11	2.89	5.44	2.17	1.47	0.01	5.41	0.01	4.52	0.64	6.71	0.01	1.98
9480	ONECUT2	8.3383	1.71389	2.28248	5.28e-05	0.000300269	1.33	0.01	3.02	0.61	0.69	0.01	27.13	0.01	2.48	1.1	4.31	4.55	0	0	33.86	7.03	8.58	0.66
255488	RNF144B	21.0314	9.39212	1.16302	5.37e-05	0.000304512	1.86	1.27	23.26	9.16	26.47	5.48	33.29	7.25	31.94	4.41	40.83	11.26	10.57	2.93	10.64	19.5	11.67	22.77
51306	FAM13B	10.4313	22.5891	-1.1147	5.41e-05	0.000306917	15.92	34.29	9.67	16.8	2.06	13.52	4.34	47.11	17.68	29.06	10.14	27.51	3.25	14.36	16.77	15.66	13.04	6.6
253868	C20orf200	0.20255	4.04478	-4.31971	5.48e-05	0.000310455	0.01	9.21	0	0	0.01	5.85	0.72	2.17	0.01	3.68	1.01	10.4	0.01	0.8	0.01	0.96	0.01	0.99
24137	KIF4A	10.06	0.891223	3.4967	5.69e-05	0.000320971	19.63	0.01	2.42	0.01	8.25	3.65	3.62	1.81	3.41	0.01	3.04	1.08	37.41	0.01	5.16	0.96	1.72	0.99
4477	MSMB	12.3218	0.651278	4.24179	5.69e-05	0.000321014	37.41	0.01	23.57	0.61	0	0	2.53	0.72	1.86	0.74	31.96	0.65	1.08	1.06	0.97	1.28	0.01	0.66
8318	CDC45L	12.8281	0.651278	4.2999	5.69e-05	0.000321125	11.14	0.01	2.11	0.01	17.88	2.56	5.43	0.01	9.61	0.01	4.82	0.65	53.4	0.01	3.22	1.6	2.4	1.32
9700	ESPL1	9.31729	0.719834	3.69417	5.7e-05	0.000321139	4.25	0.64	0.6	0.01	8.25	2.19	17.73	0.01	2.17	0.01	10.4	0.43	31.45	0.01	4.84	2.24	2.06	1.32
51458	RHCG	51.0425	0.719834	6.14789	5.69e-05	0.000321236	0	0	2.42	1.53	5.5	1.1	0	0	0	0	374.6	0.22	2.44	0.01	0.64	1.92	0.01	1.98
9156	EXO1	9.35105	0.891223	3.39127	5.7e-05	0.000321251	1.06	0.01	3.93	0.01	20.97	0.73	10.13	0.01	3.1	0.01	8.37	0.87	33.07	1.06	1.93	0.64	0.01	4.62
55635	DEPDC1	14.3473	0.856945	4.06543	5.69e-05	0.000321348	2.92	0.01	5.14	0.92	29.22	3.65	13.02	0.01	4.65	0.01	6.34	0.43	59.91	0.01	4.19	2.24	0.69	0.99
10563	CXCL13	14.9549	0.754111	4.3097	5.69e-05	0.00032146	0	0	0	0	0.69	0.01	0.72	0.01	64.82	0.74	0.51	0.43	61.81	0.01	0	0	0.01	5.94
266722	HS6ST3	7.79816	1.47395	2.40345	5.75e-05	0.000323713	4.78	0.01	8.46	2.14	0	0	12.66	0.01	1.24	0.01	10.14	1.73	0.01	3.46	1.93	2.88	34.32	1.98
90506	LRRC46	7.59561	1.37111	2.46982	5.75e-05	0.000323825	0	0	0	0	1.38	0.01	1.45	0.01	0	0	54.02	8.66	0.54	0.01	0.64	0.01	0	0
8728	ADAM19	7.39306	18.1672	-1.29709	5.85e-05	0.000328984	5.31	24.45	1.81	7.64	23.38	33.61	4.34	32.98	17.06	25.01	0.51	21.23	11.93	6.92	1.29	9.59	2.75	7.59
5083	PAX9	7.39306	0.719834	3.36044	6.03e-05	0.000338368	15.12	0.01	1.81	0.01	7.22	0.01	0	0	0	0	22.57	4.12	9.49	0.01	1.93	0.64	1.72	0.01
1875	E2F5	18.8034	7.91817	1.24775	6.05e-05	0.000339371	24.14	6.35	51.06	9.16	6.88	3.65	6.15	6.16	8.37	2.58	13.44	3.9	4.88	5.85	14.51	15.34	40.16	19.47
388610	TRNP1	18.6008	7.91817	1.23213	6.05e-05	0.000339488	15.39	5.4	75.83	10.08	2.41	7.31	6.87	7.97	11.48	2.94	12.68	6.06	2.17	5.85	17.74	16.62	22.65	9.57
64284	RAB17	11.2078	3.22211	1.79842	6.15e-05	0.000344687	18.84	0.01	15.41	3.67	6.88	1.1	9.41	0.72	2.17	0.74	16.74	4.55	3.52	2.66	6.13	7.35	20.25	6.93
7371	UCK2	19.7148	8.56945	1.20201	6.23e-05	0.000349277	28.39	9.84	8.16	15.58	21.31	5.48	8.68	7.61	12.72	2.21	10.91	8.01	29.82	3.46	34.51	17.58	21.62	6.93
54795	TRPM4	16.2715	6.17	1.399	6.27e-05	0.000350885	5.84	1.59	10.57	3.05	8.94	3.29	14.11	2.9	6.51	0.01	65.43	6.93	2.98	13.56	12.25	7.35	10.98	13.86
57171	DOLPP1	13.2332	4.35328	1.60399	6.35e-05	0.000354969	5.84	1.27	25.38	3.05	26.47	3.65	10.49	0.72	5.89	0.74	19.78	4.12	17.89	7.71	3.22	3.84	2.4	12.87
1917	EEF1A2	13.2332	4.52467	1.54828	6.35e-05	0.000355092	1.59	6.03	16.92	16.5	3.44	0.01	0.72	0.01	3.72	5.15	1.27	0.43	73.19	1.6	6.45	5.75	3.78	6.27
6768	ST14	21.504	9.83773	1.12821	6.36e-05	0.000355187	15.39	1.27	35.95	22	13.06	2.56	14.47	7.97	8.99	1.1	54.02	6.28	6.78	8.78	16.12	20.78	22.31	17.16
5471	PPAT	13.3345	4.49039	1.57025	6.35e-05	0.000355214	15.39	3.49	14.5	4.58	23.03	1.83	12.66	5.44	6.51	3.31	13.19	3.9	18.7	2.39	9.35	8.63	5.49	7.26
29899	GPSM2	21.2677	9.83773	1.11227	6.36e-05	0.000355309	15.92	4.45	13.6	9.78	22.35	17.17	16.64	8.7	8.68	7.73	18.01	9.96	74.28	9.57	8.71	11.19	4.8	10.56
10826	C5orf4	0.540133	5.03884	-3.22171	6.4e-05	0.000356926	0.01	2.54	0.01	1.22	0.01	4.38	1.81	0.72	1.86	1.47	0.76	6.28	0.01	20.75	0.64	1.6	0.01	1.65
50937	CDON	0.506374	5.17595	-3.35355	6.4e-05	0.000357049	0.01	13.65	0.01	1.22	0.01	2.19	0.72	15.22	0.62	2.21	2.28	5.85	0.54	4.52	0.01	0.64	0.01	1.32
222865	TMEM130	0.438858	5.17595	-3.56	6.4e-05	0.000357172	0.01	1.91	0.6	0.61	0.01	4.38	1.45	3.99	1.55	0.74	0.01	13	0.01	5.85	0.64	5.75	0.01	5.94
79447	C16orf53	12.3218	25.2285	-1.03384	6.42e-05	0.000357723	13	35.56	11.18	20.77	13.75	9.86	15.2	14.13	11.79	13.61	12.68	60.43	10.3	13.56	11.29	20.46	12.36	19.47
135293	PM20D2	5.87394	15.425	-1.39287	6.44e-05	0.000358472	2.12	17.78	6.65	11	2.41	9.86	5.07	15.58	11.79	34.21	5.83	18.19	5.42	8.51	7.74	16.94	6.18	8.58
574036	C1orf133	6.04273	15.6992	-1.37742	6.44e-05	0.000358595	2.39	33.34	1.21	9.16	13.06	30.32	9.04	23.56	2.48	20.97	8.88	7.15	4.34	7.71	8.38	13.43	6.18	4.62
25865	PRKD2	14.6511	5.45017	1.42664	6.51e-05	0.000362257	42.45	6.99	3.02	4.28	2.75	8.04	10.85	10.51	0.62	0.01	5.83	7.36	11.93	4.79	20.64	2.24	31.92	4.29
79760	GEMIN7	26.2302	13.0598	1.00609	6.55e-05	0.000364019	3.71	2.22	12.69	6.11	27.5	17.54	27.13	4.71	12.1	6.99	70.25	11.05	24.94	15.43	47.41	31.97	3.78	21.45
201294	UNC13D	17.183	6.82128	1.33286	6.74e-05	0.00037415	0.01	2.22	11.78	6.72	43.32	5.48	9.41	0.01	8.99	3.68	7.86	3.9	2.71	8.25	14.83	12.79	69.33	18.48
55552	ZNF823	17.0479	6.88984	1.30706	6.74e-05	0.000374278	9.55	6.67	49.25	6.11	16.16	5.48	15.2	6.16	12.72	3.31	13.44	4.76	4.07	7.18	7.42	6.07	29.17	16.83
3776	KCNK2	1.18154	6.61561	-2.48521	6.75e-05	0.000374293	0.01	0.64	0.01	20.77	0.01	1.83	9.41	9.06	2.48	0.74	0.25	2.82	0.01	4.79	0.01	14.07	0.01	5.28
388815	C21orf34	0.945232	6.68417	-2.82201	6.75e-05	0.000374421	0.01	12.07	0.01	2.14	1.03	7.67	3.62	3.99	3.41	16.55	1.01	3.03	0.01	8.78	0.01	5.75	0.01	2.64
283	ANG	6.61662	16.4876	-1.31722	6.78e-05	0.000375801	9.29	14.61	1.51	24.13	6.53	11.32	9.77	34.07	12.1	11.77	5.07	24.04	7.05	10.9	3.87	8.95	4.46	6.27
25909	AHCTF1	13.132	26.4282	-1.00899	6.79e-05	0.0003765	8.76	51.76	13.29	21.38	9.28	6.94	6.15	31.17	17.68	23.91	17.75	48.08	8.13	10.11	24.51	23.34	12.01	11.55
144406	WDR66	6.92045	0.685556	3.33552	6.83e-05	0.000378308	0	0	0	0	2.41	0.01	0.01	0.72	0.62	0.01	24.09	3.03	26.29	0.01	0.01	0.64	1.37	0.66
55759	WDR12	18.0607	7.64395	1.24046	7.1e-05	0.000392414	8.22	2.54	29.91	13.14	18.91	8.04	14.47	2.54	5.58	5.89	11.16	4.12	45.27	12.5	18.38	8.31	8.24	11.55
114822	RHPN1	15.6638	6.06717	1.36834	7.26e-05	0.000400971	26	0.01	8.46	2.44	1.38	2.56	6.87	3.62	3.72	0.01	52.5	19.28	2.17	5.32	9.67	7.03	19.91	6.93
64919	BCL11B	15.7314	6.13573	1.35834	7.26e-05	0.000401108	3.98	0.01	0.01	9.47	14.78	3.29	15.56	3.99	13.96	1.47	37.03	6.06	17.08	5.32	34.18	6.71	1.72	18.15
4610	MYCL1	15.5626	5.89578	1.40033	7.26e-05	0.000401244	8.76	0.01	28.1	10.39	6.53	0.73	20.62	1.09	26.67	0.01	16.49	3.9	1.63	9.31	17.74	6.39	16.13	19.8
9321	TRIP11	18.9384	8.22667	1.20293	7.34e-05	0.000405127	9.02	9.84	8.16	2.75	10.31	11.69	14.47	8.34	13.96	8.09	11.41	10.4	76.17	6.38	13.87	8.95	5.49	7.59
221908	C7orf47	22.6856	10.489	1.1129	7.4e-05	0.000407916	63.15	13.97	5.74	13.75	10.31	8.4	9.04	8.7	8.06	3.31	14.2	12.56	13.01	5.05	49.66	21.1	26.08	5.94
283987	C17orf28	14.1447	5.14167	1.45996	7.46e-05	0.000411013	24.14	4.76	13.9	1.53	2.06	1.83	13.02	4.35	3.41	0.01	19.02	2.6	0.81	5.32	25.15	18.22	25.05	7.92
84440	RAB11FIP4	19.9511	8.67228	1.20199	7.48e-05	0.000412242	10.35	1.91	49.55	12.22	17.53	4.02	31.11	0.72	19.23	2.94	22.32	6.06	4.61	9.57	20.96	17.9	6.52	21.78
54991	C1orf159	20.9301	9.28928	1.17194	7.53e-05	0.000414712	25.21	5.4	14.2	7.64	23.72	9.13	23.88	5.07	14.58	2.21	31.2	9.53	14.64	10.37	20.64	19.82	18.88	12.87
388121	TNFAIP8L3	2.4306	9.63206	-1.98653	7.54e-05	0.000415176	0.01	6.35	0.01	5.8	0.69	21.55	11.22	10.15	8.06	9.2	2.28	6.71	0.54	10.11	0.64	14.07	0.01	5.61
388886	C22orf36	2.59939	9.66634	-1.8948	7.54e-05	0.000415317	1.06	19.69	0.6	3.97	2.41	7.31	2.17	11.96	1.86	11.04	5.07	16.89	4.61	5.32	4.19	5.11	0.69	3.3
7436	VLDLR	1.24906	7.12978	-2.51302	7.7e-05	0.00042283	0.53	17.15	0.91	4.28	2.75	1.83	0.01	9.06	1.86	13.61	1.78	12.56	1.08	3.46	1.61	0.64	0.69	0.01
79649	MAP7D3	1.28281	7.0955	-2.46759	7.7e-05	0.000422973	0.01	26.99	0.01	4.58	1.38	4.02	1.81	8.7	1.86	4.78	0.51	2.82	4.07	7.98	1.29	2.88	0.69	2.31
60437	CDH26	8.60836	1.88528	2.19096	7.75e-05	0.000425395	11.14	0.95	3.32	0.92	3.09	0.01	23.52	2.54	6.2	0.01	14.46	2.38	0.54	1.33	10.96	7.67	5.15	0.66
59341	TRPV4	8.5746	2.09095	2.03591	7.75e-05	0.000425539	13.53	0.01	3.32	3.36	1.38	0.01	1.45	0.72	0	0	28.15	8.88	6.23	0.8	12.58	1.28	3.78	0.01
3216	HOXB6	8.77715	1.88528	2.21898	7.75e-05	0.000425683	3.18	0.95	3.32	0.01	19.94	1.1	5.43	0.01	1.55	0.01	20.54	6.5	4.07	2.13	2.26	1.28	19.22	2.31
51104	FAM108B1	25.6225	12.7171	1.01065	7.78e-05	0.000426767	31.84	6.35	66.16	16.8	20.63	6.21	14.47	11.23	16.44	3.31	20.54	10.4	13.55	11.17	28.06	21.74	16.82	26.73
4853	NOTCH2	9.95869	21.5607	-1.11438	7.87e-05	0.000430833	2.92	38.42	6.04	6.11	8.25	13.52	16.28	35.15	8.68	20.97	16.49	19.06	15.72	18.09	8.38	29.09	6.18	16.5
9064	MAP3K6	2.36308	9.04934	-1.93714	7.97e-05	0.000435926	1.86	25.72	0.6	5.19	1.38	5.85	0.72	5.8	3.41	15.08	7.86	8.66	0.54	1.6	1.29	10.87	2.4	4.29
10605	PAIP1	24.7786	12.0315	1.04228	8.09e-05	0.000441565	46.17	13.02	41.39	15.89	17.88	6.21	16.28	6.89	11.48	12.88	17.5	3.68	14.64	14.63	30.31	23.98	24.71	13.2
64781	CERK	4.6924	13.5055	-1.52514	8.09e-05	0.000441688	1.59	19.05	9.06	16.8	5.16	12.06	1.81	24.28	10.23	9.2	2.79	13.65	3.25	6.38	1.61	7.35	7.55	14.52
388115	C15orf52	9.1485	20.5667	-1.1687	8.14e-05	0.000444117	0.8	48.9	5.44	11.3	6.88	23.38	2.53	15.22	3.1	16.55	16.23	33.14	0.54	7.18	34.51	15.34	13.73	9.9
57569	ARHGAP20	1.78919	7.74678	-2.11429	8.15e-05	0.000444496	3.45	10.16	0.01	3.36	0.69	5.11	4.34	11.23	4.34	4.41	1.01	12.78	0.54	9.31	1.93	7.35	0.01	2.97
64388	GREM2	2.0255	8.43234	-2.05766	8.21e-05	0.000447147	0.01	3.49	0.01	13.14	0.01	9.5	13.02	10.15	6.2	1.1	0.01	5.41	0.01	12.5	1.29	11.19	0.01	9.24
63898	SH2D4A	17.318	7.36973	1.23259	8.32e-05	0.000453044	4.25	0.95	18.13	8.86	30.94	2.56	11.58	0.01	7.13	1.1	30.69	5.63	5.69	11.44	35.47	16.62	13.73	17.16
92249	LOC92249	7.32555	17.6531	-1.26891	8.46e-05	0.000460047	5.57	44.45	3.32	2.75	5.16	27.03	3.98	20.66	3.1	11.4	20.54	24.69	2.17	5.32	8.71	13.43	11.33	9.24
57562	KIAA1377	7.29179	17.6188	-1.27277	8.46e-05	0.000460201	3.71	25.4	3.63	5.19	4.81	13.15	8.68	18.84	9.3	15.45	16.49	35.74	4.61	11.97	8.71	7.99	4.46	17.16
57216	VANGL2	18.3645	7.91817	1.21368	8.64e-05	0.000468703	35.29	4.13	16.01	8.55	7.22	3.65	6.51	9.78	5.27	0.74	30.43	13.21	4.34	5.85	29.99	13.75	25.05	8.25
7364	UGT2B7	6.81917	1.09689	2.63618	8.73e-05	0.000472998	1.59	0.01	28.7	2.75	0.01	2.19	10.13	0.01	3.41	0.01	1.27	0.01	0.01	1.86	0.64	1.92	18.88	1.32
55916	NXT2	21.8754	10.1805	1.1035	8.77e-05	0.000475026	3.98	4.13	43.51	14.36	46.07	11.69	32.2	2.54	11.79	6.25	25.11	8.88	17.08	15.16	17.74	13.75	3.78	13.2
2591	GALNT3	22.0442	10.3176	1.09529	8.77e-05	0.000475184	6.9	1.27	37.16	22.61	21.66	3.65	10.49	3.62	4.96	2.58	32.46	9.96	25.21	10.9	20.64	21.74	38.1	13.53
6002	RGS12	19.3773	8.60373	1.17133	8.83e-05	0.000477802	14.59	5.4	8.76	4.28	33	10.23	7.6	5.8	7.75	2.21	62.9	9.1	11.11	14.63	16.77	15.34	2.4	8.25
3656	IRAK2	20.0524	9.04934	1.14789	8.9e-05	0.000481029	7.43	1.91	63.45	18.02	7.22	2.92	10.13	10.51	10.54	5.15	13.19	4.76	20.87	9.04	30.64	7.99	16.82	22.11
79762	C1orf115	3.51086	11.1746	-1.67032	9.05e-05	0.000488049	0.01	10.48	1.81	19.25	0.01	1.46	4.7	10.51	8.37	11.77	3.3	17.76	3.8	14.63	0.97	3.2	9.61	5.94
664	BNIP3	11.6129	23.8573	-1.03871	9.36e-05	0.000504265	1.59	53.03	1.51	40.02	22	10.96	11.58	40.95	5.27	6.62	3.55	27.29	41.75	12.5	6.13	8.31	11.33	12.54
[truncated: 978 more rows]
