# Supplementary material for: A Systematic Analysis on DNA Methylation and the Expression of Both mRNA and microRNA in Bladder Cancer
Source: PLoS One. 2011 Nov 30;6(11):e28223. doi: 10.1371/journal.pone.0028223 (PMC3227661; doi:10.1371/journal.pone.0028223)
Supplement: Table S3 — miRNAs that are differentially expressed in bladder cancer. (XLS) [file pone.0028223.s003.xls]

## Sheet: Sheet1
Table S3. miRNAs that are differentially expressed in bladder cancer
miRNA	TPM-Ave-Ca	TPM-Ave-N	log2Ratio(Ca/N)	Pvalue	FDR	TPM-B12Ca	TPM-B12N	TPM-B13Ca	TPM-B13N	TPM-B15Ca	TPM-B15N	TPM-B16Ca	TPM-B16N	TPM-B20Ca	TPM-B20N	TPM-B25Ca	TPM-B25N	TPM-B30Ca	TPM-B30N	TPM-B4Ca	TPM-B4N	TPM-B5Ca	TPM-B5N
hsa-miR-34c-5p	338.134	76.9405	2.13578	0	0	37.7112	55.6097	124.506	130.29	286.414	82.4184	41.8633	19.0491	48.142	21.6687	10259.4	193.872	1247.29	45.5992	167.883	109.122	86.0483	46.4872
hsa-miR-141*	36.5079	6.04113	2.59532	0	0	33.3773	0.4413	52.5911	11.3118	24.0097	2.0048	7.5787	1.099	3.4095	0.2621	17.5014	0.6162	52.8514	7.9303	47.9496	13.5123	83.9298	12.4553
hsa-miR-181a	393.617	165.963	1.24593	0	0	75.4871	28.0697	460.478	209.404	459.179	158.451	312.231	76.6362	188.272	28.7459	469.845	54.2299	3030.05	464.418	306.628	308.394	371.547	256.277
hsa-miR-452	481.661	168.564	1.51472	0	0	37.0644	44.4878	95.7036	313.118	1057.95	119.544	474.511	64.1809	123.696	120.576	1337.73	41.9049	1993.86	272.356	766.6	228.344	296.278	272.57
hsa-miR-99a	50.3976	229.227	-2.18535	0	0	3.0402	242.211	5.0145	245.452	14.1475	176.049	162.28	169.83	165.224	292.964	12.5651	53.3672	12.3823	452.77	22.9066	279.459	2.1185	242.124
hsa-miR-143	55511.6	284997	-2.36009	0	0	28574.7	406124	31617.2	143319	45417	298882	74716.9	277554	124184	329259	26209	472550	136018	765523	56227.6	248557	20582.7	108118
hsa-miR-194	34.9899	6.62846	2.40019	0	0	107.894	3.0012	40.7275	8.9268	7.3379	3.4155	15.0973	4.9821	15.8882	7.252	27.8227	1.972	48.9253	18.8344	19.8801	9.0082	40.3137	7.9261
hsa-miR-103	4182.24	1866.96	1.16358	0	0	3325.44	1029.84	3778.61	2241.43	3555.44	1860.87	2609.84	961.908	2247.94	1479.76	6891.5	626.479	18472	5222.59	6731.39	3058.83	3479.69	1862.07
hsa-miR-143*	43.0353	251.462	-2.54675	0	0	13.7779	423.693	20.6084	84.8382	35.1634	366.873	34.044	335.265	109.99	339.971	11.2188	48.8069	29.8988	308.042	84.9206	319.041	13.9571	75.8641
hsa-miR-10a	10735.4	1724.15	2.63841	0	0	3550.8	575.693	8556.51	2762.18	10540.6	852.919	3113.64	580.559	2152.68	948.528	9733.46	1045.53	8014.39	2479.7	4262.64	2332.03	43317.4	3457.29
hsa-miR-151-3p	2137.49	801.288	1.41553	0	0	3136.24	554.244	2396.01	1275.37	1864.48	639.374	782.351	524.584	756.293	778.324	1575.57	177.48	8198.31	1049.52	2556.1	1231.12	2255.95	790.66
hsa-miR-652	23.7567	9.39731	1.33801	0	0	21.6694	4.5017	14.3097	14.7871	11.7407	4.455	17.2626	7.7662	19.0249	11.7954	8.0776	0.986	125.937	9.665	26.4079	14.536	37.8214	11.7004
hsa-miR-1	427.924	4432.93	-3.37283	0	0	149.487	4908.13	124.996	1337.99	156.151	7616.2	778.14	6290.32	1530.66	7194.69	183.54	6064.75	82.7502	6864.91	342.115	2597.84	118.2	912.948
hsa-miR-145	188.763	888.633	-2.23501	0	0	45.344	1067.18	31.4324	569.404	80.4825	668.851	316.26	1059.13	814.254	2819.63	47.1191	331.295	53.4554	843.585	103.258	639.036	36.2637	232.121
hsa-miR-125b	189.294	946.779	-2.3224	0	0	18.5645	1166.57	39.8102	886.678	90.5795	1085.55	451.474	612.943	636.21	1415.54	48.4654	363.833	505.562	1406.64	55.7236	1163.83	25.6712	658.181
hsa-miR-503	16.4703	4.61475	1.83554	0	0	1.5524	1.4123	7.8275	2.385	11.5646	10.0239	12.2703	10.0374	3.5459	4.8055	41.2853	2.8347	302.914	4.4608	14.7172	4.2311	0.7477	1.3839
hsa-miR-184	245.385	15.5223	3.98263	0	0	36.4822	0.8827	74.9117	24.9404	2.6417	7.3508	52.4494	9.6711	12.4787	1.0485	11497.1	66.5549	7.8522	37.1733	24.8649	18.2211	9.1594	5.5986
hsa-miR-141	1501.68	257.335	2.54486	0	0	1054.49	25.3333	1643.04	413.901	758.567	87.1704	362.575	69.969	147.699	20.7075	2244.66	51.5184	3844.26	480.031	2875.37	590.105	2965.77	495.696
hsa-miR-181a-2*	62.238	17.9556	1.79336	0	0	65.655	3.619	80.8435	44.4975	88.8771	8.4646	22.2549	5.788	22.5708	5.6793	123.407	5.5462	105.401	22.5518	58.4534	28.8672	76.2035	26.5461
hsa-miR-205	657.218	167.222	1.97461	0	0	325.17	12.2694	947.251	511.278	824.96	68.8305	326.486	59.4919	93.4882	20.0086	1760.01	19.5967	2632.61	256.495	914.306	279.254	531.057	191.799
hsa-miR-17*	36.8874	14.7672	1.32073	0	0	24.6449	7.2381	32.8389	21.0562	39.9184	15.1472	28.6908	12.9681	18.7522	15.0283	4.0388	2.2185	217.446	24.2865	45.1604	18.8353	33.3351	15.8522
hsa-miR-106a	16.2426	5.4538	1.57445	0	0	18.1764	5.1196	18.4069	6.8143	12.68	2.673	12.5109	5.0553	12.1378	10.4848	7.1801	1.3557	44.9992	4.9564	15.8447	6.4832	19.4403	4.8437
hsa-miR-199a-3p	824.653	2081.34	-1.33565	0	0	247.16	1843.77	230.912	3186.99	658.066	1888.49	2234.03	1173.72	1738.84	1256.87	41.7341	190.421	1088.44	4011.49	547.266	2561.88	213.158	2798.42
hsa-miR-149	103.072	44.805	1.20192	0	0	23.7393	12.446	185.842	103.714	117.172	18.8597	57.0207	22.9322	53.6653	35.9106	27.3739	0.986	66.7438	14.8693	102.546	113.967	191.724	26.9236
hsa-let-7c	895.923	3060.25	-1.7722	0	0	116.95	2417.43	317.565	4322.32	280.544	2250.76	2573.21	1995.03	2299.77	4158.2	349.579	2130	333.417	4812.7	635.806	3345.32	333.912	2930.83
hsa-miR-24	2133.93	925.803	1.20473	0	0	1711.04	441.965	2139.17	1090.49	3122.26	1190.02	1268.17	580.632	839.62	579.287	2413.4	683.543	10152.9	2791.46	2236.42	1027.89	1765.64	996.676
hsa-miR-100	675.51	2195.11	-1.70025	0	0	63.8438	2640.93	200.03	2458.13	629.478	2223.59	1175.66	1309.85	1617.32	2505.7	58.3379	699.936	4415.96	3060.6	204.142	3082.85	228.611	1872.38
hsa-miR-199b-3p	823.363	2076.97	-1.33488	0	0	246.384	1839.98	230.484	3180.24	657.01	1884.63	2232.05	1171.82	1735.77	1254.07	41.7341	189.805	1087.23	4001.33	546.376	2555.74	211.974	2793.7
hsa-miR-20a	526.822	160.677	1.71315	0	0	483.971	155.796	525.299	181.942	682.898	107.515	258.578	140.964	272.077	219.046	227.518	20.9525	1532.09	242.37	754.612	206.302	509.934	173.179
hsa-miR-425	205.689	37.4214	2.45853	0	0	95.41	13.5935	142.852	46.4736	201.529	32.3733	164.025	33.1895	88.6467	33.7262	91.9944	4.1905	367.242	35.6863	305.441	67.5615	408.309	46.7388
hsa-miR-627	15.6354	5.03427	1.63496	0	0	21.346	1.324	9.6009	6.5417	16.2609	4.0838	15.5183	5.8613	10.8422	6.553	0	0	39.8651	1.2391	20.9483	9.4859	12.1502	4.9695
hsa-miR-423-5p	388.076	158.831	1.28885	0	0	301.884	28.6876	504.997	229.165	147.052	86.8734	245.947	59.4187	147.494	129.75	2303.9	299.497	2611.46	715.213	302.533	151.365	340.081	147.765
hsa-miR-944	55.1034	4.86646	3.50119	0	0	62.8089	0.6179	65.372	12.0613	58.997	2.3018	9.744	1.9782	5.5234	1.0485	36.7978	0.986	324.961	5.2043	79.5203	6.8244	46.7315	9.2471
hsa-miR-200a*	29.3733	6.04113	2.28161	0	0	35.7707	0.5296	34.918	13.9012	14.5585	0.8168	13.2928	1.5386	11.9332	2.0096	43.9778	2.5882	25.3687	5.4521	45.4571	16.1738	47.9777	6.7309
hsa-miR-30e	2412.78	1002.24	1.26747	0	0	1792.41	870.072	3076.52	1030.73	1033.18	872.15	1551.11	688.407	753.088	416.161	2894.46	371.721	3790.2	3085.88	4745.76	1463.9	3407.04	1239.11
hsa-miR-30a*	193.545	456.357	-1.23749	5.3e-302	5.62e-301	33.8301	238.504	73.1383	762.317	328.681	447.732	359.026	289.4	363.383	406.113	580.238	559.061	154.93	655.984	100.231	731.848	52.4016	159.151
hsa-miR-145*	30.9672	149.77	-2.27393	2.79e-236	2.85e-235	11.8373	223.41	12.6586	99.966	18.1394	180.429	37.5326	117.958	106.785	248.578	6.2825	54.4764	19.9325	174.962	29.2564	201.456	13.3964	68.5671
hsa-miR-195	80.5298	238.96	-1.56917	9.01e-228	9.03e-227	18.9526	215.024	25.9286	184.532	38.3921	245.176	251.781	320.758	150.29	293.313	265.213	352.741	103.287	609.889	31.096	171.156	20.9357	102.284
hsa-miR-152	228.383	464.244	-1.02343	1.3e-226	1.27e-225	36.4822	534.03	78.5809	447.223	180.454	612.049	388.559	395.563	267.781	453.644	384.133	213.962	2367.44	849.037	145.036	542.198	39.6283	330.191
hsa-miR-199a-5p	50.3976	140.624	-1.48042	5.23e-124	4.96e-123	13.0016	119.428	16.5112	247.428	38.3921	113.233	119.695	71.1412	118.65	110.266	13.9114	46.5884	51.3414	278.552	36.2589	195.246	19.5026	124.868
hsa-miR-127-3p	54.5721	112.264	-1.04066	5.44e-58	4.83e-57	18.4352	38.1324	23.9106	219.898	34.9873	113.233	160.717	74.7312	97.034	39.5802	10.3213	44.4932	65.8378	208.666	43.7955	197.771	7.9132	80.8965
hsa-miR-199b-5p	23.8326	65.6134	-1.46105	6.86e-58	5.98e-57	4.3339	30.1881	6.7879	101.67	20.3701	64.6724	66.8249	36.0468	50.8696	30.4934	11.6676	28.3474	12.9864	152.41	18.9306	88.7854	3.8008	84.9225
hsa-miR-125b-2*	7.13459	32.1354	-2.17126	1.63e-49	1.4e-48	0.4528	37.8676	0.3669	36.3884	2.7004	20.6417	22.0745	29.5994	22.7072	46.8323	4.4875	11.0925	1.51	42.6253	4.5695	41.6288	0.01	24.9735
hsa-miR-133a	1.8975	16.4453	-3.1155	1.65e-38	1.35e-37	0.5175	22.0674	0.3669	5.247	0.5283	22.8692	3.4285	23.152	7.7054	33.8136	0.4488	13.1877	0.302	30.7299	1.3056	11.2603	0.4985	2.3904
hsa-miR-490-3p	2.4288	13.6764	-2.49338	7.4e-26	5.8e-25	0.4528	27.2752	0.6115	7.7002	0.0587	10.3951	5.1126	10.1107	11.3877	30.2313	0.4488	2.465	0.01	35.6863	0.8308	15.6279	0.3739	2.1388
hsa-miR-30c-2*	14.6487	33.6457	-1.19965	4.23e-23	3.27e-22	3.5577	19.2427	7.2771	49.8126	17.3762	32.0763	28.8712	18.3165	22.8436	25.6878	70.0055	22.4315	23.8586	114.494	7.596	52.2749	5.9816	17.2361
hsa-miR-214	7.81769	22.1508	-1.50254	1.24e-21	9.46e-21	0.9056	10.2393	1.3454	17.7172	6.7509	22.5722	26.0443	25.1302	8.251	12.3197	7.6288	59.2831	49.8313	98.1374	2.2551	14.6724	0.3115	7.7374
hsa-miR-139-5p	5.1612	16.697	-1.69381	1.36e-19	1.02e-18	0.9056	17.3008	0.9784	21.5332	0.5283	11.6574	14.0146	14.7997	19.1613	42.6383	2.6925	6.1625	5.7382	19.3301	1.4836	12.9664	0.6854	7.4229
hsa-miR-497	7.28639	20.1371	-1.46658	3.41e-19	2.53e-18	3.1049	25.4216	3.7303	19.7615	2.6417	17.3004	13.8943	18.2432	17.3202	25.0762	4.9363	5.6695	12.0803	35.4385	7.2399	27.5023	3.6762	14.1538
hsa-miR-769-5p	34.0791	13.173	1.3713	4.77e-15	3.49e-14	41.2042	4.0604	33.1446	24.736	19.3722	11.8801	29.8336	6.3009	13.9107	7.0773	11.2188	1.972	116.575	28.4995	55.1301	20.8144	30.7182	15.1602
hsa-miR-708	63.3006	13.173	2.26463	4.77e-15	3.44e-14	35.6413	6.6202	50.6954	18.8075	145.585	18.4142	35.3071	9.8909	19.9796	8.65	65.0692	1.972	44.0932	21.0648	142.306	15.0137	4.7978	16.7958
hsa-miR-18a	35.2935	6.20894	2.50698	5.88e-15	4.19e-14	41.3982	3.5308	18.7126	7.0187	50.1328	4.9006	21.7136	9.7444	19.1613	8.65	4.4875	0.6162	231.036	5.9477	37.6238	8.121	21.0603	5.0954
hsa-miR-32	30.8154	11.7466	1.3914	1.14e-14	8.03e-14	46.8964	8.1208	37.6699	11.448	17.6698	6.6826	19.0671	7.0335	10.9786	4.3687	42.1828	3.944	58.8916	11.152	24.9243	17.6752	51.6539	27.0494
hsa-miR-19b	50.2458	11.7466	2.09675	1.14e-14	7.93e-14	50.9069	7.3264	53.0192	14.2419	53.9485	6.8311	33.5027	7.4731	19.6386	11.7954	42.6316	5.0532	118.085	22.5518	74.0607	13.3076	50.4077	20.1298
hsa-miR-139-3p	2.6565	10.0685	-1.92226	1.45e-14	9.93e-14	0.9703	3.0894	1.9569	6.9506	0.7044	6.4598	7.3381	4.7623	3.1367	5.155	10.3213	30.5659	12.9864	86.7376	1.0682	3.8217	0.6854	5.347
hsa-miR-744	81.6683	23.2416	1.81307	1.81e-14	1.22e-13	128.141	8.3856	180.889	33.1176	30.4671	24.9483	23.9992	8.8652	15.9564	15.2904	28.2715	9.6135	503.75	60.4685	57.9786	41.5606	55.5793	22.1428
hsa-miR-671-5p	28.0071	8.30655	1.75347	2.02e-14	1.35e-13	17.3355	2.8246	23.8495	8.1772	17.4349	7.3508	21.7737	5.9345	11.5241	4.9803	16.6039	0.8627	119.897	7.9303	57.6226	21.9746	26.855	9.1213
hsa-miR-210	46.6785	3.6918	3.66036	3.64e-14	2.4e-13	9.1852	0.8827	51.6127	4.8382	101.498	2.0048	9.0223	1.4653	3.0685	2.5338	57.8892	1.3557	208.99	12.6389	68.9572	7.6433	40.2514	4.2776
hsa-miR-877	31.3467	7.80312	2.00619	3.71e-14	2.42e-13	13.9719	0.971	10.6405	7.4957	26.4166	8.8358	74.5841	17.4373	8.7283	5.854	14.3601	0.8627	245.533	7.1868	24.0341	13.3758	16.3872	4.2147
hsa-miR-135a	12.144	3.6918	1.71785	4.66e-14	3e-13	0	0	7.2771	2.7939	4.3441	9.8011	67.0655	2.0514	0	0	39.0415	1.2325	1.208	11.6476	1.0088	5.9372	1.6823	3.5227
hsa-miR-629	12.5235	3.35618	1.89974	4.82e-14	3.03e-13	7.5034	0.3531	11.6801	5.9966	7.4553	0.594	9.8042	1.3188	6.6144	3.4076	9.8726	0.986	110.837	8.1781	16.2601	6.9609	8.1001	4.2147
hsa-miR-483-5p	71.8772	3.35618	4.42064	4.82e-14	3e-13	3.4283	0.5296	89.5883	6.8825	46.0822	1.4108	1.5037	0.7327	2.3866	2.2717	0.4488	1.6022	103.287	34.1994	1.9583	1.5014	360.643	1.6985
hsa-miR-223	19.3545	8.30655	1.22035	5.36e-14	3.3e-13	3.1049	1.324	2.5073	12.6746	8.8642	6.0886	41.3821	4.2494	35.1859	17.3	52.0554	6.2857	183.319	7.9303	4.0354	7.9163	3.7385	9.8762
hsa-miR-181d	27.7035	12.0823	1.19718	5.77e-14	3.51e-13	11.6433	15.4471	45.8032	11.6525	18.7851	10.3209	15.8792	7.3266	13.7061	12.6692	14.3601	3.3277	43.7912	15.8606	26.7046	20.6097	59.0686	11.0085
hsa-miR-19a	17.1534	3.6079	2.24926	5.86e-14	3.52e-13	16.818	2.4715	14.9212	2.862	23.1292	2.5988	8.9621	2.7841	4.6369	2.4465	19.7451	1.6022	85.7703	6.1955	17.9217	4.5041	18.0072	7.297
hsa-miR-181b	102.996	26.346	1.96693	6.31e-14	3.75e-13	15.395	2.4715	101.513	28.2113	123.806	23.8345	68.9301	13.774	21.6162	4.6308	190.271	13.9272	1252.73	69.8857	71.8057	56.6425	60.1279	37.995
hsa-miR-455-5p	21.8592	9.73293	1.16729	6.93e-14	4.07e-13	16.6887	7.7677	23.3602	17.8535	32.9327	6.6083	14.5559	7.8395	9.8193	8.2131	24.6814	1.3557	77.9181	11.6476	13.827	12.3522	28.9112	10.3794
hsa-miR-339-3p	27.324	11.1593	1.29192	6.97e-14	4.06e-13	28.9141	2.3833	39.5656	17.6491	14.3824	7.0538	29.2923	9.085	16.2292	10.4848	5.385	1.2325	35.335	11.8954	39.3448	19.1083	24.425	14.8457
hsa-miR-215	498.283	6.96408	6.16089	7.34e-14	4.22e-13	3756.63	25.1568	29.4143	7.3595	2.9939	3.7125	10.8267	3.8098	6.2735	7.6889	4.4875	1.3557	11.7783	4.7086	5.875	3.6852	4.0501	5.2212
hsa-miR-34a	26.1096	6.96408	1.90658	7.34e-14	4.18e-13	10.6083	2.295	32.8389	10.0852	21.6029	6.0143	18.7663	3.297	4.9097	1.3106	79.8781	3.451	25.3687	16.6041	55.7236	13.8535	28.0389	8.9326
hsa-miR-21*	34.6104	13.7603	1.33069	8.34e-14	4.7e-13	23.4159	5.7375	16.7558	23.6457	53.7724	8.0933	35.9086	9.8909	19.5705	15.8146	22.4377	1.1092	155.232	3.4695	56.1983	34.7362	10.1563	6.9825
hsa-miR-224	75.8999	13.7603	2.46358	8.34e-14	4.65e-13	7.3741	5.0314	11.1909	28.2113	248.433	9.2071	65.0806	4.1762	13.297	7.3394	170.077	1.7255	248.553	11.6476	75.0102	27.98	45.6723	17.1732
hsa-miR-185	42.8076	11.0754	1.95051	8.74e-14	4.77e-13	17.4002	1.324	40.911	9.6763	33.8719	12.3999	36.6304	7.8395	12.1378	6.3783	80.3268	5.7927	352.745	27.2604	52.519	18.6306	33.9582	15.978
hsa-miR-130b	60.4923	14.096	2.10147	8.76e-14	4.74e-13	33.7654	3.4425	33.2058	20.4429	74.6708	11.9544	33.3824	9.2315	36.6861	11.9702	25.5789	1.3557	504.354	28.0039	61.7766	18.6306	61.0002	22.5831
hsa-miR-335	38.7849	11.5788	1.744	9.7e-14	5.2e-13	24.7096	2.0302	33.5727	16.6269	80.4825	13.6621	52.3893	13.5542	11.1149	14.6788	68.2105	3.3277	30.5028	14.6215	45.8132	12.5569	14.8918	11.0714
hsa-miR-7	162.426	17.7039	3.19765	1.23e-13	6.52e-13	25.2917	2.2067	24.1552	5.9966	51.3656	6.5341	59.4267	8.4988	8.3191	4.6308	2113.18	113.143	3340.51	91.4462	15.0139	6.142	29.4097	9.7504
hsa-miR-30b	165.841	79.5415	1.06002	1.28e-13	6.71e-13	159.642	43.4285	126.524	123.816	66.5111	38.3877	175.814	82.4974	88.9876	102.839	354.066	37.9609	365.43	188.345	360.334	91.8564	105.8	62.4023
hsa-miR-148b*	59.961	29.9539	1.00128	1.51e-13	7.85e-13	48.5782	34.8664	52.958	32.6406	46.9628	28.8093	40.3596	18.9759	40.5047	30.1439	47.1191	7.0252	280.868	81.2855	60.0556	35.1456	86.1729	28.3075
hsa-miR-542-3p	69.6762	26.5138	1.39392	1.88e-13	9.68e-13	26.262	20.3902	89.5272	14.3782	33.9306	30.6656	44.2692	32.8964	14.5244	32.1535	50.7091	9.9832	556.601	44.1123	160.821	41.4923	12.7733	19.2491
hsa-miR-200b*	121.592	22.6542	2.42419	2.13e-13	1.09e-12	166.693	1.0592	194.77	52.6065	55.827	5.5688	48.4796	4.6158	42.4822	6.553	122.061	3.5742	169.125	29.243	116.729	48.9992	216.897	35.7304
hsa-miR-155	116.431	56.8034	1.03542	2.58e-13	1.3e-12	32.1483	11.5633	37.5476	53.7649	49.8393	37.7937	84.689	20.2214	201.91	10.3975	66.8642	14.6667	1572.56	67.9031	59.2248	87.3523	70.2219	163.429
hsa-miR-490-5p	0.3795	4.53085	-3.57761	3.89e-13	1.95e-12	0.01	10.8571	0.0612	2.0443	0.01	4.6035	0.9624	4.6158	1.9093	8.1257	0	0	0.01	5.4521	0.2374	6.3467	0	0
hsa-miR-196a	168.65	36.7502	2.19821	4.55e-13	2.26e-12	103.819	19.0662	30.5762	21.1925	73.2033	14.5532	25.8037	21.76	28.5033	90.7812	34.1052	9.367	4589.32	146.71	27.298	50.5688	4.5485	29.943
hsa-miR-429	413.123	74.0038	2.4809	6.82e-13	3.29e-12	493.739	5.7375	395.167	112.641	149.4	18.8597	182.43	20.7343	194.614	27.6101	230.659	5.6695	467.509	105.076	547.622	202.753	945.721	121.219
hsa-miR-96	42.504	2.51714	4.07774	7.07e-13	3.38e-12	51.0363	0.01	78.8255	4.2249	21.6616	0.297	16.601	1.3188	2.0457	0.5242	100.072	3.2045	28.3888	4.4608	47.5342	5.869	73.0881	3.2711
hsa-miR-15a	189.219	53.2794	1.8284	7.27e-13	3.45e-12	164.817	33.2776	218.253	80.477	209.748	46.4067	71.336	27.6945	97.4432	40.8908	163.795	10.9692	293.854	56.2555	346.566	83.8036	184.06	71.8381
hsa-miR-25	185.879	88.0998	1.07715	1e-12	4.71e-12	296.968	60.9942	171.043	138.603	110.421	53.4606	123.124	46.3773	138.63	108.693	285.407	37.2214	467.207	118.211	227.879	132.189	166.302	88.9485
hsa-miR-200a	818.05	155.559	2.39473	1.31e-12	6.07e-12	763.474	14.6527	845.127	267.053	223.015	46.3325	312.832	35.6072	235.391	32.503	851.285	18.4875	879.75	221.057	1006.23	336.306	2315.45	324.152
hsa-miR-187	12.9789	4.78256	1.44031	1.71e-12	7.71e-12	2.0699	8.2973	25.7452	4.2249	5.2833	5.7916	3.9698	1.5386	9.7511	4.7182	14.8089	0.8627	46.5093	4.213	31.3334	11.192	4.6732	1.2581
hsa-miR-886-5p	452.44	83.1494	2.44395	1.93e-12	8.64e-12	21.4107	35.8374	18.2846	46.1329	190.61	245.25	59.6071	27.7678	111.899	63.0837	166.936	146.914	13637.8	52.2904	71.5089	95.8145	25.2973	39.316
hsa-miR-203	2479.88	456.357	2.44204	2.04e-12	9.06e-12	154.403	25.3333	136.92	829.711	5250.5	66.7515	1446.39	89.7508	228.845	87.461	1649.17	23.0477	6185.13	297.634	6327.68	1755.58	2604.81	393.16
hsa-miR-17	329.33	96.1546	1.77611	2.08e-12	9.13e-12	348.78	84.4738	332.669	123.135	416.09	68.2365	165.649	76.856	190.386	154.127	141.357	19.1037	1324.61	144.232	343.065	108.371	318.21	94.1067
hsa-miR-106b	440.979	115.956	1.92713	2.76e-12	1.19e-11	711.726	74.058	610.057	164.566	177.402	78.1861	218.158	84.1825	198.705	140.934	195.208	13.6807	653.244	120.194	544.061	186.715	622.401	128.642
hsa-miR-183	3326.85	324.627	3.3573	3.95e-12	1.67e-11	5060.68	28.2462	6037.34	498.535	954.695	34.6009	885.746	82.5707	343.131	95.4994	6606.1	293.827	3171.39	254.761	2954.36	1148.61	6636.06	268.229
hsa-miR-191	1840.65	754.218	1.28716	4.05e-12	1.7e-11	1000.22	350.783	2603.99	1317.75	1057.6	553.465	1409.94	444.944	1284.63	747.918	2332.17	259.81	2548.95	725.622	2438.37	1209.69	2816.04	801.731
hsa-miR-1307	11.0814	2.26542	2.29029	4.79e-12	1.99e-11	6.3391	0.3531	19.0184	1.9762	8.3946	1.9305	6.1953	1.8316	1.8411	1.7475	7.1801	0.8627	96.3406	10.4085	7.8333	5.2548	10.3432	1.0694
hsa-miR-93	1751.01	542.191	1.69132	7.86e-12	3.22e-11	2557.76	417.073	2216.23	755.094	1250.97	376.303	837.808	356.512	920.494	758.228	1845.27	136.068	3367.69	745.943	1985.22	850.593	2142.98	451.033
hsa-miR-27a	633.309	302.224	1.06729	7.95e-12	3.23e-11	231.313	221.909	533.494	376.763	1382.7	398.133	311.93	161.698	190.181	144.254	803.268	130.768	2383.15	906.78	909.736	395.132	390.302	292.385
hsa-miR-200b	1518.53	324.878	2.2247	9.56e-12	3.8e-11	2102.97	28.4227	2243.32	761.363	718.707	85.0172	599.86	68.87	599.592	96.4605	1599.81	49.2999	1301.35	466.648	1196.96	608.054	3228.52	564.326
hsa-miR-146a	1891.5	435.381	2.11918	9.84e-12	3.88e-11	792.388	51.8141	3386.87	580.716	392.609	226.391	779.824	126.823	939.246	70.5979	2159.4	158.006	2031.61	357.607	568.392	483.781	6362.53	1396.13
hsa-miR-182	5488.78	391.415	3.80972	1.2e-11	4.64e-11	7894.71	32.3949	10860	624.464	2220.4	55.3911	1200.62	101.62	386.363	102.052	19589	548.338	6168.82	545.703	4597.7	1103.3	9110.09	398.758
hsa-miR-330-3p	18.5955	8.80998	1.07774	1.45e-11	5.56e-11	4.7867	5.2079	9.9067	9.4719	19.196	14.9244	17.1423	3.7366	9.2056	4.5434	70.0055	9.4902	157.044	29.9864	19.2866	9.4177	14.0818	6.8567
hsa-miR-146b-5p	1405.82	529.102	1.40979	1.46e-11	5.56e-11	129.175	77.4123	301.91	710.665	610.164	363.903	1502.51	670.896	531.88	113.586	1034.83	184.505	30189.9	612.367	501.453	554.96	366.001	1132.11
hsa-miR-345	10.1706	3.35618	1.59951	1.48e-11	5.61e-11	9.638	1.9419	7.0325	7.0869	6.2813	1.782	8.8418	2.5643	4.9779	3.0581	2.6925	0.3697	40.1671	3.2217	15.8447	5.0501	13.2717	3.1453
hsa-miR-30d	5027.38	2090.65	1.26586	4.43e-11	1.63e-10	6220.6	1264.37	7433.2	2674.07	2266.07	1635.52	2304.29	1116.06	1157.18	1202.61	8547.85	1611.98	17063.8	6726.38	7256.58	2987.72	5402.29	2243.4
hsa-let-7b	13173	5730.68	1.2008	5.89e-11	2.15e-10	5797.11	2806.44	17459.7	13250.4	9239.75	3289.01	5738.58	2326.63	6003.08	5309.34	10489.2	2720.62	29896.4	6313.26	11353.9	8057.49	33170.6	5411.32
hsa-miR-584	8.19719	2.43323	1.75226	1.02e-10	3.67e-10	1.3584	0.0883	8.5613	4.5656	9.9209	0.8168	3.7292	0.3663	2.1139	1.0485	5.385	0.2465	16.3084	2.2304	18.6932	7.7116	10.904	2.8308
hsa-miR-200c	12821.9	2779.09	2.20593	1.44e-10	5.08e-10	15328.7	212.376	23140.5	6819.02	5872.29	781.935	2374.84	372.777	2100.38	352.815	16198.6	646.199	32947.3	4924.71	10319.4	5376.87	25896	4533.41
hsa-miR-2110	9.03209	3.10447	1.54071	5.5e-10	1.92e-09	5.3688	0.3531	9.4786	3.0664	7.1031	3.6383	7.0975	1.8316	2.3866	1.7475	59.6842	3.0812	88.7904	24.0387	3.2045	2.9345	5.1716	1.9501
hsa-miR-1269	24.8952	1.67809	3.89097	5.74e-10	1.98e-09	12.5488	0.1765	0.01	3.6116	0	0	7.0975	0.9525	0.2046	1.1359	70.4543	2.465	6.3422	5.6999	0	0	153.217	3.9001
hsa-miR-1259	6.6033	1.59419	2.05037	1.26e-09	4.27e-09	4.6573	0.7944	2.0792	0.7496	5.5181	0.9653	13.2928	5.2751	2.7276	0.6116	11.2188	0.493	40.7711	0.7435	2.4924	0.4095	7.8509	3.0195
hsa-miR-708*	6.9828	2.01371	1.79395	1.3e-09	4.37e-09	5.0454	0.7944	6.6045	2.9983	8.512	1.782	3.9096	0.6594	2.3866	1.1359	9.4238	0.493	8.1542	1.4869	20.1768	3.2757	0.8723	4.026
hsa-miR-21	79981.1	26088.5	1.61624	1.51e-09	5.04e-09	66653.5	27736.7	64703.1	18327.6	126083	24138.6	35013.1	16061.5	29451.6	12765.4	86379.6	5554.87	371183	12752.9	88652.7	40341.3	82135.2	52659.4
hsa-miR-10a*	8.72849	1.51028	2.53092	2.26e-09	7.46e-09	2.8461	0.5296	8.1333	2.385	5.7529	0.4455	2.7067	0.4396	2.7276	1.0485	4.0388	0.2465	9.6643	3.4695	6.5278	3.2757	32.7121	2.4533
hsa-miR-335*	10.3983	1.42638	2.86592	4.48e-09	1.47e-08	10.0908	0.4413	9.6621	1.908	24.0097	0.8168	7.9396	0.4396	1.091	1.6601	4.4875	0.3697	30.2008	4.4608	10.3258	2.4568	4.8601	2.0759
hsa-miR-135b	31.119	1.42638	4.44737	4.48e-09	1.46e-08	12.1607	0.2648	13.3312	1.8399	45.5539	0.1485	1.2631	0.1465	0	0	193.413	1.1092	74.294	1.2391	34.5379	5.869	76.7643	1.6985
hsa-miR-455-3p	7.66589	2.60104	1.55937	7.62e-09	2.46e-08	5.4335	0.7944	10.6405	5.9285	13.5605	2.7473	6.3156	1.8316	2.2503	1.0485	23.3352	0.7395	23.8586	4.213	2.9078	3.2075	6.7293	2.642
hsa-miR-125b-1*	3.4914	8.55826	-1.29351	7.68e-08	2.4e-07	0.6468	5.2962	0.9784	11.3118	2.3481	8.6131	7.8193	6.5207	6.0689	8.65	1.795	5.7927	30.8048	16.3562	1.3649	14.3312	0.3739	4.4034
hsa-miR-181a*	11.6127	5.5377	1.06834	9.37e-08	2.9e-07	3.3636	1.7654	4.7699	12.1295	27.8255	2.97	9.9245	2.4178	11.2513	1.398	13.4626	0.3697	40.4691	3.9651	11.6313	10.3048	5.1716	8.7439
hsa-miR-1975	10.7778	5.20208	1.0509	3.67e-07	1.11e-06	4.1398	2.295	8.0721	9.8808	29.5866	1.3365	9.2629	2.7108	9.5466	8.3879	26.4764	8.5042	33.5229	4.213	5.3409	5.1183	1.9939	4.9066
hsa-miR-1270	7.51409	3.02056	1.31478	4.1e-07	1.23e-06	2.3287	0.6179	7.5829	4.0204	2.2894	3.6383	5.2329	1.6851	4.8415	4.2813	7.1801	2.2185	11.4763	2.2304	3.1452	4.9136	26.9174	2.8937
hsa-miR-338-5p	3.8709	8.72607	-1.17266	4.66e-07	1.39e-06	1.035	6.6202	1.2842	12.9472	0.7044	4.158	10.4057	10.6968	8.1828	18.9601	1.3463	1.6022	10.2683	6.939	2.6111	8.94	2.3677	5.5357
hsa-miR-33a	7.74179	3.18837	1.27985	4.73e-07	1.41e-06	7.6975	4.9431	5.9929	2.6576	12.0929	3.4155	3.6089	4.1029	2.523	0.9611	11.2188	0.6162	14.7984	1.7348	11.4533	4.6406	8.1624	3.8372
hsa-miR-124	0.986699	3.94351	-1.9988	5.95e-07	1.76e-06	0	0	6.5433	29.2334	0	0	0	0	0	0	0	0	4.8321	0.2478	0	0	0	0
hsa-miR-25*	4.7058	0.755141	2.63962	9.2e-07	2.69e-06	3.493	0.1765	3.2411	0.8859	5.8703	0.3713	2.4661	0.6594	1.0228	0.4369	24.2327	0.8627	45.3012	3.4695	3.0859	1.6379	2.9285	0.5662
hsa-miR-1292	3.7191	0.755141	2.30013	1.12e-06	3.23e-06	2.6521	0.1765	2.5073	0.5451	3.757	1.1138	2.3458	0.3663	1.1592	0.6116	7.6288	1.2325	44.9992	3.7173	2.9672	0.6142	1.9316	1.0065
hsa-miR-133b	0.1518	1.9298	-3.66821	1.67e-06	4.81e-06	0.0647	2.9129	0	0	0.01	2.0048	0.4812	4.1762	1.091	5.5919	0.01	1.7255	0.01	2.9739	0	0	0	0
hsa-miR-301a	6.9069	2.85275	1.27568	1.96e-06	5.61e-06	4.2692	3.0012	2.9965	2.5894	6.8683	3.4898	7.9396	3.9564	4.3641	2.0096	5.8338	1.479	46.2072	2.726	7.596	2.9345	6.0439	3.0824
hsa-miR-1248	4.4022	1.34247	1.71333	2.5e-06	7.08e-06	3.1049	0.4413	2.7519	2.0443	2.8765	0.6683	3.3082	0.9525	1.9093	0.2621	1.3463	0.01	14.4964	1.4869	7.8927	2.525	7.1032	3.0824
hsa-miR-181c*	5.7684	2.18152	1.40284	2.95e-06	8.3e-06	2.5874	2.4715	12.9032	2.385	3.9331	2.673	2.1052	0.7327	2.4548	2.7086	2.2438	0.2465	7.8522	2.9739	3.6793	3.6169	12.9602	1.8243
hsa-miR-375	6.9828	0.587332	3.57156	3.23e-06	9.02e-06	2.8461	0.0883	1.1007	1.0903	1.2328	0.01	5.7141	0.2931	1.3638	1.3106	192.066	2.0952	3.6241	2.726	0	0	12.0879	0.1258
hsa-miR-934	4.2504	0.587332	2.85535	3.24e-06	8.98e-06	0	0	7.7664	1.7036	1.3502	0.0743	2.4661	0.0733	1.3638	0.1747	2.6925	0.2465	0.906	1.7348	10.3258	0.6142	7.0409	1.4468
hsa-miR-494	6.1479	2.51714	1.28831	5.81e-06	1.59e-05	3.2989	0.5296	2.0792	5.5196	5.7529	3.3413	23.518	2.6376	4.8415	0.8737	0	0	4.2281	2.4782	3.976	3.8217	0.6854	1.9501
hsa-miR-452*	4.6299	1.59419	1.53816	7.22e-06	1.96e-05	0.1941	1.2358	0.7338	2.1124	13.9127	0.7425	5.1126	1.099	1.5002	1.5727	10.7701	0.8627	18.4225	4.213	5.6376	2.0473	0.9969	1.9501
hsa-miR-625*	5.6925	2.26542	1.32928	7.82e-06	2.1e-05	3.3636	0.8827	2.7519	3.6116	7.5728	1.9305	2.9473	1.0257	4.296	1.2232	6.7313	1.3557	62.5157	2.4782	5.5783	3.8217	1.7446	3.4598
hsa-miR-450b-5p	6.9069	3.10447	1.15369	1e-05	2.68e-05	2.5227	3.0012	7.9498	1.1584	4.4028	3.7868	5.1126	3.9564	0.8865	4.1066	7.1801	2.3417	74.294	3.9651	12.2248	4.8453	0.8723	1.7614
hsa-miR-135b*	9.10799	0.419523	4.44031	1.07e-05	2.84e-05	4.0751	0.0883	5.0145	0.6814	20.5462	0.01	0	0	0	0	10.3213	0.01	25.9727	0.2478	15.37	2.3885	13.8325	0.3774
hsa-miR-548d-5p	2.8842	0.671236	2.10328	1.44e-05	3.82e-05	3.8811	0.8827	3.2411	0.7496	2.9352	0.594	1.9247	0.3663	1.5002	0.699	0	0	21.1406	0.2478	1.2462	0.8872	2.1808	1.2581
hsa-miR-548e	4.6299	1.762	1.39377	2.77e-05	7.32e-05	4.916	0.6179	4.0361	1.9762	7.1031	2.376	4.5111	2.1247	1.1592	1.6601	5.8338	0.6162	17.8185	3.2217	3.1452	1.3649	4.2993	2.3904
hsa-miR-1268	6.9069	0.251714	4.77818	3.15e-05	8.27e-05	1.6818	0.0883	14.1262	0.477	0	0	0	0	0	0	102.316	0.986	65.5358	0.9913	2.1957	0.8872	4.9847	0.1258
hsa-miR-328	1.5939	4.19523	-1.39619	5.14e-05	0.000133563	0.8409	5.2962	0.9784	4.293	0.4696	4.6035	2.7067	2.491	3.0003	8.3005	0.8975	1.6022	5.4361	7.9303	1.6616	4.5041	1.1216	2.013
hsa-miR-183*	4.4781	0.167809	4.73799	5.23e-05	0.000135497	9.3146	0.01	9.0506	0.1363	1.2915	0.01	1.624	0.0733	0	0	0	0	1.812	0.2478	5.1629	0.9554	6.4178	0.0629
hsa-miR-449c	7.36229	0.167809	5.45526	5.23e-05	0.000134852	0	0	0	0	0	0	0	0	0	0	393.557	2.3417	0	0	0	0	0	0
hsa-miR-129-5p	0.4554	2.18152	-2.26013	5.3e-05	0.000135284	0.7762	1.0592	1.9569	12.1295	0	0	0	0	0.6137	2.1843	0	0	0	0	0.2374	1.4331	0	0
hsa-miR-338-3p	2.4288	5.4538	-1.16702	5.75e-05	0.000145936	0.4528	5.2079	0.8561	7.7002	0.8218	2.8958	5.3532	6.7405	5.046	10.6596	4.4875	1.8487	12.9864	10.4085	1.4242	4.2994	1.0592	2.5791
hsa-miR-99a*	0.6831	2.60104	-1.92892	6.26e-05	0.000158238	0.01	3.266	0.0612	3.4072	0.01	2.3018	2.4661	1.9049	2.0457	5.2424	0	0	0.01	3.7173	0.5934	2.1838	0.01	1.8872
hsa-miR-301b	1.8216	0.251714	2.85535	7.19e-05	0.000180966	1.4231	0.0883	1.223	0.2726	1.4089	0.3713	1.3834	0.3663	0	0	0	0	16.6104	0.4956	2.0177	0.3412	2.6793	0.3774
hsa-miR-585	2.7324	0.755141	1.85535	8.12e-05	0.000203387	0	0	15.4104	2.7939	0	0	1.0827	0.4396	1.091	0.6116	2.2438	1.3557	0.01	2.9739	2.4331	0.546	0	0
hsa-miR-941	4.2504	1.67809	1.34078	8.94e-05	0.00022284	3.7517	1.7654	2.8742	2.7939	5.9878	2.079	2.4059	0.8059	3.8868	2.5338	2.6925	0.3697	47.4153	3.9651	2.2551	2.6615	0	0
hsa-miR-383	2.0493	4.78256	-1.22265	9.01e-05	0.000223662	0	0	0.6115	11.6525	0.01	4.2323	8.3005	1.5386	5.6597	0.5242	0	0	0.302	3.9651	0.8902	13.5805	0.0623	2.7678
hsa-miR-590-5p	4.0227	1.59419	1.33534	0.000140563	0.000345657	5.7569	1.8537	3.1188	2.1124	4.5202	0.594	2.827	0.5129	2.2503	1.3106	4.9363	0.7395	5.1341	1.2391	4.5695	2.1156	5.1716	3.0824
hsa-miR-205*	1.6698	0.251714	2.72982	0.00014913	0.000365065	1.2937	0.01	1.8957	1.0903	1.4676	0.2228	1.6842	0.01	0	0	1.3463	0.01	7.2482	0.01	2.8485	0.4095	1.3085	0.4403
hsa-miR-1299	2.8842	5.87332	-1.02601	0.000155095	0.000377957	0.2587	1.2358	0.6115	1.7717	11.9755	39.5014	1.3834	0.2198	3.5459	2.796	25.1302	1.8487	0.01	2.726	0	0	0	0
hsa-miR-576-3p	4.2504	1.762	1.27039	0.000162263	0.000393651	4.5926	0.971	2.9965	2.5894	4.3441	1.0395	3.3683	1.1723	2.3866	2.5338	2.2438	0.1232	18.1205	3.9651	3.1452	1.5696	6.4801	2.5791
hsa-miR-125a-3p	5.9202	2.93666	1.01147	0.000195764	0.000470704	3.2342	3.7956	8.6225	6.4736	6.4574	1.8563	3.8495	1.6851	3.2731	4.1066	1.795	0.3697	12.0803	4.213	5.9344	3.5487	9.1594	1.1323
hsa-miR-886-3p	1.4421	0.167809	3.10328	0.000199033	0.000476446	0	0	0	0	1.8198	1.3365	0	0	0	0	0	0	43.1872	0.7435	0	0	0	0
hsa-miR-101*	2.3529	5.03427	-1.09734	0.000211583	0.000504257	1.035	8.0325	0.8561	7.0869	0.6457	3.267	3.7292	4.1029	5.5234	6.9025	1.3463	0.986	2.1141	5.6999	2.9672	6.0737	2.6793	3.2711
hsa-miR-548f	1.5939	0.251714	2.6627	0.000230913	0.000547912	3.493	0.3531	1.0396	0.2726	1.8198	0.3713	0	0	1.0228	0.2621	1.795	0.01	5.4361	0.2478	1.2462	0.546	1.8693	0.6291
hsa-miR-93*	3.1119	1.09076	1.51246	0.000236605	0.000558966	4.3339	0.971	3.4245	1.431	2.6417	0.8168	3.4285	0.5861	2.523	2.6212	0	0	3.0201	0.4956	3.0265	1.5014	3.3024	0.9436
hsa-miR-675*	3.6432	1.42638	1.35285	0.000244176	0.000574344	0.0647	1.1475	0	0	5.4594	1.1138	3.5488	1.0257	0.4091	8.8247	0	0	0.604	2.4782	0	0	17.3218	0.5032
hsa-miR-449a	4.2504	0.0839045	5.6627	0.000290736	0.000677966	0	0	0	0	0	0	0	0	0	0	227.967	1.3557	0	0	0	0	0	0
hsa-miR-330-5p	2.8083	1.00685	1.47984	0.000551799	0.00127031	1.5524	1.1475	2.0792	1.431	1.9959	1.782	0	0	1.5002	0.4369	1.795	0.01	35.939	1.4869	3.0859	1.9108	2.8039	1.1952
hsa-miR-1244	1.7457	0.419523	2.05698	0.000709342	0.00161922	3.7517	0.0883	1.1007	0.3407	1.3502	0.3713	1.8646	0.9525	0	0	1.3463	0.01	8.4562	0.4956	1.3649	0.6142	1.4331	0.9436
hsa-miR-34b*	0.758999	0.01	6.24603	0.000835914	0.00189217	0	0	0	0	0	0	0	0	0	0	37.2465	0.6162	3.0201	0.01	0	0	0	0
hsa-miR-505	4.7058	2.34933	1.00219	0.000869539	0.00196009	7.6975	0.7062	6.9102	4.1567	2.172	1.485	3.9096	1.6851	4.0232	3.5823	4.9363	0.7395	1.51	1.2391	3.5013	3.5487	5.9193	2.2646
hsa-miR-422a	0.0758999	0.92295	-3.60408	0.000961783	0.00214125	0.01	1.9419	0.2446	1.7036	0	0	0	0	0.4091	4.8929	0	0	0	0	0	0	0	0
hsa-miR-1308	2.3529	0.839045	1.48762	0.00140059	0.00306769	2.3933	0.0883	0.5504	1.8399	2.5243	0.6683	2.5262	2.3445	0	0	1.3463	0.01	40.7711	0.7435	0.8308	1.4331	0	0
hsa-miR-629*	0.6831	0.01	6.09402	0.00159208	0.00347305	0	0	0	0	3.5222	0.1485	1.203	0.1465	0	0	0	0	1.51	0.2478	0	0	0	0
hsa-miR-224*	1.0626	0.167809	2.6627	0.00228806	0.00493164	0	0	0	0	1.8198	0.1485	1.5639	0.0733	0	0	4.0388	0.2465	0	0	2.6111	0.8872	1.2462	0.4403
hsa-miR-483-3p	1.0626	0.167809	2.6627	0.00228806	0.00491207	0	0	0	0	1.8198	0.01	0	0	0	0	0	0	2.7181	4.213	0	0	5.7324	0.1887
hsa-miR-200c*	1.2144	0.251714	2.27039	0.00261295	0.00558738	1.8759	0.01	1.59	0.8177	1.585	0.0743	0	0	0	0	1.795	0.01	3.0201	0.01	1.899	0.8189	1.4331	0.2516
hsa-miR-365*	1.2144	0.251714	2.27039	0.00261295	0.00556538	0	0	0	0	1.2915	1.1138	1.0827	0.4396	0	0	5.8338	0.7395	28.3888	1.4869	0	0	0	0
hsa-miR-16-1*	1.6698	0.503427	1.72982	0.00270514	0.00573914	1.3584	0.3531	1.59	0.5451	2.7004	0.7425	1.1428	0.1465	0	0	0	0	4.2281	0.01	2.7891	1.2284	2.0562	0.7549
hsa-miR-651	1.3662	0.335618	2.02527	0.00275895	0.00583044	2.458	0.0883	1.5288	0.954	1.2328	0.0743	0	0	0	0	3.1413	0.493	2.4161	0.7435	2.7298	0.6824	1.3708	0.5032
hsa-miR-149*	0.6072	0.01	5.9241	0.00303227	0.00635837	0	0	2.5073	0.1363	0	0	0	0	0	0	3.59	0.1232	2.1141	0.2478	0	0	1.2462	0.01
hsa-miR-548k	0.6072	0.01	5.9241	0.00303227	0.00633381	0	0	0	0	0	0	0	0	0	0	0	0	23.8586	0.2478	0	0	0	0
hsa-miR-130b*	0.834899	0.0839045	3.31478	0.00323023	0.00669561	1.035	0.01	0	0	2.6417	0.5198	0	0	0	0	0	0	4.5301	0.01	0	0	1.4331	0.4403
hsa-miR-296-3p	0.834899	0.0839045	3.31478	0.00323023	0.00667006	2.0699	0.0883	0	0	0	0	0	0	0	0	0	0	9.9663	0.4956	0	0	2.1185	0.5662
hsa-miR-337-5p	0.01	0.503427	-5.65371	0.00545215	0.0109651	0	0	0.1223	1.0221	0	0	0	0	0	0	0.01	4.8067	0	0	0	0	0	0
hsa-miR-1276	0.5313	0.01	5.73145	0.00577527	0.0115719	1.035	0.01	0	0	1.5263	0.2228	0	0	0	0	0	0	6.6442	0.01	0	0	0	0
hsa-miR-3176	0.5313	0.01	5.73145	0.00577527	0.0115292	0	0	0	0	0	0	0	0	0	0	0	0	19.3285	0.2478	0	0	0	0
hsa-miR-18a*	0.5313	0.01	5.73145	0.00577527	0.0114868	1.6818	0.01	0	0	0	0	0	0	1.0228	0.3495	0	0	7.2482	0.2478	0	0	0	0
hsa-miR-1301	0.910799	0.167809	2.44031	0.00643601	0.0126614	0	0	1.1619	0.2726	0	0	1.1428	0.3663	0	0	1.795	0.7395	14.4964	0.7435	0	0	1.1839	0.4403
hsa-miR-589	2.8842	1.42638	1.01581	0.00685335	0.0133369	2.1346	0.8827	3.4245	2.2487	2.0546	1.5593	2.2856	0.8059	2.1139	0.6116	2.2438	0.3697	19.0265	1.4869	2.7298	2.9345	2.617	1.321
hsa-miR-92a-1*	1.0626	0.251714	2.07774	0.00689545	0.0133707	1.229	0.0883	1.1007	0.8859	2.1133	0.0743	0	0	0	0	0	0	3.9261	0.4956	1.2462	0.546	1.3708	0.3145
hsa-miR-9*	1.4421	0.503427	1.51831	0.00946994	0.0180396	0	0	0.9784	1.3629	0	0	1.203	0.2931	1.2274	1.9222	1.3463	1.2325	36.241	1.4869	0	0	0	0
hsa-miR-29b-1*	0.834899	0.167809	2.31478	0.0107151	0.0202688	0	0	2.0792	0.4089	0	0	0	0	0	0	2.2438	0.3697	12.0803	0.4956	1.4242	0.8872	0	0
hsa-miR-19b-1*	0.4554	0.01	5.50906	0.0109996	0.0206624	0	0	0	0	1.4676	0.1485	0	0	0	0	0	0	0	0	1.899	0.2047	0	0
hsa-miR-489	0.4554	0.01	5.50906	0.0109996	0.0205909	0	0	0	0	0	0	1.8045	0.2198	0	0	4.4875	0.3697	5.4361	0.2478	0	0	0	0
hsa-miR-450a	1.8975	0.839045	1.17728	0.0127237	0.0237363	0.8409	1.2358	1.1619	0.6814	1.1741	0.8168	1.5037	1.2455	0.7501	1.2232	4.0388	0.2465	25.3687	2.2304	2.9672	1.0237	0	0
hsa-miR-222*	2.3529	1.17466	1.00219	0.0141029	0.0260398	1.3584	0.4413	0.9173	2.1124	5.7529	0.5198	1.4436	1.3188	1.0228	0.6116	0	0	7.2482	0.2478	3.7386	3.344	1.1839	0.5032
hsa-miR-1287	1.3662	0.503427	1.44031	0.0141314	0.0260037	1.8112	0.4413	2.0792	0.6133	0.7631	1.0395	0	0	0	0	0	0	5.4361	0.9913	2.3737	0.8189	2.1185	0.6291
hsa-miR-20a*	1.2144	0.419523	1.53342	0.0155226	0.0283707	1.2937	0.2648	1.1619	1.0903	2.5243	0.594	2.2255	0.8059	0	0	0	0	1.812	0.4956	0	0	1.5577	0.3774
hsa-miR-34c-3p	0.3795	0.01	5.24603	0.0209498	0.0374054	0	0	0	0	0	0	0	0	0	0	15.7064	0.1232	5.1341	0.01	0	0	0	0
hsa-miR-508-3p	0.1518	0.671236	-2.14465	0.0222973	0.0396804	0	0	0	0	0	0	0	0	0	0	1.3463	6.5322	1.208	1.2391	0.8308	1.2284	0	0
hsa-miR-548j	0.5313	0.0839045	2.6627	0.028002	0.0493455	0	0	1.8957	0.6133	0	0	1.0225	0.2198	0	0	0	0	5.1341	0.01	0	0	0	0
TPM: high-quality tags per million tags; Ave: average
