# Supplementary material for: A Systematic Analysis on DNA Methylation and the Expression of Both mRNA and microRNA in Bladder Cancer
Source: PLoS One. 2011 Nov 30;6(11):e28223. doi: 10.1371/journal.pone.0028223 (PMC3227661; doi:10.1371/journal.pone.0028223)
Supplement: Table S4 — Differently expressed miRNAs and miRNA targets in bladder cancer. (XLS) [file pone.0028223.s004.xls]

## Sheet: Sheet1
Table S4. Differently expressed miRNAs and miRNA targets in bladder cancer
miRNA	Gene ID	Gene Symbol	miRNA				mRNA
			TPM-Ca	TPM-N	log2Ratio(Ca/N)	FDR	TPM-Ca	TPM-N	log2 Ratio(Ca/N)	FDR
hsa-let-7b	8091	HMGA2	13173	5730.68	1.2008	2.15e-10	24.7111	0.3085	6.32374	0.00140489
hsa-let-7b	997	CDC34	13173	5730.68	1.2008	2.15e-10	16.6428	19.4012	-0.221247	0.343
hsa-let-7b	993	CDC25A	13173	5730.68	1.2008	2.15e-10	1.08027	0.102833	3.393	0.146668
hsa-let-7b	993	CDC25A	13173	5730.68	1.2008	2.15e-10	1.08027	0.102833	3.393	0.146668
hsa-let-7b	595	CCND1	13173	5730.68	1.2008	2.15e-10	438.385	122.132	1.84376	0
hsa-let-7b	136319	MTPN	13173	5730.68	1.2008	2.15e-10	-	-	-	-
hsa-let-7b	605	BCL7A	13173	5730.68	1.2008	2.15e-10	4.32106	1.88528	1.19661	0.105325
hsa-let-7c	8091	HMGA2	895.923	3060.25	-1.7722	0	24.7111	0.3085	6.32374	0.00140489
hsa-let-7c	7046	TGFBR1	895.923	3060.25	-1.7722	0	22.5168	51.9309	-1.20559	2.91e-09
hsa-miR-100	2261	FGFR3	675.51	2195.11	-1.70025	0	-	-	-	-
hsa-miR-100	2261	FGFR3	675.51	2195.11	-1.70025	0	-	-	-	-
hsa-miR-106b	1869	E2F1	440.979	115.956	1.92713	1.19e-11	6.21152	1.30256	2.2536	0.00246122
hsa-miR-106b	1026	CDKN1A	440.979	115.956	1.92713	1.19e-11	150.663	280.324	-0.895767	7.82e-29
hsa-miR-106b	1026	CDKN1A	440.979	115.956	1.92713	1.19e-11	150.663	280.324	-0.895767	7.82e-29
hsa-miR-106b	5728	PTEN	440.979	115.956	1.92713	1.19e-11	37.4717	47.3034	-0.336141	0.0738378
hsa-miR-106b	83737	ITCH	440.979	115.956	1.92713	1.19e-11	92.0926	54.3646	0.760418	7.61e-08
hsa-miR-125b	90427	BMF	189.294	946.779	-2.3224	0	7.96696	5.75867	0.468293	0.243881
hsa-miR-125b	90427	BMF	189.294	946.779	-2.3224	0	7.96696	5.75867	0.468293	0.243881
hsa-miR-125b	90427	BMF	189.294	946.779	-2.3224	0	7.96696	5.75867	0.468293	0.243881
hsa-miR-125b	90427	BMF	189.294	946.779	-2.3224	0	7.96696	5.75867	0.468293	0.243881
hsa-miR-125b	23492	CBX7	189.294	946.779	-2.3224	0	4.65864	28.8962	-2.6329	2.3e-14
hsa-miR-125b	8879	SGPL1	189.294	946.779	-2.3224	0	132.4	55.4615	1.25535	0
hsa-miR-125b	23405	DICER1	189.294	946.779	-2.3224	0	41.5227	48.983	-0.23838	0.17069
hsa-miR-125b	23405	DICER1	189.294	946.779	-2.3224	0	41.5227	48.983	-0.23838	0.17069
hsa-miR-133b	58155	PTBP2	0.1518	1.9298	-3.66821	4.81e-06	24.0697	43.0186	-0.837746	8.84e-05
hsa-miR-141	6416	MAP2K4	1501.68	257.335	2.54486	0	29.7748	16.659	0.83779	0.00120948
hsa-miR-141	7042	TGFB2	1501.68	257.335	2.54486	0	7.86568	11.8258	-0.588299	0.112117
hsa-miR-141	6421	SFPQ	1501.68	257.335	2.54486	0	63.5669	52.5136	0.275584	0.0845762
hsa-miR-141	8314	BAP1	1501.68	257.335	2.54486	0	32.1379	22.5548	0.510841	0.0346724
hsa-miR-145	6242	RTKN	188.763	888.633	-2.23501	0	11.4441	4.69606	1.28508	0.00545983
hsa-miR-145	5530	PPP3CA	188.763	888.633	-2.23501	0	37.3704	46.6521	-0.320045	0.0898573
hsa-miR-145	5921	RASA1	188.763	888.633	-2.23501	0	41.6577	27.6622	0.590669	0.00439084
hsa-miR-145	5921	RASA1	188.763	888.633	-2.23501	0	41.6577	27.6622	0.590669	0.00439084
hsa-miR-145	64854	USP46	188.763	888.633	-2.23501	0	36.729	20.2239	0.860859	0.000220638
hsa-miR-145	23219	FBXO28	188.763	888.633	-2.23501	0	38.9908	30.4044	0.358854	0.0809914
hsa-miR-155	571	BACH1	116.431	56.8034	1.03542	1.3e-12	28.5933	33.0095	-0.207206	0.27762
hsa-miR-155	571	BACH1	116.431	56.8034	1.03542	1.3e-12	28.5933	33.0095	-0.207206	0.27762
hsa-miR-155	9641	IKBKE	116.431	56.8034	1.03542	1.3e-12	9.18225	2.60511	1.8175	0.000909043
hsa-miR-155	8651	SOCS1	116.431	56.8034	1.03542	1.3e-12	3.8822	6.99267	-0.848968	0.102139
hsa-miR-155	1051	CEBPB	116.431	56.8034	1.03542	1.3e-12	136.316	171.629	-0.332338	0.000680679
hsa-miR-155	4204	MECP2	116.431	56.8034	1.03542	1.3e-12	11.039	17.8245	-0.691254	0.0385865
hsa-miR-155	4211	MEIS1	116.431	56.8034	1.03542	1.3e-12	13.1657	44.2869	-1.75009	2.99e-13
hsa-miR-155	94241	TP53INP1	116.431	56.8034	1.03542	1.3e-12	72.8841	48.6402	0.583456	0.00020549
hsa-miR-15a	27250	PDCD4	189.219	53.2794	1.8284	3.45e-12	45.6074	70.8865	-0.636241	8.04e-05
hsa-miR-15a	27250	PDCD4	189.219	53.2794	1.8284	3.45e-12	45.6074	70.8865	-0.636241	8.04e-05
hsa-miR-15a	595	CCND1	189.219	53.2794	1.8284	3.45e-12	438.385	122.132	1.84376	0
hsa-miR-15a	89780	WNT3A	189.219	53.2794	1.8284	3.45e-12	0.168791	0.0342778	2.2999	0.527
hsa-miR-15a	9988	DMTF1	189.219	53.2794	1.8284	3.45e-12	34.6698	47.3719	-0.450354	0.0209126
hsa-miR-15a	10121	ACTR1A	189.219	53.2794	1.8284	3.45e-12	23.9346	49.6	-1.05124	2.12e-07
hsa-miR-181a	5324	PLAG1	393.617	165.963	1.24593	0	2.0255	2.09095	-0.0458794	0.579
hsa-miR-181a	3207	HOXA11	393.617	165.963	1.24593	0	4.48985	9.52923	-1.08569	0.0238337
hsa-miR-181a	2099	ESR1	393.617	165.963	1.24593	0	4.05099	10.1119	-1.31971	0.00764318
hsa-miR-181a	51701	NLK	393.617	165.963	1.24593	0	9.01346	5.34734	0.753261	0.109258
hsa-miR-181b	2891	GRIA2	102.996	26.346	1.96693	3.75e-13	0.168791	0.0685556	1.2999	0.535
hsa-miR-181b	5324	PLAG1	102.996	26.346	1.96693	3.75e-13	2.0255	2.09095	-0.0458794	0.579
hsa-miR-181b	2627	GATA6	102.996	26.346	1.96693	3.75e-13	6.3128	34.3464	-2.4438	6.19e-16
hsa-miR-181b	2099	ESR1	102.996	26.346	1.96693	3.75e-13	4.05099	10.1119	-1.31971	0.00764318
hsa-miR-181b	51701	NLK	102.996	26.346	1.96693	3.75e-13	9.01346	5.34734	0.753261	0.109258
hsa-miR-182	112	ADCY6	5488.78	391.415	3.80972	4.64e-11	33.2519	25.5712	0.378915	0.0855049
hsa-miR-182	112	ADCY6	5488.78	391.415	3.80972	4.64e-11	33.2519	25.5712	0.378915	0.0855049
hsa-miR-182	4286	MITF	5488.78	391.415	3.80972	4.64e-11	7.19051	27.2508	-1.92213	9.19e-10
hsa-miR-182	4286	MITF	5488.78	391.415	3.80972	4.64e-11	7.19051	27.2508	-1.92213	9.19e-10
hsa-miR-182	4286	MITF	5488.78	391.415	3.80972	4.64e-11	7.19051	27.2508	-1.92213	9.19e-10
hsa-miR-182	4286	MITF	5488.78	391.415	3.80972	4.64e-11	7.19051	27.2508	-1.92213	9.19e-10
hsa-miR-182	4286	MITF	5488.78	391.415	3.80972	4.64e-11	7.19051	27.2508	-1.92213	9.19e-10
hsa-miR-182	4286	MITF	5488.78	391.415	3.80972	4.64e-11	7.19051	27.2508	-1.92213	9.19e-10
hsa-miR-182	5916	RARG	5488.78	391.415	3.80972	4.64e-11	20.4238	12.34	0.726906	0.0199638
hsa-miR-182	3480	IGF1R	5488.78	391.415	3.80972	4.64e-11	30.4837	30.8157	-0.0156278	0.578325
hsa-miR-195	595	CCND1	80.5298	238.96	-1.56917	9.03e-227	438.385	122.132	1.84376	0
hsa-miR-195	1871	E2F3	80.5298	238.96	-1.56917	9.03e-227	18.3983	13.0256	0.498224	0.110291
hsa-miR-196a	3224	HOXC8	168.65	36.7502	2.19821	2.26e-12	0.135033	0.102833	0.393005	0.53582
hsa-miR-19a	6310	ATXN1	17.1534	3.6079	2.24926	3.52e-13	14.6173	31.9812	-1.12954	1.53e-05
hsa-miR-19a	2066	ERBB4	17.1534	3.6079	2.24926	3.52e-13	1.18154	0.856945	0.463394	0.462941
hsa-miR-19a	659	BMPR2	17.1534	3.6079	2.24926	3.52e-13	56.2413	60.4318	-0.103677	0.376389
hsa-miR-19a	659	BMPR2	17.1534	3.6079	2.24926	3.52e-13	56.2413	60.4318	-0.103677	0.376389
hsa-miR-19a	8651	SOCS1	17.1534	3.6079	2.24926	3.52e-13	3.8822	6.99267	-0.848968	0.102139
hsa-miR-19a	2099	ESR1	17.1534	3.6079	2.24926	3.52e-13	4.05099	10.1119	-1.31971	0.00764318
hsa-miR-19a	1490	CTGF	17.1534	3.6079	2.24926	3.52e-13	321.615	1305.64	-2.02135	0
hsa-miR-19b	8651	SOCS1	50.2458	11.7466	2.09675	7.93e-14	3.8822	6.99267	-0.848968	0.102139
hsa-miR-19b	2099	ESR1	50.2458	11.7466	2.09675	7.93e-14	4.05099	10.1119	-1.31971	0.00764318
hsa-miR-19b	1490	CTGF	50.2458	11.7466	2.09675	7.93e-14	321.615	1305.64	-2.02135	0
hsa-miR-1	27230	SERP1	427.924	4432.93	-3.37283	0	197.992	156.787	0.336642	0.000232671
hsa-miR-1	57645	POGK	427.924	4432.93	-3.37283	0	36.729	24.6457	0.575582	0.00983137
hsa-miR-1	627	BDNF	427.924	4432.93	-3.37283	0	1.85671	7.43828	-2.00222	0.00178519
hsa-miR-1	627	BDNF	427.924	4432.93	-3.37283	0	1.85671	7.43828	-2.00222	0.00178519
hsa-miR-1	627	BDNF	427.924	4432.93	-3.37283	0	1.85671	7.43828	-2.00222	0.00178519
hsa-miR-1	627	BDNF	427.924	4432.93	-3.37283	0	1.85671	7.43828	-2.00222	0.00178519
hsa-miR-1	627	BDNF	427.924	4432.93	-3.37283	0	1.85671	7.43828	-2.00222	0.00178519
hsa-miR-1	627	BDNF	427.924	4432.93	-3.37283	0	1.85671	7.43828	-2.00222	0.00178519
hsa-miR-1	23531	MMD	427.924	4432.93	-3.37283	0	21.3352	19.367	0.139641	0.395184
hsa-miR-1	377	ARF3	427.924	4432.93	-3.37283	0	63.3981	59.5405	0.0905667	0.398878
hsa-miR-1	23214	XPO6	427.924	4432.93	-3.37283	0	25.6225	18.4072	0.477145	0.0648587
hsa-miR-1	9759	HDAC4	427.924	4432.93	-3.37283	0	1.68791	28.5191	-4.07862	3.24e-21
hsa-miR-1	2697	GJA1	427.924	4432.93	-3.37283	0	264.395	220.818	0.259839	0.000844333
hsa-miR-1	3927	LASP1	427.924	4432.93	-3.37283	0	129.193	56.6269	1.18997	1.75e-12
hsa-miR-1	4233	MET	427.924	4432.93	-3.37283	0	441.761	23.3432	4.24219	0
hsa-miR-1	10090	UST	427.924	4432.93	-3.37283	0	7.59561	10.489	-0.465639	0.222926
hsa-miR-1	10487	CAP1	427.924	4432.93	-3.37283	0	259.432	118.156	1.13467	0
hsa-miR-1	1655	DDX5	427.924	4432.93	-3.37283	0	2317.78	1607.01	0.528361	2.19e-10
hsa-miR-1	7078	TIMP3	427.924	4432.93	-3.37283	0	256.63	664.886	-1.37342	6.43e-134
hsa-miR-1	1665	DHX15	427.924	4432.93	-3.37283	0	148.671	104.993	0.501836	2.82e-06
hsa-miR-1	23321	TRIM2	427.924	4432.93	-3.37283	0	62.5879	35.4432	0.820372	2.02e-06
hsa-miR-1	9464	HAND2	427.924	4432.93	-3.37283	0	1.82295	19.8468	-3.44456	8.34e-13
hsa-miR-1	27250	PDCD4	427.924	4432.93	-3.37283	0	45.6074	70.8865	-0.636241	8.04e-05
hsa-miR-1	27250	PDCD4	427.924	4432.93	-3.37283	0	45.6074	70.8865	-0.636241	8.04e-05
hsa-miR-1	103	ADAR	427.924	4432.93	-3.37283	0	102.085	62.0771	0.717639	7.18e-08
hsa-miR-1	103	ADAR	427.924	4432.93	-3.37283	0	102.085	62.0771	0.717639	7.18e-08
hsa-miR-1	103	ADAR	427.924	4432.93	-3.37283	0	102.085	62.0771	0.717639	7.18e-08
hsa-miR-1	114881	OSBPL7	427.924	4432.93	-3.37283	0	1.85671	1.64533	0.174365	0.503
hsa-miR-1	27095	TRAPPC3	427.924	4432.93	-3.37283	0	33.8933	24.6457	0.459663	0.0415187
hsa-miR-1	3021	H3F3B	427.924	4432.93	-3.37283	0	206.533	333.077	-0.689484	6.1e-22
hsa-miR-1	1182	CLCN3	427.924	4432.93	-3.37283	0	16.8454	10.8661	0.632524	0.0604469
hsa-miR-1	132789	GNPDA2	427.924	4432.93	-3.37283	0	4.08475	10.0777	-1.30284	0.00763944
hsa-miR-1	114881	OSBPL7	427.924	4432.93	-3.37283	0	1.85671	1.64533	0.174365	0.503
hsa-miR-1	1266	CNN3	427.924	4432.93	-3.37283	0	64.4108	123.743	-0.94197	3.81e-14
hsa-miR-1	372	ARCN1	427.924	4432.93	-3.37283	0	80.1084	77.5707	0.0464429	0.470958
hsa-miR-1	526	ATP6V1B2	427.924	4432.93	-3.37283	0	45.4387	40.9277	0.150843	0.323219
hsa-miR-1	51444	RNF138	427.924	4432.93	-3.37283	0	37.5055	41.2362	-0.13681	0.370282
hsa-miR-1	51444	RNF138	427.924	4432.93	-3.37283	0	37.5055	41.2362	-0.13681	0.370282
hsa-miR-1	10904	BLCAP	427.924	4432.93	-3.37283	0	47.4642	23.1375	1.0366	6.5e-07
hsa-miR-1	55327	LIN7C	427.924	4432.93	-3.37283	0	26.4327	34.7577	-0.395006	0.0811656
hsa-miR-1	57580	PREX1	427.924	4432.93	-3.37283	0	7.83192	10.2833	-0.39287	0.253869
hsa-miR-1	27436	EML4	427.924	4432.93	-3.37283	0	-	-	-	-
hsa-miR-1	10608	MXD4	427.924	4432.93	-3.37283	0	31.5302	30.4387	0.0508302	0.508126
hsa-miR-200a	8314	BAP1	818.05	155.559	2.39473	6.07e-12	32.1379	22.5548	0.510841	0.0346724
hsa-miR-200c	8314	BAP1	12821.9	2779.09	2.20593	5.08e-10	32.1379	22.5548	0.510841	0.0346724
hsa-miR-200c	23414	ZFPM2	12821.9	2779.09	2.20593	5.08e-10	-	-	-	-
hsa-miR-203	25	ABL1	2479.88	456.357	2.44204	9.06e-12	9.75614	38.1855	-1.96864	2.88e-13
hsa-miR-203	25	ABL1	2479.88	456.357	2.44204	9.06e-12	9.75614	38.1855	-1.96864	2.88e-13
hsa-miR-203	9021	SOCS3	2479.88	456.357	2.44204	9.06e-12	69.3058	137.557	-0.98898	7.71e-17
hsa-miR-205	2065	ERBB3	657.218	167.222	1.97461	0	95.2659	36.026	1.40292	3.91e-13
hsa-miR-210	1944	EFNA3	46.6785	3.6918	3.66036	2.4e-13	1.04651	0.479889	1.12481	0.327
hsa-miR-21	6102	RP2	79981.1	26088.5	1.61624	5.04e-09	27.4117	29.6846	-0.11492	0.416
hsa-miR-21	7078	TIMP3	79981.1	26088.5	1.61624	5.04e-09	256.63	664.886	-1.37342	6.43e-134
hsa-miR-21	993	CDC25A	79981.1	26088.5	1.61624	5.04e-09	1.08027	0.102833	3.393	0.146668
hsa-miR-21	993	CDC25A	79981.1	26088.5	1.61624	5.04e-09	1.08027	0.102833	3.393	0.146668
hsa-miR-21	4781	NFIB	79981.1	26088.5	1.61624	5.04e-09	17.4193	75.5825	-2.11737	1.47e-28
hsa-miR-21	7832	BTG2	79981.1	26088.5	1.61624	5.04e-09	228.037	459.22	-1.00991	5.08e-57
hsa-miR-21	8434	RECK	79981.1	26088.5	1.61624	5.04e-09	5.57012	25.3656	-2.18709	1.57e-10
hsa-miR-21	182	JAG1	79981.1	26088.5	1.61624	5.04e-09	17.7906	26.0511	-0.550229	0.036672
hsa-miR-21	27250	PDCD4	79981.1	26088.5	1.61624	5.04e-09	45.6074	70.8865	-0.636241	8.04e-05
hsa-miR-21	27250	PDCD4	79981.1	26088.5	1.61624	5.04e-09	45.6074	70.8865	-0.636241	8.04e-05
hsa-miR-21	6660	SOX5	79981.1	26088.5	1.61624	5.04e-09	0.01	1.02833	-6.68416	0.140518
hsa-miR-21	6660	SOX5	79981.1	26088.5	1.61624	5.04e-09	0.01	1.02833	-6.68416	0.140518
hsa-miR-21	6660	SOX5	79981.1	26088.5	1.61624	5.04e-09	0.01	1.02833	-6.68416	0.140518
hsa-miR-21	10125	RASGRP1	79981.1	26088.5	1.61624	5.04e-09	4.15227	3.3935	0.291125	0.469208
hsa-miR-223	4005	LMO2	19.3545	8.30655	1.22035	3.3e-13	9.82366	15.2536	-0.634819	0.0709153
hsa-miR-223	4774	NFIA	19.3545	8.30655	1.22035	3.3e-13	-	-	-	-
hsa-miR-24	91	ACVR1B	2133.93	925.803	1.20473	0	9.72239	8.60373	0.176349	0.402127
hsa-miR-25	6416	MAP2K4	185.879	88.0998	1.07715	4.71e-12	29.7748	16.659	0.83779	0.00120948
hsa-miR-27a	5245	PHB	633.309	302.224	1.06729	3.23e-11	2.97073	2.63939	0.170612	0.523
hsa-miR-27a	861	RUNX1	633.309	302.224	1.06729	3.23e-11	34.1971	18.4757	0.888244	0.000209249
hsa-miR-27a	861	RUNX1	633.309	302.224	1.06729	3.23e-11	34.1971	18.4757	0.888244	0.000209249
hsa-miR-27a	4661	MYT1	633.309	302.224	1.06729	3.23e-11	0.270066	0.0342778	2.97797	0.559994
hsa-miR-27a	65986	ZBTB10	633.309	302.224	1.06729	3.23e-11	4.42234	6.06717	-0.456215	0.316913
hsa-miR-27a	6667	SP1	633.309	302.224	1.06729	3.23e-11	44.2571	29.6503	0.577863	0.0049558
hsa-miR-30d	2771	GNAI2	5027.38	2090.65	1.26586	1.63e-10	208.559	206.935	0.0112754	0.537462
hsa-miR-30e	7329	UBE2I	2412.78	1002.24	1.26747	0	64.2758	38.1855	0.751252	9.99e-06
hsa-miR-30e	7329	UBE2I	2412.78	1002.24	1.26747	0	64.2758	38.1855	0.751252	9.99e-06
hsa-miR-30e	7329	UBE2I	2412.78	1002.24	1.26747	0	64.2758	38.1855	0.751252	9.99e-06
hsa-miR-30e	7329	UBE2I	2412.78	1002.24	1.26747	0	64.2758	38.1855	0.751252	9.99e-06
hsa-miR-34a	28514	DLL1	26.1096	6.96408	1.90658	4.18e-13	6.78542	10.9346	-0.688394	0.0976625
hsa-miR-34a	4851	NOTCH1	26.1096	6.96408	1.90658	4.18e-13	46.3501	43.2586	0.0995871	0.407
hsa-miR-34a	4233	MET	26.1096	6.96408	1.90658	4.18e-13	441.761	23.3432	4.24219	0
hsa-miR-34a	1021	CDK6	26.1096	6.96408	1.90658	4.18e-13	-	-	-	-
hsa-miR-34a	4853	NOTCH2	26.1096	6.96408	1.90658	4.18e-13	9.95869	21.5607	-1.11438	0.000430833
hsa-miR-34a	182	JAG1	26.1096	6.96408	1.90658	4.18e-13	17.7906	26.0511	-0.550229	0.036672
hsa-miR-34a	1871	E2F3	26.1096	6.96408	1.90658	4.18e-13	18.3983	13.0256	0.498224	0.110291
hsa-miR-34a	595	CCND1	26.1096	6.96408	1.90658	4.18e-13	438.385	122.132	1.84376	0
hsa-miR-34a	7471	WNT1	26.1096	6.96408	1.90658	4.18e-13	-	-	-	-
hsa-miR-375	136319	MTPN	6.9828	0.587332	3.57156	9.02e-06	-	-	-	-
hsa-miR-7	8660	IRS2	162.426	17.7039	3.19765	6.52e-13	34.7373	26.8052	0.37397	0.0821517
hsa-miR-7	6622	SNCA	162.426	17.7039	3.19765	6.52e-13	-	-	-	-
hsa-miR-7	6622	SNCA	162.426	17.7039	3.19765	6.52e-13	-	-	-	-
hsa-miR-7	5894	RAF1	162.426	17.7039	3.19765	6.52e-13	88.548	65.2306	0.44091	0.0015919
hsa-miR-93	1869	E2F1	1751.01	542.191	1.69132	3.22e-11	6.21152	1.30256	2.2536	0.00246122
hsa-miR-93	1026	CDKN1A	1751.01	542.191	1.69132	3.22e-11	150.663	280.324	-0.895767	7.82e-29
hsa-miR-93	1026	CDKN1A	1751.01	542.191	1.69132	3.22e-11	150.663	280.324	-0.895767	7.82e-29
hsa-miR-93	11334	TUSC2	1751.01	542.191	1.69132	3.22e-11	7.62937	10.0091	-0.391678	0.293178
hsa-miR-96	112	ADCY6	42.504	2.51714	4.07774	3.38e-12	33.2519	25.5712	0.378915	0.0855049
hsa-miR-96	112	ADCY6	42.504	2.51714	4.07774	3.38e-12	33.2519	25.5712	0.378915	0.0855049
hsa-miR-96	4286	MITF	42.504	2.51714	4.07774	3.38e-12	7.19051	27.2508	-1.92213	9.19e-10
hsa-miR-96	4286	MITF	42.504	2.51714	4.07774	3.38e-12	7.19051	27.2508	-1.92213	9.19e-10
hsa-miR-96	4286	MITF	42.504	2.51714	4.07774	3.38e-12	7.19051	27.2508	-1.92213	9.19e-10
hsa-miR-96	4286	MITF	42.504	2.51714	4.07774	3.38e-12	7.19051	27.2508	-1.92213	9.19e-10
hsa-miR-96	4286	MITF	42.504	2.51714	4.07774	3.38e-12	7.19051	27.2508	-1.92213	9.19e-10
hsa-miR-96	4286	MITF	42.504	2.51714	4.07774	3.38e-12	7.19051	27.2508	-1.92213	9.19e-10
hsa-miR-96	3667	IRS1	42.504	2.51714	4.07774	3.38e-12	33.4882	25.5712	0.389132	0.076296
hsa-miR-96	25924	MYRIP	42.504	2.51714	4.07774	3.38e-12	0.0675166	2.67367	-5.30743	0.00727514
hsa-miR-96	1952	CELSR2	42.504	2.51714	4.07774	3.38e-12	8.43957	3.90767	1.11086	0.0308045
hsa-miR-99a	2261	FGFR3	50.3976	229.227	-2.18535	0	-	-	-	-
hsa-miR-99a	2261	FGFR3	50.3976	229.227	-2.18535	0	-	-	-	-
hsa-let-7b	997	CDC34	13173	5730.68	1.2008	2.15e-10	16.6428	19.4012	-0.221247	0.343
hsa-let-7b	997	CDC34	13173	5730.68	1.2008	2.15e-10	16.6428	19.4012	-0.221247	0.343
hsa-let-7b	595	CCND1	13173	5730.68	1.2008	2.15e-10	438.385	122.132	1.84376	0
hsa-let-7b	595	CCND1	13173	5730.68	1.2008	2.15e-10	438.385	122.132	1.84376	0
hsa-let-7b	605	BCL7A	13173	5730.68	1.2008	2.15e-10	4.32106	1.88528	1.19661	0.105325
hsa-let-7b	993	CDC25A	13173	5730.68	1.2008	2.15e-10	1.08027	0.102833	3.393	0.146668
hsa-let-7b	993	CDC25A	13173	5730.68	1.2008	2.15e-10	1.08027	0.102833	3.393	0.146668
hsa-let-7b	993	CDC25A	13173	5730.68	1.2008	2.15e-10	1.08027	0.102833	3.393	0.146668
hsa-let-7c	131405	TRIM71	895.923	3060.25	-1.7722	0	0.0337583	0.01	1.75524	0.533125
hsa-let-7c	131405	TRIM71	895.923	3060.25	-1.7722	0	0.0337583	0.01	1.75524	0.533125
hsa-let-7c	7046	TGFBR1	895.923	3060.25	-1.7722	0	22.5168	51.9309	-1.20559	2.91e-09
hsa-let-7c	7046	TGFBR1	895.923	3060.25	-1.7722	0	22.5168	51.9309	-1.20559	2.91e-09
hsa-miR-100	2261	FGFR3	675.51	2195.11	-1.70025	0	-	-	-	-
hsa-miR-100	3480	IGF1R	675.51	2195.11	-1.70025	0	30.4837	30.8157	-0.0156278	0.578325
hsa-miR-106a	861	RUNX1	16.2426	5.4538	1.57445	0	34.1971	18.4757	0.888244	0.000209249
hsa-miR-106a	861	RUNX1	16.2426	5.4538	1.57445	0	34.1971	18.4757	0.888244	0.000209249
hsa-miR-106a	861	RUNX1	16.2426	5.4538	1.57445	0	34.1971	18.4757	0.888244	0.000209249
hsa-miR-106a	57144	PAK7	16.2426	5.4538	1.57445	0	0.168791	0.205667	-0.285067	0.55
hsa-miR-106a	351	APP	16.2426	5.4538	1.57445	0	-	-	-	-
hsa-miR-106a	51742	ARID4B	16.2426	5.4538	1.57445	0	28.5933	29.3075	-0.0355951	0.529369
hsa-miR-106a	51742	ARID4B	16.2426	5.4538	1.57445	0	28.5933	29.3075	-0.0355951	0.529369
hsa-miR-106a	5728	PTEN	16.2426	5.4538	1.57445	0	37.4717	47.3034	-0.336141	0.0738378
hsa-miR-106a	5728	PTEN	16.2426	5.4538	1.57445	0	37.4717	47.3034	-0.336141	0.0738378
hsa-miR-106a	1026	CDKN1A	16.2426	5.4538	1.57445	0	150.663	280.324	-0.895767	7.82e-29
hsa-miR-106a	1026	CDKN1A	16.2426	5.4538	1.57445	0	150.663	280.324	-0.895767	7.82e-29
hsa-miR-106a	5925	RB1	16.2426	5.4538	1.57445	0	23.3607	25.537	-0.128501	0.405716
hsa-miR-106b	1869	E2F1	440.979	115.956	1.92713	1.19e-11	6.21152	1.30256	2.2536	0.00246122
hsa-miR-106b	1869	E2F1	440.979	115.956	1.92713	1.19e-11	6.21152	1.30256	2.2536	0.00246122
hsa-miR-106b	83737	ITCH	440.979	115.956	1.92713	1.19e-11	92.0926	54.3646	0.760418	7.61e-08
hsa-miR-106b	83737	ITCH	440.979	115.956	1.92713	1.19e-11	92.0926	54.3646	0.760418	7.61e-08
hsa-miR-106b	5728	PTEN	440.979	115.956	1.92713	1.19e-11	37.4717	47.3034	-0.336141	0.0738378
hsa-miR-106b	1026	CDKN1A	440.979	115.956	1.92713	1.19e-11	150.663	280.324	-0.895767	7.82e-29
hsa-miR-106b	1026	CDKN1A	440.979	115.956	1.92713	1.19e-11	150.663	280.324	-0.895767	7.82e-29
hsa-miR-10a	3198	HOXA1	10735.4	1724.15	2.63841	0	2.4306	1.33683	0.86249	0.259193
hsa-miR-10a	7392	USF2	10735.4	1724.15	2.63841	0	11.0052	7.57539	0.538793	0.154497
hsa-miR-124	7003	TEAD1	0.986699	3.94351	-1.9988	1.76e-06	44.4597	94.9495	-1.09466	7.01e-14
hsa-miR-124	7003	TEAD1	0.986699	3.94351	-1.9988	1.76e-06	44.4597	94.9495	-1.09466	7.01e-14
hsa-miR-124	7003	TEAD1	0.986699	3.94351	-1.9988	1.76e-06	44.4597	94.9495	-1.09466	7.01e-14
hsa-miR-124	8763	CD164	0.986699	3.94351	-1.9988	1.76e-06	198.127	112.568	0.815628	0
hsa-miR-124	8763	CD164	0.986699	3.94351	-1.9988	1.76e-06	198.127	112.568	0.815628	0
hsa-miR-124	84061	MAGT1	0.986699	3.94351	-1.9988	1.76e-06	63.0942	49.8399	0.340207	0.0382925
hsa-miR-124	84061	MAGT1	0.986699	3.94351	-1.9988	1.76e-06	63.0942	49.8399	0.340207	0.0382925
hsa-miR-124	84061	MAGT1	0.986699	3.94351	-1.9988	1.76e-06	63.0942	49.8399	0.340207	0.0382925
hsa-miR-124	2070	EYA4	0.986699	3.94351	-1.9988	1.76e-06	1.35033	6.51278	-2.26996	0.00115021
hsa-miR-124	2070	EYA4	0.986699	3.94351	-1.9988	1.76e-06	1.35033	6.51278	-2.26996	0.00115021
hsa-miR-124	5782	PTPN12	0.986699	3.94351	-1.9988	1.76e-06	103.469	75.6511	0.451768	0.000481298
hsa-miR-124	5782	PTPN12	0.986699	3.94351	-1.9988	1.76e-06	103.469	75.6511	0.451768	0.000481298
hsa-miR-124	5782	PTPN12	0.986699	3.94351	-1.9988	1.76e-06	103.469	75.6511	0.451768	0.000481298
hsa-miR-124	2683	B4GALT1	0.986699	3.94351	-1.9988	1.76e-06	98.1353	68.9326	0.509585	0.000122637
hsa-miR-124	2683	B4GALT1	0.986699	3.94351	-1.9988	1.76e-06	98.1353	68.9326	0.509585	0.000122637
hsa-miR-124	2683	B4GALT1	0.986699	3.94351	-1.9988	1.76e-06	98.1353	68.9326	0.509585	0.000122637
hsa-miR-124	391	RHOG	0.986699	3.94351	-1.9988	1.76e-06	22.5505	16.2134	0.475975	0.0820814
hsa-miR-124	391	RHOG	0.986699	3.94351	-1.9988	1.76e-06	22.5505	16.2134	0.475975	0.0820814
hsa-miR-124	391	RHOG	0.986699	3.94351	-1.9988	1.76e-06	22.5505	16.2134	0.475975	0.0820814
hsa-miR-124	391	RHOG	0.986699	3.94351	-1.9988	1.76e-06	22.5505	16.2134	0.475975	0.0820814
hsa-miR-124	27230	SERP1	0.986699	3.94351	-1.9988	1.76e-06	197.992	156.787	0.336642	0.000232671
hsa-miR-124	27230	SERP1	0.986699	3.94351	-1.9988	1.76e-06	197.992	156.787	0.336642	0.000232671
hsa-miR-124	4651	MYO10	0.986699	3.94351	-1.9988	1.76e-06	77.2727	18.8871	2.03256	0
hsa-miR-124	4651	MYO10	0.986699	3.94351	-1.9988	1.76e-06	77.2727	18.8871	2.03256	0
hsa-miR-124	9341	VAMP3	0.986699	3.94351	-1.9988	1.76e-06	20.255	22.7947	-0.170424	0.380034
hsa-miR-124	9341	VAMP3	0.986699	3.94351	-1.9988	1.76e-06	20.255	22.7947	-0.170424	0.380034
hsa-miR-124	9341	VAMP3	0.986699	3.94351	-1.9988	1.76e-06	20.255	22.7947	-0.170424	0.380034
hsa-miR-124	4772	NFATC1	0.986699	3.94351	-1.9988	1.76e-06	2.6669	8.638	-1.69553	0.00153254
hsa-miR-124	4772	NFATC1	0.986699	3.94351	-1.9988	1.76e-06	2.6669	8.638	-1.69553	0.00153254
hsa-miR-124	4772	NFATC1	0.986699	3.94351	-1.9988	1.76e-06	2.6669	8.638	-1.69553	0.00153254
hsa-miR-124	58190	CTDSP1	0.986699	3.94351	-1.9988	1.76e-06	48.0043	51.0396	-0.0884549	0.42249
hsa-miR-124	58190	CTDSP1	0.986699	3.94351	-1.9988	1.76e-06	48.0043	51.0396	-0.0884549	0.42249
hsa-miR-124	58190	CTDSP1	0.986699	3.94351	-1.9988	1.76e-06	48.0043	51.0396	-0.0884549	0.42249
hsa-miR-124	58190	CTDSP1	0.986699	3.94351	-1.9988	1.76e-06	48.0043	51.0396	-0.0884549	0.42249
hsa-miR-124	58190	CTDSP1	0.986699	3.94351	-1.9988	1.76e-06	48.0043	51.0396	-0.0884549	0.42249
hsa-miR-124	60481	ELOVL5	0.986699	3.94351	-1.9988	1.76e-06	53.6082	69.3783	-0.372031	0.018922
hsa-miR-124	60481	ELOVL5	0.986699	3.94351	-1.9988	1.76e-06	53.6082	69.3783	-0.372031	0.018922
hsa-miR-124	4627	MYH9	0.986699	3.94351	-1.9988	1.76e-06	-	-	-	-
hsa-miR-124	1432	MAPK14	0.986699	3.94351	-1.9988	1.76e-06	43.3119	33.6265	0.365163	0.0697171
hsa-miR-124	11261	CHP	0.986699	3.94351	-1.9988	1.76e-06	45.2361	55.8043	-0.3029	0.0776349
hsa-miR-124	55227	LRRC1	0.986699	3.94351	-1.9988	1.76e-06	64.4446	30.8843	1.06119	2.27e-09
hsa-miR-124	55227	LRRC1	0.986699	3.94351	-1.9988	1.76e-06	64.4446	30.8843	1.06119	2.27e-09
hsa-miR-124	5587	PRKD1	0.986699	3.94351	-1.9988	1.76e-06	14.0097	12.7513	0.135776	0.438239
hsa-miR-124	5587	PRKD1	0.986699	3.94351	-1.9988	1.76e-06	14.0097	12.7513	0.135776	0.438239
hsa-miR-124	3915	LAMC1	0.986699	3.94351	-1.9988	1.76e-06	44.2234	139.065	-1.65288	2.97e-37
hsa-miR-124	3915	LAMC1	0.986699	3.94351	-1.9988	1.76e-06	44.2234	139.065	-1.65288	2.97e-37
hsa-miR-124	3915	LAMC1	0.986699	3.94351	-1.9988	1.76e-06	44.2234	139.065	-1.65288	2.97e-37
hsa-miR-124	3915	LAMC1	0.986699	3.94351	-1.9988	1.76e-06	44.2234	139.065	-1.65288	2.97e-37
hsa-miR-124	10424	PGRMC2	0.986699	3.94351	-1.9988	1.76e-06	72.5466	46.5835	0.639087	6.35e-05
hsa-miR-124	22856	CHSY1	0.986699	3.94351	-1.9988	1.76e-06	36.4927	49.7028	-0.445719	0.0179074
hsa-miR-124	2004	ELK3	0.986699	3.94351	-1.9988	1.76e-06	2.46435	3.63345	-0.560129	0.384205
hsa-miR-124	2004	ELK3	0.986699	3.94351	-1.9988	1.76e-06	2.46435	3.63345	-0.560129	0.384205
hsa-miR-124	117584	RFFL	0.986699	3.94351	-1.9988	1.76e-06	17.3518	19.7783	-0.188836	0.379144
hsa-miR-124	117584	RFFL	0.986699	3.94351	-1.9988	1.76e-06	17.3518	19.7783	-0.188836	0.379144
hsa-miR-124	6667	SP1	0.986699	3.94351	-1.9988	1.76e-06	44.2571	29.6503	0.577863	0.0049558
hsa-miR-124	6667	SP1	0.986699	3.94351	-1.9988	1.76e-06	44.2571	29.6503	0.577863	0.0049558
hsa-miR-124	6667	SP1	0.986699	3.94351	-1.9988	1.76e-06	44.2571	29.6503	0.577863	0.0049558
hsa-miR-124	9060	PAPSS2	0.986699	3.94351	-1.9988	1.76e-06	12.9294	19.984	-0.628184	0.0417666
hsa-miR-124	6566	SLC16A1	0.986699	3.94351	-1.9988	1.76e-06	10.6676	29.9931	-1.49139	1.3e-07
hsa-miR-124	26258	PLDN	0.986699	3.94351	-1.9988	1.76e-06	47.5317	62.8998	-0.404165	0.0156714
hsa-miR-124	79073	TMEM109	0.986699	3.94351	-1.9988	1.76e-06	57.7267	78.7018	-0.447159	0.00265704
hsa-miR-124	114882	OSBPL8	0.986699	3.94351	-1.9988	1.76e-06	69.407	80.9984	-0.222812	0.109353
hsa-miR-124	114882	OSBPL8	0.986699	3.94351	-1.9988	1.76e-06	69.407	80.9984	-0.222812	0.109353
hsa-miR-124	83593	RASSF5	0.986699	3.94351	-1.9988	1.76e-06	20.6938	17.4474	0.246189	0.289978
hsa-miR-124	83593	RASSF5	0.986699	3.94351	-1.9988	1.76e-06	20.6938	17.4474	0.246189	0.289978
hsa-miR-124	1021	CDK6	0.986699	3.94351	-1.9988	1.76e-06	-	-	-	-
hsa-miR-124	1021	CDK6	0.986699	3.94351	-1.9988	1.76e-06	-	-	-	-
hsa-miR-124	1021	CDK6	0.986699	3.94351	-1.9988	1.76e-06	-	-	-	-
hsa-miR-124	1021	CDK6	0.986699	3.94351	-1.9988	1.76e-06	-	-	-	-
hsa-miR-124	26147	PHF19	0.986699	3.94351	-1.9988	1.76e-06	22.5168	25.9483	-0.204639	0.321331
hsa-miR-124	26147	PHF19	0.986699	3.94351	-1.9988	1.76e-06	22.5168	25.9483	-0.204639	0.321331
hsa-miR-124	26147	PHF19	0.986699	3.94351	-1.9988	1.76e-06	22.5168	25.9483	-0.204639	0.321331
hsa-miR-124	84923	FAM104A	0.986699	3.94351	-1.9988	1.76e-06	26.5678	21.9721	0.274007	0.236811
hsa-miR-124	140578	CHODL	0.986699	3.94351	-1.9988	1.76e-06	0.0675166	2.70795	-5.32581	0.00727872
hsa-miR-124	857	CAV1	0.986699	3.94351	-1.9988	1.76e-06	744.37	495.794	0.586279	3.57e-11
hsa-miR-124	857	CAV1	0.986699	3.94351	-1.9988	1.76e-06	744.37	495.794	0.586279	3.57e-11
hsa-miR-124	10106	CTDSP2	0.986699	3.94351	-1.9988	1.76e-06	60.7312	67.2873	-0.147898	0.258757
hsa-miR-124	10106	CTDSP2	0.986699	3.94351	-1.9988	1.76e-06	60.7312	67.2873	-0.147898	0.258757
hsa-miR-124	6836	SURF4	0.986699	3.94351	-1.9988	1.76e-06	40.0711	39.3509	0.0261646	0.548449
hsa-miR-124	6836	SURF4	0.986699	3.94351	-1.9988	1.76e-06	40.0711	39.3509	0.0261646	0.548449
hsa-miR-124	2773	GNAI3	0.986699	3.94351	-1.9988	1.76e-06	106.339	67.3559	0.65879	3.53e-07
hsa-miR-124	2773	GNAI3	0.986699	3.94351	-1.9988	1.76e-06	106.339	67.3559	0.65879	3.53e-07
hsa-miR-124	148867	SLC30A7	0.986699	3.94351	-1.9988	1.76e-06	27.7156	21.835	0.344056	0.140201
hsa-miR-124	148867	SLC30A7	0.986699	3.94351	-1.9988	1.76e-06	27.7156	21.835	0.344056	0.140201
hsa-miR-124	5916	RARG	0.986699	3.94351	-1.9988	1.76e-06	20.4238	12.34	0.726906	0.0199638
hsa-miR-124	5916	RARG	0.986699	3.94351	-1.9988	1.76e-06	20.4238	12.34	0.726906	0.0199638
hsa-miR-124	57048	PLSCR3	0.986699	3.94351	-1.9988	1.76e-06	47.3629	24.2001	0.968742	2.86e-06
hsa-miR-124	6894	TARBP1	0.986699	3.94351	-1.9988	1.76e-06	80.4122	46.4121	0.792913	2.09e-07
hsa-miR-124	5725	PTBP1	0.986699	3.94351	-1.9988	1.76e-06	50.2323	29.2732	0.779034	5.51e-05
hsa-miR-124	5725	PTBP1	0.986699	3.94351	-1.9988	1.76e-06	50.2323	29.2732	0.779034	5.51e-05
hsa-miR-124	5725	PTBP1	0.986699	3.94351	-1.9988	1.76e-06	50.2323	29.2732	0.779034	5.51e-05
hsa-miR-124	8826	IQGAP1	0.986699	3.94351	-1.9988	1.76e-06	75.2472	86.0715	-0.193898	0.137079
hsa-miR-124	8826	IQGAP1	0.986699	3.94351	-1.9988	1.76e-06	75.2472	86.0715	-0.193898	0.137079
hsa-miR-124	9516	LITAF	0.986699	3.94351	-1.9988	1.76e-06	296.972	265.996	0.158922	0.0303646
hsa-miR-124	9516	LITAF	0.986699	3.94351	-1.9988	1.76e-06	296.972	265.996	0.158922	0.0303646
hsa-miR-124	10848	PPP1R13L	0.986699	3.94351	-1.9988	1.76e-06	63.4993	17.3103	1.87511	0
hsa-miR-124	10848	PPP1R13L	0.986699	3.94351	-1.9988	1.76e-06	63.4993	17.3103	1.87511	0
hsa-miR-124	1718	DHCR24	0.986699	3.94351	-1.9988	1.76e-06	66.2	6.787	3.28598	4.45e-09
hsa-miR-124	1718	DHCR24	0.986699	3.94351	-1.9988	1.76e-06	66.2	6.787	3.28598	4.45e-09
hsa-miR-124	4090	SMAD5	0.986699	3.94351	-1.9988	1.76e-06	42.1979	38.9739	0.114663	0.392755
hsa-miR-124	4090	SMAD5	0.986699	3.94351	-1.9988	1.76e-06	42.1979	38.9739	0.114663	0.392755
hsa-miR-124	4090	SMAD5	0.986699	3.94351	-1.9988	1.76e-06	42.1979	38.9739	0.114663	0.392755
hsa-miR-124	51099	ABHD5	0.986699	3.94351	-1.9988	1.76e-06	30.2474	20.2582	0.578308	0.018687
hsa-miR-124	754	PTTG1IP	0.986699	3.94351	-1.9988	1.76e-06	129.26	192.024	-0.571007	1.36e-09
hsa-miR-124	54956	PARP16	0.986699	3.94351	-1.9988	1.76e-06	2.56563	3.3935	-0.403462	0.384621
hsa-miR-124	29956	LASS2	0.986699	3.94351	-1.9988	1.76e-06	48.3756	56.4555	-0.222835	0.164733
hsa-miR-124	92714	ARRDC1	0.986699	3.94351	-1.9988	1.76e-06	12.9969	6.82128	0.930057	0.0250181
hsa-miR-124	56935	C11orf75	0.986699	3.94351	-1.9988	1.76e-06	0.843957	0.788389	0.0982616	0.577229
hsa-miR-124	84196	USP48	0.986699	3.94351	-1.9988	1.76e-06	35.2774	22.3148	0.660741	0.00403695
hsa-miR-124	5937	RBMS1	0.986699	3.94351	-1.9988	1.76e-06	101.174	123.571	-0.288513	0.0135618
hsa-miR-124	157506	RDH10	0.986699	3.94351	-1.9988	1.76e-06	17.6218	19.0927	-0.11566	0.47
hsa-miR-124	84079	ANKRD27	0.986699	3.94351	-1.9988	1.76e-06	16.7779	19.3327	-0.204482	0.375587
hsa-miR-124	10622	POLR3G	0.986699	3.94351	-1.9988	1.76e-06	1.85671	1.64533	0.174365	0.502252
hsa-miR-124	10622	POLR3G	0.986699	3.94351	-1.9988	1.76e-06	1.85671	1.64533	0.174365	0.502252
hsa-miR-124	26503	SLC17A5	0.986699	3.94351	-1.9988	1.76e-06	14.9212	18.5443	-0.313615	0.244452
hsa-miR-124	26503	SLC17A5	0.986699	3.94351	-1.9988	1.76e-06	14.9212	18.5443	-0.313615	0.244452
hsa-miR-124	204	AK2	0.986699	3.94351	-1.9988	1.76e-06	79.2307	42.813	0.888012	1.1e-08
hsa-miR-124	10040	TOM1L1	0.986699	3.94351	-1.9988	1.76e-06	18.0944	7.95245	1.18608	0.000645873
hsa-miR-124	8801	SUCLG2	0.986699	3.94351	-1.9988	1.76e-06	1.78919	2.05667	-0.201003	0.484601
hsa-miR-124	90488	C12orf23	0.986699	3.94351	-1.9988	1.76e-06	32.5092	42.7787	-0.396043	0.0529307
hsa-miR-124	220323	OAF	0.986699	3.94351	-1.9988	1.76e-06	62.284	98.0345	-0.654427	1.54e-06
hsa-miR-124	220323	OAF	0.986699	3.94351	-1.9988	1.76e-06	62.284	98.0345	-0.654427	1.54e-06
hsa-miR-124	121260	SLC15A4	0.986699	3.94351	-1.9988	1.76e-06	15.1575	14.4652	0.0674398	0.511956
hsa-miR-124	55048	VPS37C	0.986699	3.94351	-1.9988	1.76e-06	8.27078	17.4474	-1.07692	0.0024984
hsa-miR-124	55048	VPS37C	0.986699	3.94351	-1.9988	1.76e-06	8.27078	17.4474	-1.07692	0.0024984
hsa-miR-124	5228	PGF	0.986699	3.94351	-1.9988	1.76e-06	7.08924	6.06717	0.224607	0.411292
hsa-miR-124	152789	JAKMIP1	0.986699	3.94351	-1.9988	1.76e-06	1.04651	0.856945	0.288307	0.464602
hsa-miR-124	27236	ARFIP1	0.986699	3.94351	-1.9988	1.76e-06	24.8123	21.1837	0.228105	0.296025
hsa-miR-124	115548	FCHO2	0.986699	3.94351	-1.9988	1.76e-06	-	-	-	-
hsa-miR-124	8555	CDC14B	0.986699	3.94351	-1.9988	1.76e-06	36.4927	23.4803	0.636158	0.00497354
hsa-miR-124	55225	RAVER2	0.986699	3.94351	-1.9988	1.76e-06	3.27455	2.19378	0.57788	0.383041
hsa-miR-124	29128	UHRF1	0.986699	3.94351	-1.9988	1.76e-06	1.38409	0.171389	3.01359	0.0857907
hsa-miR-124	57140	RNPEPL1	0.986699	3.94351	-1.9988	1.76e-06	7.89944	5.51873	0.517415	0.197672
hsa-miR-124	57140	RNPEPL1	0.986699	3.94351	-1.9988	1.76e-06	7.89944	5.51873	0.517415	0.197672
hsa-miR-124	50848	F11R	0.986699	3.94351	-1.9988	1.76e-06	231.109	85.5231	1.43419	0
hsa-miR-124	50848	F11R	0.986699	3.94351	-1.9988	1.76e-06	231.109	85.5231	1.43419	0
hsa-miR-124	8992	ATP6V0E1	0.986699	3.94351	-1.9988	1.76e-06	68.5968	94.8124	-0.466933	0.000506014
hsa-miR-124	8992	ATP6V0E1	0.986699	3.94351	-1.9988	1.76e-06	68.5968	94.8124	-0.466933	0.000506014
hsa-miR-124	26119	LDLRAP1	0.986699	3.94351	-1.9988	1.76e-06	3.30831	3.085	0.100824	0.578482
hsa-miR-124	9107	MTMR6	0.986699	3.94351	-1.9988	1.76e-06	40.3074	35.8546	0.168887	0.320087
hsa-miR-124	9107	MTMR6	0.986699	3.94351	-1.9988	1.76e-06	40.3074	35.8546	0.168887	0.320087
hsa-miR-124	8985	PLOD3	0.986699	3.94351	-1.9988	1.76e-06	13.0982	11.6202	0.172739	0.397927
hsa-miR-124	1785	DNM2	0.986699	3.94351	-1.9988	1.76e-06	93.848	43.7727	1.10029	0
hsa-miR-124	6584	SLC22A5	0.986699	3.94351	-1.9988	1.76e-06	10.33	5.553	0.895505	0.0470854
hsa-miR-124	5236	PGM1	0.986699	3.94351	-1.9988	1.76e-06	29.7748	37.1571	-0.319547	0.130472
hsa-miR-124	10553	HTATIP2	0.986699	3.94351	-1.9988	1.76e-06	100.33	49.2915	1.02534	0
hsa-miR-124	10634	GAS2L1	0.986699	3.94351	-1.9988	1.76e-06	7.5281	6.54706	0.201438	0.461944
hsa-miR-124	5355	PLP2	0.986699	3.94351	-1.9988	1.76e-06	14.7524	20.5324	-0.476955	0.0988691
hsa-miR-124	79152	FA2H	0.986699	3.94351	-1.9988	1.76e-06	3.71341	5.07311	-0.450126	0.357837
hsa-miR-124	79850	FAM57A	0.986699	3.94351	-1.9988	1.76e-06	20.8289	11.5516	0.850489	0.00640072
hsa-miR-124	57491	AHRR	0.986699	3.94351	-1.9988	1.76e-06	1.04651	3.18783	-1.607	0.0739
hsa-miR-124	84617	TUBB6	0.986699	3.94351	-1.9988	1.76e-06	75.8211	145.852	-0.943834	1.28e-16
hsa-miR-124	1019	CDK4	0.986699	3.94351	-1.9988	1.76e-06	53.1693	31.7412	0.744235	6.27e-05
hsa-miR-124	223	ALDH9A1	0.986699	3.94351	-1.9988	1.76e-06	21.0652	46.0008	-1.1268	1.21e-07
hsa-miR-124	9414	TJP2	0.986699	3.94351	-1.9988	1.76e-06	111.132	62.1799	0.837757	9.99e-11
hsa-miR-124	5420	PODXL	0.986699	3.94351	-1.9988	1.76e-06	17.6893	20.4296	-0.207778	0.351039
hsa-miR-125b	8879	SGPL1	189.294	946.779	-2.3224	0	132.4	55.4615	1.25535	0
hsa-miR-125b	8879	SGPL1	189.294	946.779	-2.3224	0	132.4	55.4615	1.25535	0
hsa-miR-125b	90427	BMF	189.294	946.779	-2.3224	0	7.96696	5.75867	0.468293	0.243881
hsa-miR-125b	90427	BMF	189.294	946.779	-2.3224	0	7.96696	5.75867	0.468293	0.243881
hsa-miR-125b	90427	BMF	189.294	946.779	-2.3224	0	7.96696	5.75867	0.468293	0.243881
hsa-miR-125b	23492	CBX7	189.294	946.779	-2.3224	0	4.65864	28.8962	-2.6329	2.3e-14
hsa-miR-125b	23492	CBX7	189.294	946.779	-2.3224	0	4.65864	28.8962	-2.6329	2.3e-14
hsa-miR-125b	23492	CBX7	189.294	946.779	-2.3224	0	4.65864	28.8962	-2.6329	2.3e-14
hsa-miR-125b	23492	CBX7	189.294	946.779	-2.3224	0	4.65864	28.8962	-2.6329	2.3e-14
hsa-miR-125b	23405	DICER1	189.294	946.779	-2.3224	0	41.5227	48.983	-0.23838	0.17069
hsa-miR-125b	9705	ST18	189.294	946.779	-2.3224	0	0.135033	0.137111	-0.0220327	0.513
hsa-miR-129-5p	6659	SOX4	0.4554	2.18152	-2.26013	0.000135284	183.24	48.6745	1.9125	0
hsa-miR-129-5p	6659	SOX4	0.4554	2.18152	-2.26013	0.000135284	183.24	48.6745	1.9125	0
hsa-miR-129-5p	6659	SOX4	0.4554	2.18152	-2.26013	0.000135284	183.24	48.6745	1.9125	0
hsa-miR-129-5p	6659	SOX4	0.4554	2.18152	-2.26013	0.000135284	183.24	48.6745	1.9125	0
hsa-miR-129-5p	23261	CAMTA1	0.4554	2.18152	-2.26013	0.000135284	2.86945	3.49634	-0.285067	0.434936
hsa-miR-129-5p	23261	CAMTA1	0.4554	2.18152	-2.26013	0.000135284	2.86945	3.49634	-0.285067	0.434936
hsa-miR-129-5p	23261	CAMTA1	0.4554	2.18152	-2.26013	0.000135284	2.86945	3.49634	-0.285067	0.434936
hsa-miR-129-5p	2120	ETV6	0.4554	2.18152	-2.26013	0.000135284	34.8386	29.3418	0.247728	0.228132
hsa-miR-129-5p	2120	ETV6	0.4554	2.18152	-2.26013	0.000135284	34.8386	29.3418	0.247728	0.228132
hsa-miR-129-5p	2589	GALNT1	0.4554	2.18152	-2.26013	0.000135284	280.666	88.4024	1.6667	0
hsa-miR-129-5p	2589	GALNT1	0.4554	2.18152	-2.26013	0.000135284	280.666	88.4024	1.6667	0
hsa-miR-129-5p	659	BMPR2	0.4554	2.18152	-2.26013	0.000135284	56.2413	60.4318	-0.103677	0.376389
hsa-miR-129-5p	659	BMPR2	0.4554	2.18152	-2.26013	0.000135284	56.2413	60.4318	-0.103677	0.376389
hsa-miR-129-5p	80829	ZFP91	0.4554	2.18152	-2.26013	0.000135284	75.8886	60.5689	0.325307	0.0305767
hsa-miR-129-5p	3842	TNPO1	0.4554	2.18152	-2.26013	0.000135284	95.9748	76.8165	0.321239	0.0168084
hsa-miR-129-5p	94241	TP53INP1	0.4554	2.18152	-2.26013	0.000135284	72.8841	48.6402	0.583456	0.00020549
hsa-miR-133b	58155	PTBP2	0.1518	1.9298	-3.66821	4.81e-06	24.0697	43.0186	-0.837746	8.84e-05
hsa-miR-135a	3717	JAK2	12.144	3.6918	1.71785	3e-13	-	-	-	-
hsa-miR-141	6416	MAP2K4	1501.68	257.335	2.54486	0	29.7748	16.659	0.83779	0.00120948
hsa-miR-141	6416	MAP2K4	1501.68	257.335	2.54486	0	29.7748	16.659	0.83779	0.00120948
hsa-miR-141	5789	PTPRD	1501.68	257.335	2.54486	0	2.22805	15.2193	-2.77205	1.69e-08
hsa-miR-141	7042	TGFB2	1501.68	257.335	2.54486	0	7.86568	11.8258	-0.588299	0.112117
hsa-miR-141	6421	SFPQ	1501.68	257.335	2.54486	0	63.5669	52.5136	0.275584	0.0845762
hsa-miR-141	8314	BAP1	1501.68	257.335	2.54486	0	32.1379	22.5548	0.510841	0.0346724
hsa-miR-143	3845	KRAS	55511.6	284997	-2.36009	0	39.8685	34.5863	0.20505	0.254974
hsa-miR-143	3845	KRAS	55511.6	284997	-2.36009	0	39.8685	34.5863	0.20505	0.254974
hsa-miR-143	3845	KRAS	55511.6	284997	-2.36009	0	39.8685	34.5863	0.20505	0.254974
hsa-miR-143	5598	MAPK7	55511.6	284997	-2.36009	0	5.70515	5.51873	0.0479299	0.551
hsa-miR-143	1788	DNMT3A	55511.6	284997	-2.36009	0	16.2377	11.0032	0.561431	0.0863068
hsa-miR-143	64778	FNDC3B	55511.6	284997	-2.36009	0	60.7312	39.9336	0.604833	0.00050529
hsa-miR-145	5530	PPP3CA	188.763	888.633	-2.23501	0	37.3704	46.6521	-0.320045	0.0898573
hsa-miR-145	5530	PPP3CA	188.763	888.633	-2.23501	0	37.3704	46.6521	-0.320045	0.0898573
hsa-miR-145	3480	IGF1R	188.763	888.633	-2.23501	0	30.4837	30.8157	-0.0156278	0.578325
hsa-miR-145	3480	IGF1R	188.763	888.633	-2.23501	0	30.4837	30.8157	-0.0156278	0.578325
hsa-miR-145	3480	IGF1R	188.763	888.633	-2.23501	0	30.4837	30.8157	-0.0156278	0.578325
hsa-miR-145	865	CBFB	188.763	888.633	-2.23501	0	48.0718	32.8038	0.551326	0.004417
hsa-miR-145	865	CBFB	188.763	888.633	-2.23501	0	48.0718	32.8038	0.551326	0.004417
hsa-miR-145	6242	RTKN	188.763	888.633	-2.23501	0	11.4441	4.69606	1.28508	0.00545983
hsa-miR-145	64854	USP46	188.763	888.633	-2.23501	0	36.729	20.2239	0.860859	0.000220638
hsa-miR-145	10944	C11orf58	188.763	888.633	-2.23501	0	20.6263	35.9231	-0.800427	0.00050421
hsa-miR-145	5921	RASA1	188.763	888.633	-2.23501	0	41.6577	27.6622	0.590669	0.00439084
hsa-miR-145	23219	FBXO28	188.763	888.633	-2.23501	0	38.9908	30.4044	0.358854	0.0809914
hsa-miR-145	55246	CCDC25	188.763	888.633	-2.23501	0	20.8626	24.2344	-0.216136	0.313423
hsa-miR-145	64746	ACBD3	188.763	888.633	-2.23501	0	73.3905	43.0529	0.769483	1.4e-06
hsa-miR-146a	7189	TRAF6	1891.5	435.381	2.11918	3.88e-11	4.86119	5.2445	-0.109495	0.517397
hsa-miR-146a	7189	TRAF6	1891.5	435.381	2.11918	3.88e-11	4.86119	5.2445	-0.109495	0.517397
hsa-miR-146a	7189	TRAF6	1891.5	435.381	2.11918	3.88e-11	4.86119	5.2445	-0.109495	0.517397
hsa-miR-155	571	BACH1	116.431	56.8034	1.03542	1.3e-12	28.5933	33.0095	-0.207206	0.27762
hsa-miR-155	571	BACH1	116.431	56.8034	1.03542	1.3e-12	28.5933	33.0095	-0.207206	0.27762
hsa-miR-155	571	BACH1	116.431	56.8034	1.03542	1.3e-12	28.5933	33.0095	-0.207206	0.27762
hsa-miR-155	571	BACH1	116.431	56.8034	1.03542	1.3e-12	28.5933	33.0095	-0.207206	0.27762
hsa-miR-155	3720	JARID2	116.431	56.8034	1.03542	1.3e-12	35.1761	21.595	0.703899	0.00294357
hsa-miR-155	3720	JARID2	116.431	56.8034	1.03542	1.3e-12	35.1761	21.595	0.703899	0.00294357
hsa-miR-155	4087	SMAD2	116.431	56.8034	1.03542	1.3e-12	57.3216	50.7997	0.174258	0.242838
hsa-miR-155	4087	SMAD2	116.431	56.8034	1.03542	1.3e-12	57.3216	50.7997	0.174258	0.242838
hsa-miR-155	23118	TAB2	116.431	56.8034	1.03542	1.3e-12	72.0064	98.0688	-0.445668	0.000875177
hsa-miR-155	9641	IKBKE	116.431	56.8034	1.03542	1.3e-12	9.18225	2.60511	1.8175	0.000909043
hsa-miR-155	9641	IKBKE	116.431	56.8034	1.03542	1.3e-12	9.18225	2.60511	1.8175	0.000909043
hsa-miR-155	8651	SOCS1	116.431	56.8034	1.03542	1.3e-12	3.8822	6.99267	-0.848968	0.102139
hsa-miR-155	4211	MEIS1	116.431	56.8034	1.03542	1.3e-12	13.1657	44.2869	-1.75009	2.99e-13
hsa-miR-155	4204	MECP2	116.431	56.8034	1.03542	1.3e-12	11.039	17.8245	-0.691254	0.0385865
hsa-miR-155	4204	MECP2	116.431	56.8034	1.03542	1.3e-12	11.039	17.8245	-0.691254	0.0385865
hsa-miR-155	1051	CEBPB	116.431	56.8034	1.03542	1.3e-12	136.316	171.629	-0.332338	0.000680679
hsa-miR-155	94241	TP53INP1	116.431	56.8034	1.03542	1.3e-12	72.8841	48.6402	0.583456	0.00020549
hsa-miR-15a	596	BCL2	189.219	53.2794	1.8284	3.45e-12	5.13126	13.2655	-1.37029	0.000810444
hsa-miR-15a	595	CCND1	189.219	53.2794	1.8284	3.45e-12	438.385	122.132	1.84376	0
hsa-miR-15a	595	CCND1	189.219	53.2794	1.8284	3.45e-12	438.385	122.132	1.84376	0
hsa-miR-15a	89780	WNT3A	189.219	53.2794	1.8284	3.45e-12	0.168791	0.0342778	2.2999	0.527
hsa-miR-15a	89780	WNT3A	189.219	53.2794	1.8284	3.45e-12	0.168791	0.0342778	2.2999	0.527
hsa-miR-15a	27250	PDCD4	189.219	53.2794	1.8284	3.45e-12	45.6074	70.8865	-0.636241	8.04e-05
hsa-miR-15a	27250	PDCD4	189.219	53.2794	1.8284	3.45e-12	45.6074	70.8865	-0.636241	8.04e-05
hsa-miR-15a	9988	DMTF1	189.219	53.2794	1.8284	3.45e-12	34.6698	47.3719	-0.450354	0.0209126
hsa-miR-15a	1389	CREBL2	189.219	53.2794	1.8284	3.45e-12	37.843	64.3051	-0.764906	7.23e-06
hsa-miR-15a	1389	CREBL2	189.219	53.2794	1.8284	3.45e-12	37.843	64.3051	-0.764906	7.23e-06
hsa-miR-15a	10121	ACTR1A	189.219	53.2794	1.8284	3.45e-12	23.9346	49.6	-1.05124	2.12e-07
hsa-miR-17	659	BMPR2	329.33	96.1546	1.77611	9.13e-12	56.2413	60.4318	-0.103677	0.376389
hsa-miR-17	659	BMPR2	329.33	96.1546	1.77611	9.13e-12	56.2413	60.4318	-0.103677	0.376389
hsa-miR-17	659	BMPR2	329.33	96.1546	1.77611	9.13e-12	56.2413	60.4318	-0.103677	0.376389
hsa-miR-17	659	BMPR2	329.33	96.1546	1.77611	9.13e-12	56.2413	60.4318	-0.103677	0.376389
hsa-miR-17	3716	JAK1	329.33	96.1546	1.77611	9.13e-12	22.7531	51.3139	-1.17329	5.57e-09
hsa-miR-17	3716	JAK1	329.33	96.1546	1.77611	9.13e-12	22.7531	51.3139	-1.17329	5.57e-09
hsa-miR-17	595	CCND1	329.33	96.1546	1.77611	9.13e-12	438.385	122.132	1.84376	0
hsa-miR-17	1026	CDKN1A	329.33	96.1546	1.77611	9.13e-12	150.663	280.324	-0.895767	7.82e-29
hsa-miR-17	1026	CDKN1A	329.33	96.1546	1.77611	9.13e-12	150.663	280.324	-0.895767	7.82e-29
hsa-miR-17	10018	BCL2L11	329.33	96.1546	1.77611	9.13e-12	17.5206	8.3295	1.07275	0.00289411
hsa-miR-17	10018	BCL2L11	329.33	96.1546	1.77611	9.13e-12	17.5206	8.3295	1.07275	0.00289411
hsa-miR-17	5933	RBL1	329.33	96.1546	1.77611	9.13e-12	0.236308	0.3085	-0.384603	0.389
hsa-miR-17	5933	RBL1	329.33	96.1546	1.77611	9.13e-12	0.236308	0.3085	-0.384603	0.389
hsa-miR-17	8202	NCOA3	329.33	96.1546	1.77611	9.13e-12	30.45	24.063	0.339624	0.141392
hsa-miR-17	8202	NCOA3	329.33	96.1546	1.77611	9.13e-12	30.45	24.063	0.339624	0.141392
hsa-miR-17	7251	TSG101	329.33	96.1546	1.77611	9.13e-12	16.7779	20.6352	-0.29855	0.25904
hsa-miR-17	7786	MAP3K12	329.33	96.1546	1.77611	9.13e-12	2.12677	5.00456	-1.23458	0.0796559
hsa-miR-17	2549	GAB1	329.33	96.1546	1.77611	9.13e-12	9.7899	17.0361	-0.799226	0.019736
hsa-miR-17	861	RUNX1	329.33	96.1546	1.77611	9.13e-12	34.1971	18.4757	0.888244	0.000209249
hsa-miR-17	5601	MAPK9	329.33	96.1546	1.77611	9.13e-12	25.3187	21.5607	0.231798	0.273
hsa-miR-181a	5324	PLAG1	393.617	165.963	1.24593	0	2.0255	2.09095	-0.0458794	0.579
hsa-miR-181a	5324	PLAG1	393.617	165.963	1.24593	0	2.0255	2.09095	-0.0458794	0.579
hsa-miR-181a	2099	ESR1	393.617	165.963	1.24593	0	4.05099	10.1119	-1.31971	0.00764318
hsa-miR-181a	2099	ESR1	393.617	165.963	1.24593	0	4.05099	10.1119	-1.31971	0.00764318
hsa-miR-181a	51701	NLK	393.617	165.963	1.24593	0	9.01346	5.34734	0.753261	0.109258
hsa-miR-181a	3207	HOXA11	393.617	165.963	1.24593	0	4.48985	9.52923	-1.08569	0.0238337
hsa-miR-181a	2627	GATA6	393.617	165.963	1.24593	0	6.3128	34.3464	-2.4438	6.19e-16
hsa-miR-181a	596	BCL2	393.617	165.963	1.24593	0	5.13126	13.2655	-1.37029	0.000810444
hsa-miR-181a	1045	CDX2	393.617	165.963	1.24593	0	0.236308	0.137111	0.785322	0.514631
hsa-miR-181b	5324	PLAG1	102.996	26.346	1.96693	3.75e-13	2.0255	2.09095	-0.0458794	0.579
hsa-miR-181b	5324	PLAG1	102.996	26.346	1.96693	3.75e-13	2.0255	2.09095	-0.0458794	0.579
hsa-miR-181b	2627	GATA6	102.996	26.346	1.96693	3.75e-13	6.3128	34.3464	-2.4438	6.19e-16
hsa-miR-181b	2891	GRIA2	102.996	26.346	1.96693	3.75e-13	0.168791	0.0685556	1.2999	0.535
hsa-miR-181b	2099	ESR1	102.996	26.346	1.96693	3.75e-13	4.05099	10.1119	-1.31971	0.00764318
hsa-miR-181b	2099	ESR1	102.996	26.346	1.96693	3.75e-13	4.05099	10.1119	-1.31971	0.00764318
hsa-miR-181b	51701	NLK	102.996	26.346	1.96693	3.75e-13	9.01346	5.34734	0.753261	0.109258
hsa-miR-181b	1045	CDX2	102.996	26.346	1.96693	3.75e-13	0.236308	0.137111	0.785322	0.514631
hsa-miR-181d	2627	GATA6	27.7035	12.0823	1.19718	3.51e-13	6.3128	34.3464	-2.4438	6.19e-16
hsa-miR-181d	51701	NLK	27.7035	12.0823	1.19718	3.51e-13	9.01346	5.34734	0.753261	0.109258
hsa-miR-181d	1045	CDX2	27.7035	12.0823	1.19718	3.51e-13	0.236308	0.137111	0.785322	0.514631
hsa-miR-182	4286	MITF	5488.78	391.415	3.80972	4.64e-11	7.19051	27.2508	-1.92213	9.19e-10
hsa-miR-182	4286	MITF	5488.78	391.415	3.80972	4.64e-11	7.19051	27.2508	-1.92213	9.19e-10
hsa-miR-182	4286	MITF	5488.78	391.415	3.80972	4.64e-11	7.19051	27.2508	-1.92213	9.19e-10
hsa-miR-182	112	ADCY6	5488.78	391.415	3.80972	4.64e-11	33.2519	25.5712	0.378915	0.0855049
hsa-miR-182	112	ADCY6	5488.78	391.415	3.80972	4.64e-11	33.2519	25.5712	0.378915	0.0855049
hsa-miR-182	112	ADCY6	5488.78	391.415	3.80972	4.64e-11	33.2519	25.5712	0.378915	0.0855049
hsa-miR-182	112	ADCY6	5488.78	391.415	3.80972	4.64e-11	33.2519	25.5712	0.378915	0.0855049
hsa-miR-182	3480	IGF1R	5488.78	391.415	3.80972	4.64e-11	30.4837	30.8157	-0.0156278	0.578325
hsa-miR-182	3480	IGF1R	5488.78	391.415	3.80972	4.64e-11	30.4837	30.8157	-0.0156278	0.578325
hsa-miR-182	5916	RARG	5488.78	391.415	3.80972	4.64e-11	20.4238	12.34	0.726906	0.0199638
hsa-miR-182	5916	RARG	5488.78	391.415	3.80972	4.64e-11	20.4238	12.34	0.726906	0.0199638
hsa-miR-183	862	RUNX1T1	3326.85	324.627	3.3573	1.67e-11	0.20255	5.17595	-4.67547	4.55e-05
hsa-miR-185	1021	CDK6	42.8076	11.0754	1.95051	4.77e-13	-	-	-	-
hsa-miR-185	1021	CDK6	42.8076	11.0754	1.95051	4.77e-13	-	-	-	-
hsa-miR-185	1021	CDK6	42.8076	11.0754	1.95051	4.77e-13	-	-	-	-
hsa-miR-185	10391	CORO2B	42.8076	11.0754	1.95051	4.77e-13	0.438858	1.78245	-2.02203	0.14
hsa-miR-185	10391	CORO2B	42.8076	11.0754	1.95051	4.77e-13	0.438858	1.78245	-2.02203	0.14
hsa-miR-18a	2099	ESR1	35.2935	6.20894	2.50698	4.19e-14	4.05099	10.1119	-1.31971	0.00764318
hsa-miR-18a	2099	ESR1	35.2935	6.20894	2.50698	4.19e-14	4.05099	10.1119	-1.31971	0.00764318
hsa-miR-18a	2099	ESR1	35.2935	6.20894	2.50698	4.19e-14	4.05099	10.1119	-1.31971	0.00764318
hsa-miR-18a	7057	THBS1	35.2935	6.20894	2.50698	4.19e-14	171.29	713.047	-2.05756	2.09e-254
hsa-miR-18a	1490	CTGF	35.2935	6.20894	2.50698	4.19e-14	321.615	1305.64	-2.02135	0
hsa-miR-195	595	CCND1	80.5298	238.96	-1.56917	9.03e-227	438.385	122.132	1.84376	0
hsa-miR-195	595	CCND1	80.5298	238.96	-1.56917	9.03e-227	438.385	122.132	1.84376	0
hsa-miR-195	1871	E2F3	80.5298	238.96	-1.56917	9.03e-227	18.3983	13.0256	0.498224	0.110291
hsa-miR-196a	3224	HOXC8	168.65	36.7502	2.19821	2.26e-12	0.135033	0.102833	0.393005	0.53582
hsa-miR-196a	3224	HOXC8	168.65	36.7502	2.19821	2.26e-12	0.135033	0.102833	0.393005	0.53582
hsa-miR-196a	3224	HOXC8	168.65	36.7502	2.19821	2.26e-12	0.135033	0.102833	0.393005	0.53582
hsa-miR-196a	3224	HOXC8	168.65	36.7502	2.19821	2.26e-12	0.135033	0.102833	0.393005	0.53582
hsa-miR-196a	3224	HOXC8	168.65	36.7502	2.19821	2.26e-12	0.135033	0.102833	0.393005	0.53582
hsa-miR-196a	3204	HOXA7	168.65	36.7502	2.19821	2.26e-12	6.04273	7.26689	-0.266137	0.376913
hsa-miR-196a	3204	HOXA7	168.65	36.7502	2.19821	2.26e-12	6.04273	7.26689	-0.266137	0.376913
hsa-miR-196a	3204	HOXA7	168.65	36.7502	2.19821	2.26e-12	6.04273	7.26689	-0.266137	0.376913
hsa-miR-196a	3204	HOXA7	168.65	36.7502	2.19821	2.26e-12	6.04273	7.26689	-0.266137	0.376913
hsa-miR-196a	3204	HOXA7	168.65	36.7502	2.19821	2.26e-12	6.04273	7.26689	-0.266137	0.376913
hsa-miR-19a	6310	ATXN1	17.1534	3.6079	2.24926	3.52e-13	14.6173	31.9812	-1.12954	1.53e-05
hsa-miR-19a	6310	ATXN1	17.1534	3.6079	2.24926	3.52e-13	14.6173	31.9812	-1.12954	1.53e-05
hsa-miR-19a	6310	ATXN1	17.1534	3.6079	2.24926	3.52e-13	14.6173	31.9812	-1.12954	1.53e-05
hsa-miR-19a	6310	ATXN1	17.1534	3.6079	2.24926	3.52e-13	14.6173	31.9812	-1.12954	1.53e-05
hsa-miR-19a	6310	ATXN1	17.1534	3.6079	2.24926	3.52e-13	14.6173	31.9812	-1.12954	1.53e-05
hsa-miR-19a	6310	ATXN1	17.1534	3.6079	2.24926	3.52e-13	14.6173	31.9812	-1.12954	1.53e-05
hsa-miR-19a	6310	ATXN1	17.1534	3.6079	2.24926	3.52e-13	14.6173	31.9812	-1.12954	1.53e-05
hsa-miR-19a	5728	PTEN	17.1534	3.6079	2.24926	3.52e-13	37.4717	47.3034	-0.336141	0.0738378
hsa-miR-19a	5728	PTEN	17.1534	3.6079	2.24926	3.52e-13	37.4717	47.3034	-0.336141	0.0738378
hsa-miR-19a	5728	PTEN	17.1534	3.6079	2.24926	3.52e-13	37.4717	47.3034	-0.336141	0.0738378
hsa-miR-19a	659	BMPR2	17.1534	3.6079	2.24926	3.52e-13	56.2413	60.4318	-0.103677	0.376389
hsa-miR-19a	659	BMPR2	17.1534	3.6079	2.24926	3.52e-13	56.2413	60.4318	-0.103677	0.376389
hsa-miR-19a	659	BMPR2	17.1534	3.6079	2.24926	3.52e-13	56.2413	60.4318	-0.103677	0.376389
hsa-miR-19a	659	BMPR2	17.1534	3.6079	2.24926	3.52e-13	56.2413	60.4318	-0.103677	0.376389
hsa-miR-19a	595	CCND1	17.1534	3.6079	2.24926	3.52e-13	438.385	122.132	1.84376	0
hsa-miR-19a	595	CCND1	17.1534	3.6079	2.24926	3.52e-13	438.385	122.132	1.84376	0
hsa-miR-19a	2066	ERBB4	17.1534	3.6079	2.24926	3.52e-13	1.18154	0.856945	0.463394	0.462941
hsa-miR-19a	2066	ERBB4	17.1534	3.6079	2.24926	3.52e-13	1.18154	0.856945	0.463394	0.462941
hsa-miR-19a	8651	SOCS1	17.1534	3.6079	2.24926	3.52e-13	3.8822	6.99267	-0.848968	0.102139
hsa-miR-19a	2099	ESR1	17.1534	3.6079	2.24926	3.52e-13	4.05099	10.1119	-1.31971	0.00764318
hsa-miR-19a	2099	ESR1	17.1534	3.6079	2.24926	3.52e-13	4.05099	10.1119	-1.31971	0.00764318
hsa-miR-19a	7057	THBS1	17.1534	3.6079	2.24926	3.52e-13	171.29	713.047	-2.05756	2.09e-254
hsa-miR-19a	10018	BCL2L11	17.1534	3.6079	2.24926	3.52e-13	17.5206	8.3295	1.07275	0.00289411
hsa-miR-19a	10018	BCL2L11	17.1534	3.6079	2.24926	3.52e-13	17.5206	8.3295	1.07275	0.00289411
hsa-miR-19a	1490	CTGF	17.1534	3.6079	2.24926	3.52e-13	321.615	1305.64	-2.02135	0
hsa-miR-19b	8651	SOCS1	50.2458	11.7466	2.09675	7.93e-14	3.8822	6.99267	-0.848968	0.102139
hsa-miR-19b	2099	ESR1	50.2458	11.7466	2.09675	7.93e-14	4.05099	10.1119	-1.31971	0.00764318
hsa-miR-19b	2099	ESR1	50.2458	11.7466	2.09675	7.93e-14	4.05099	10.1119	-1.31971	0.00764318
hsa-miR-19b	10018	BCL2L11	50.2458	11.7466	2.09675	7.93e-14	17.5206	8.3295	1.07275	0.00289411
hsa-miR-19b	10018	BCL2L11	50.2458	11.7466	2.09675	7.93e-14	17.5206	8.3295	1.07275	0.00289411
hsa-miR-19b	1490	CTGF	50.2458	11.7466	2.09675	7.93e-14	321.615	1305.64	-2.02135	0
hsa-miR-1	2697	GJA1	427.924	4432.93	-3.37283	0	264.395	220.818	0.259839	0.000844333
hsa-miR-1	2697	GJA1	427.924	4432.93	-3.37283	0	264.395	220.818	0.259839	0.000844333
hsa-miR-1	627	BDNF	427.924	4432.93	-3.37283	0	1.85671	7.43828	-2.00222	0.00178519
hsa-miR-1	627	BDNF	427.924	4432.93	-3.37283	0	1.85671	7.43828	-2.00222	0.00178519
hsa-miR-1	627	BDNF	427.924	4432.93	-3.37283	0	1.85671	7.43828	-2.00222	0.00178519
hsa-miR-1	23321	TRIM2	427.924	4432.93	-3.37283	0	62.5879	35.4432	0.820372	2.02e-06
hsa-miR-1	23321	TRIM2	427.924	4432.93	-3.37283	0	62.5879	35.4432	0.820372	2.02e-06
hsa-miR-1	23531	MMD	427.924	4432.93	-3.37283	0	21.3352	19.367	0.139641	0.395184
hsa-miR-1	23531	MMD	427.924	4432.93	-3.37283	0	21.3352	19.367	0.139641	0.395184
hsa-miR-1	23531	MMD	427.924	4432.93	-3.37283	0	21.3352	19.367	0.139641	0.395184
hsa-miR-1	10090	UST	427.924	4432.93	-3.37283	0	7.59561	10.489	-0.465639	0.222926
hsa-miR-1	10090	UST	427.924	4432.93	-3.37283	0	7.59561	10.489	-0.465639	0.222926
hsa-miR-1	10090	UST	427.924	4432.93	-3.37283	0	7.59561	10.489	-0.465639	0.222926
hsa-miR-1	1182	CLCN3	427.924	4432.93	-3.37283	0	16.8454	10.8661	0.632524	0.0604469
hsa-miR-1	23446	SLC44A1	427.924	4432.93	-3.37283	0	33.7583	23.5488	0.519585	0.0239882
hsa-miR-1	23446	SLC44A1	427.924	4432.93	-3.37283	0	33.7583	23.5488	0.519585	0.0239882
hsa-miR-1	23446	SLC44A1	427.924	4432.93	-3.37283	0	33.7583	23.5488	0.519585	0.0239882
hsa-miR-1	372	ARCN1	427.924	4432.93	-3.37283	0	80.1084	77.5707	0.0464429	0.470958
hsa-miR-1	372	ARCN1	427.924	4432.93	-3.37283	0	80.1084	77.5707	0.0464429	0.470958
hsa-miR-1	7078	TIMP3	427.924	4432.93	-3.37283	0	256.63	664.886	-1.37342	6.43e-134
hsa-miR-1	7078	TIMP3	427.924	4432.93	-3.37283	0	256.63	664.886	-1.37342	6.43e-134
hsa-miR-1	1266	CNN3	427.924	4432.93	-3.37283	0	64.4108	123.743	-0.94197	3.81e-14
hsa-miR-1	3329	HSPD1	427.924	4432.93	-3.37283	0	151.271	103.005	0.554423	1.97e-07
hsa-miR-1	3796	KIF2A	427.924	4432.93	-3.37283	0	25.7576	11.8258	1.12305	0.000121271
hsa-miR-1	3796	KIF2A	427.924	4432.93	-3.37283	0	25.7576	11.8258	1.12305	0.000121271
hsa-miR-1	1655	DDX5	427.924	4432.93	-3.37283	0	2317.78	1607.01	0.528361	2.19e-10
hsa-miR-1	8407	TAGLN2	427.924	4432.93	-3.37283	0	425.76	196.24	1.11742	6.12e-12
hsa-miR-1	8407	TAGLN2	427.924	4432.93	-3.37283	0	425.76	196.24	1.11742	6.12e-12
hsa-miR-1	8407	TAGLN2	427.924	4432.93	-3.37283	0	425.76	196.24	1.11742	6.12e-12
hsa-miR-1	2643	GCH1	427.924	4432.93	-3.37283	0	29.3697	23.9945	0.291628	0.189279
hsa-miR-1	132789	GNPDA2	427.924	4432.93	-3.37283	0	4.08475	10.0777	-1.30284	0.00763944
hsa-miR-1	27230	SERP1	427.924	4432.93	-3.37283	0	197.992	156.787	0.336642	0.000232671
hsa-miR-1	27230	SERP1	427.924	4432.93	-3.37283	0	197.992	156.787	0.336642	0.000232671
hsa-miR-1	27230	SERP1	427.924	4432.93	-3.37283	0	197.992	156.787	0.336642	0.000232671
hsa-miR-1	27230	SERP1	427.924	4432.93	-3.37283	0	197.992	156.787	0.336642	0.000232671
hsa-miR-1	377	ARF3	427.924	4432.93	-3.37283	0	63.3981	59.5405	0.0905667	0.398878
hsa-miR-1	377	ARF3	427.924	4432.93	-3.37283	0	63.3981	59.5405	0.0905667	0.398878
hsa-miR-1	377	ARF3	427.924	4432.93	-3.37283	0	63.3981	59.5405	0.0905667	0.398878
hsa-miR-1	51444	RNF138	427.924	4432.93	-3.37283	0	37.5055	41.2362	-0.13681	0.370282
hsa-miR-1	126731	C1orf96	427.924	4432.93	-3.37283	0	4.21979	5.8615	-0.474101	0.258
hsa-miR-1	126731	C1orf96	427.924	4432.93	-3.37283	0	4.21979	5.8615	-0.474101	0.258
hsa-miR-1	3927	LASP1	427.924	4432.93	-3.37283	0	129.193	56.6269	1.18997	1.75e-12
hsa-miR-1	3927	LASP1	427.924	4432.93	-3.37283	0	129.193	56.6269	1.18997	1.75e-12
hsa-miR-1	3927	LASP1	427.924	4432.93	-3.37283	0	129.193	56.6269	1.18997	1.75e-12
hsa-miR-1	103	ADAR	427.924	4432.93	-3.37283	0	102.085	62.0771	0.717639	7.18e-08
hsa-miR-1	2539	G6PD	427.924	4432.93	-3.37283	0	12.1867	9.32356	0.38636	0.247
hsa-miR-1	2539	G6PD	427.924	4432.93	-3.37283	0	12.1867	9.32356	0.38636	0.247
hsa-miR-1	2539	G6PD	427.924	4432.93	-3.37283	0	12.1867	9.32356	0.38636	0.247
hsa-miR-1	9759	HDAC4	427.924	4432.93	-3.37283	0	1.68791	28.5191	-4.07862	3.24e-21
hsa-miR-1	9759	HDAC4	427.924	4432.93	-3.37283	0	1.68791	28.5191	-4.07862	3.24e-21
hsa-miR-1	9759	HDAC4	427.924	4432.93	-3.37283	0	1.68791	28.5191	-4.07862	3.24e-21
hsa-miR-1	27095	TRAPPC3	427.924	4432.93	-3.37283	0	33.8933	24.6457	0.459663	0.0415187
hsa-miR-1	114881	OSBPL7	427.924	4432.93	-3.37283	0	1.85671	1.64533	0.174365	0.503
hsa-miR-1	57645	POGK	427.924	4432.93	-3.37283	0	36.729	24.6457	0.575582	0.00983137
hsa-miR-1	57645	POGK	427.924	4432.93	-3.37283	0	36.729	24.6457	0.575582	0.00983137
hsa-miR-1	57645	POGK	427.924	4432.93	-3.37283	0	36.729	24.6457	0.575582	0.00983137
hsa-miR-1	57580	PREX1	427.924	4432.93	-3.37283	0	7.83192	10.2833	-0.39287	0.253869
hsa-miR-1	147463	ANKRD29	427.924	4432.93	-3.37283	0	0.472616	3.63345	-2.9426	0.00638
hsa-miR-1	147463	ANKRD29	427.924	4432.93	-3.37283	0	0.472616	3.63345	-2.9426	0.00638
hsa-miR-1	23214	XPO6	427.924	4432.93	-3.37283	0	25.6225	18.4072	0.477145	0.0648587
hsa-miR-1	23214	XPO6	427.924	4432.93	-3.37283	0	25.6225	18.4072	0.477145	0.0648587
hsa-miR-1	4233	MET	427.924	4432.93	-3.37283	0	441.761	23.3432	4.24219	0
hsa-miR-1	4233	MET	427.924	4432.93	-3.37283	0	441.761	23.3432	4.24219	0
hsa-miR-1	23370	ARHGEF18	427.924	4432.93	-3.37283	0	-	-	-	-
hsa-miR-1	23370	ARHGEF18	427.924	4432.93	-3.37283	0	-	-	-	-
hsa-miR-1	23370	ARHGEF18	427.924	4432.93	-3.37283	0	-	-	-	-
hsa-miR-1	27250	PDCD4	427.924	4432.93	-3.37283	0	45.6074	70.8865	-0.636241	8.04e-05
hsa-miR-1	27250	PDCD4	427.924	4432.93	-3.37283	0	45.6074	70.8865	-0.636241	8.04e-05
hsa-miR-1	27436	EML4	427.924	4432.93	-3.37283	0	-	-	-	-
hsa-miR-1	3021	H3F3B	427.924	4432.93	-3.37283	0	206.533	333.077	-0.689484	6.1e-22
hsa-miR-1	1665	DHX15	427.924	4432.93	-3.37283	0	148.671	104.993	0.501836	2.82e-06
hsa-miR-1	9464	HAND2	427.924	4432.93	-3.37283	0	1.82295	19.8468	-3.44456	8.34e-13
hsa-miR-1	55327	LIN7C	427.924	4432.93	-3.37283	0	26.4327	34.7577	-0.395006	0.0811656
hsa-miR-1	5292	PIM1	427.924	4432.93	-3.37283	0	75.3823	163.848	-1.12006	1.98e-24
hsa-miR-1	378	ARF4	427.924	4432.93	-3.37283	0	154.208	178.724	-0.212861	0.025013
hsa-miR-1	10904	BLCAP	427.924	4432.93	-3.37283	0	47.4642	23.1375	1.0366	6.5e-07
hsa-miR-1	10487	CAP1	427.924	4432.93	-3.37283	0	259.432	118.156	1.13467	0
hsa-miR-1	10608	MXD4	427.924	4432.93	-3.37283	0	31.5302	30.4387	0.0508302	0.508126
hsa-miR-1	526	ATP6V1B2	427.924	4432.93	-3.37283	0	45.4387	40.9277	0.150843	0.323219
hsa-miR-1	4580	MTX1	427.924	4432.93	-3.37283	0	16.0352	7.16406	1.16239	0.00223526
hsa-miR-200a	5789	PTPRD	818.05	155.559	2.39473	6.07e-12	2.22805	15.2193	-2.77205	1.69e-08
hsa-miR-200a	1499	CTNNB1	818.05	155.559	2.39473	6.07e-12	150.258	136.871	0.134624	0.166366
hsa-miR-200a	8314	BAP1	818.05	155.559	2.39473	6.07e-12	32.1379	22.5548	0.510841	0.0346724
hsa-miR-200b	23414	ZFPM2	1518.53	324.878	2.2247	3.8e-11	-	-	-	-
hsa-miR-200b	23414	ZFPM2	1518.53	324.878	2.2247	3.8e-11	-	-	-	-
hsa-miR-200b	23414	ZFPM2	1518.53	324.878	2.2247	3.8e-11	-	-	-	-
hsa-miR-200b	8314	BAP1	1518.53	324.878	2.2247	3.8e-11	32.1379	22.5548	0.510841	0.0346724
hsa-miR-200b	8314	BAP1	1518.53	324.878	2.2247	3.8e-11	32.1379	22.5548	0.510841	0.0346724
hsa-miR-200b	6935	ZEB1	1518.53	324.878	2.2247	3.8e-11	45.4724	164.259	-1.85291	1.6e-51
hsa-miR-200b	6935	ZEB1	1518.53	324.878	2.2247	3.8e-11	45.4724	164.259	-1.85291	1.6e-51
hsa-miR-200b	54206	ERRFI1	1518.53	324.878	2.2247	3.8e-11	98.5742	145.578	-0.562508	2.53e-07
hsa-miR-200b	54206	ERRFI1	1518.53	324.878	2.2247	3.8e-11	98.5742	145.578	-0.562508	2.53e-07
hsa-miR-200b	54206	ERRFI1	1518.53	324.878	2.2247	3.8e-11	98.5742	145.578	-0.562508	2.53e-07
hsa-miR-200c	23414	ZFPM2	12821.9	2779.09	2.20593	5.08e-10	-	-	-	-
hsa-miR-200c	23414	ZFPM2	12821.9	2779.09	2.20593	5.08e-10	-	-	-	-
hsa-miR-200c	23414	ZFPM2	12821.9	2779.09	2.20593	5.08e-10	-	-	-	-
hsa-miR-200c	8314	BAP1	12821.9	2779.09	2.20593	5.08e-10	32.1379	22.5548	0.510841	0.0346724
hsa-miR-200c	8314	BAP1	12821.9	2779.09	2.20593	5.08e-10	32.1379	22.5548	0.510841	0.0346724
hsa-miR-200c	6935	ZEB1	12821.9	2779.09	2.20593	5.08e-10	45.4724	164.259	-1.85291	1.6e-51
hsa-miR-200c	6935	ZEB1	12821.9	2779.09	2.20593	5.08e-10	45.4724	164.259	-1.85291	1.6e-51
hsa-miR-200c	54206	ERRFI1	12821.9	2779.09	2.20593	5.08e-10	98.5742	145.578	-0.562508	2.53e-07
hsa-miR-200c	54206	ERRFI1	12821.9	2779.09	2.20593	5.08e-10	98.5742	145.578	-0.562508	2.53e-07
hsa-miR-200c	54206	ERRFI1	12821.9	2779.09	2.20593	5.08e-10	98.5742	145.578	-0.562508	2.53e-07
hsa-miR-203	9021	SOCS3	2479.88	456.357	2.44204	9.06e-12	69.3058	137.557	-0.98898	7.71e-17
hsa-miR-203	25	ABL1	2479.88	456.357	2.44204	9.06e-12	9.75614	38.1855	-1.96864	2.88e-13
hsa-miR-203	25	ABL1	2479.88	456.357	2.44204	9.06e-12	9.75614	38.1855	-1.96864	2.88e-13
hsa-miR-205	5469	MED1	657.218	167.222	1.97461	0	49.2533	28.7248	0.777925	8e-05
hsa-miR-205	5469	MED1	657.218	167.222	1.97461	0	49.2533	28.7248	0.777925	8e-05
hsa-miR-205	5469	MED1	657.218	167.222	1.97461	0	49.2533	28.7248	0.777925	8e-05
hsa-miR-205	7422	VEGFA	657.218	167.222	1.97461	0	128.281	59.4377	1.10986	0
hsa-miR-205	2065	ERBB3	657.218	167.222	1.97461	0	95.2659	36.026	1.40292	3.91e-13
hsa-miR-205	5581	PRKCE	657.218	167.222	1.97461	0	4.99623	8.43234	-0.755094	0.107475
hsa-miR-20a	3576	IL8	526.822	160.677	1.71315	0	220.712	422.302	-0.936114	2.86e-46
hsa-miR-20a	659	BMPR2	526.822	160.677	1.71315	0	56.2413	60.4318	-0.103677	0.376389
hsa-miR-20a	659	BMPR2	526.822	160.677	1.71315	0	56.2413	60.4318	-0.103677	0.376389
hsa-miR-20a	659	BMPR2	526.822	160.677	1.71315	0	56.2413	60.4318	-0.103677	0.376389
hsa-miR-20a	659	BMPR2	526.822	160.677	1.71315	0	56.2413	60.4318	-0.103677	0.376389
hsa-miR-20a	595	CCND1	526.822	160.677	1.71315	0	438.385	122.132	1.84376	0
hsa-miR-20a	595	CCND1	526.822	160.677	1.71315	0	438.385	122.132	1.84376	0
hsa-miR-20a	7048	TGFBR2	526.822	160.677	1.71315	0	83.518	121.069	-0.535672	6.86e-06
hsa-miR-20a	7048	TGFBR2	526.822	160.677	1.71315	0	83.518	121.069	-0.535672	6.86e-06
hsa-miR-20a	861	RUNX1	526.822	160.677	1.71315	0	34.1971	18.4757	0.888244	0.000209249
hsa-miR-20a	1869	E2F1	526.822	160.677	1.71315	0	6.21152	1.30256	2.2536	0.00246122
hsa-miR-20a	1869	E2F1	526.822	160.677	1.71315	0	6.21152	1.30256	2.2536	0.00246122
hsa-miR-20a	3716	JAK1	526.822	160.677	1.71315	0	22.7531	51.3139	-1.17329	5.57e-09
hsa-miR-20a	7786	MAP3K12	526.822	160.677	1.71315	0	2.12677	5.00456	-1.23458	0.0796559
hsa-miR-21	4781	NFIB	79981.1	26088.5	1.61624	5.04e-09	17.4193	75.5825	-2.11737	1.47e-28
hsa-miR-21	4781	NFIB	79981.1	26088.5	1.61624	5.04e-09	17.4193	75.5825	-2.11737	1.47e-28
hsa-miR-21	7078	TIMP3	79981.1	26088.5	1.61624	5.04e-09	256.63	664.886	-1.37342	6.43e-134
hsa-miR-21	7078	TIMP3	79981.1	26088.5	1.61624	5.04e-09	256.63	664.886	-1.37342	6.43e-134
hsa-miR-21	6102	RP2	79981.1	26088.5	1.61624	5.04e-09	27.4117	29.6846	-0.11492	0.416
hsa-miR-21	6102	RP2	79981.1	26088.5	1.61624	5.04e-09	27.4117	29.6846	-0.11492	0.416
hsa-miR-21	6102	RP2	79981.1	26088.5	1.61624	5.04e-09	27.4117	29.6846	-0.11492	0.416
hsa-miR-21	27250	PDCD4	79981.1	26088.5	1.61624	5.04e-09	45.6074	70.8865	-0.636241	8.04e-05
hsa-miR-21	6660	SOX5	79981.1	26088.5	1.61624	5.04e-09	0.01	1.02833	-6.68416	0.140518
hsa-miR-21	8434	RECK	79981.1	26088.5	1.61624	5.04e-09	5.57012	25.3656	-2.18709	1.57e-10
hsa-miR-21	182	JAG1	79981.1	26088.5	1.61624	5.04e-09	17.7906	26.0511	-0.550229	0.036672
hsa-miR-21	10125	RASGRP1	79981.1	26088.5	1.61624	5.04e-09	4.15227	3.3935	0.291125	0.469208
hsa-miR-21	7048	TGFBR2	79981.1	26088.5	1.61624	5.04e-09	83.518	121.069	-0.535672	6.86e-06
hsa-miR-21	993	CDC25A	79981.1	26088.5	1.61624	5.04e-09	1.08027	0.102833	3.393	0.146668
hsa-miR-21	4507	MTAP	79981.1	26088.5	1.61624	5.04e-09	12.9969	20.6695	-0.669332	0.023
hsa-miR-21	4507	MTAP	79981.1	26088.5	1.61624	5.04e-09	12.9969	20.6695	-0.669332	0.023
hsa-miR-21	5921	RASA1	79981.1	26088.5	1.61624	5.04e-09	41.6577	27.6622	0.590669	0.00439084
hsa-miR-21	113263	GLCCI1	79981.1	26088.5	1.61624	5.04e-09	39.2609	21.9721	0.837422	0.000180697
hsa-miR-21	7832	BTG2	79981.1	26088.5	1.61624	5.04e-09	228.037	459.22	-1.00991	5.08e-57
hsa-miR-21	3190	HNRNPK	79981.1	26088.5	1.61624	5.04e-09	-	-	-	-
hsa-miR-223	388	RHOB	19.3545	8.30655	1.22035	3.3e-13	191.038	339.487	-0.829497	1.34e-30
hsa-miR-223	388	RHOB	19.3545	8.30655	1.22035	3.3e-13	191.038	339.487	-0.829497	1.34e-30
hsa-miR-223	4774	NFIA	19.3545	8.30655	1.22035	3.3e-13	-	-	-	-
hsa-miR-223	4005	LMO2	19.3545	8.30655	1.22035	3.3e-13	9.82366	15.2536	-0.634819	0.0709153
hsa-miR-224	8539	API5	75.8999	13.7603	2.46358	4.65e-13	71.5676	43.2243	0.727463	6.85e-06
hsa-miR-224	8539	API5	75.8999	13.7603	2.46358	4.65e-13	71.5676	43.2243	0.727463	6.85e-06
hsa-miR-224	8539	API5	75.8999	13.7603	2.46358	4.65e-13	71.5676	43.2243	0.727463	6.85e-06
hsa-miR-224	1173	AP2M1	75.8999	13.7603	2.46358	4.65e-13	158.866	214.339	-0.43208	8.58e-07
hsa-miR-24	91	ACVR1B	2133.93	925.803	1.20473	0	9.72239	8.60373	0.176349	0.402127
hsa-miR-24	91	ACVR1B	2133.93	925.803	1.20473	0	9.72239	8.60373	0.176349	0.402127
hsa-miR-24	91	ACVR1B	2133.93	925.803	1.20473	0	9.72239	8.60373	0.176349	0.402127
hsa-miR-24	91	ACVR1B	2133.93	925.803	1.20473	0	9.72239	8.60373	0.176349	0.402127
hsa-miR-24	91	ACVR1B	2133.93	925.803	1.20473	0	9.72239	8.60373	0.176349	0.402127
hsa-miR-25	6416	MAP2K4	185.879	88.0998	1.07715	4.71e-12	29.7748	16.659	0.83779	0.00120948
hsa-miR-25	6416	MAP2K4	185.879	88.0998	1.07715	4.71e-12	29.7748	16.659	0.83779	0.00120948
hsa-miR-27a	861	RUNX1	633.309	302.224	1.06729	3.23e-11	34.1971	18.4757	0.888244	0.000209249
hsa-miR-27a	861	RUNX1	633.309	302.224	1.06729	3.23e-11	34.1971	18.4757	0.888244	0.000209249
hsa-miR-27a	5245	PHB	633.309	302.224	1.06729	3.23e-11	2.97073	2.63939	0.170612	0.523
hsa-miR-27a	6667	SP1	633.309	302.224	1.06729	3.23e-11	44.2571	29.6503	0.577863	0.0049558
hsa-miR-27a	4661	MYT1	633.309	302.224	1.06729	3.23e-11	0.270066	0.0342778	2.97797	0.559994
hsa-miR-27a	65986	ZBTB10	633.309	302.224	1.06729	3.23e-11	4.42234	6.06717	-0.456215	0.316913
hsa-miR-30d	2771	GNAI2	5027.38	2090.65	1.26586	1.63e-10	208.559	206.935	0.0112754	0.537462
hsa-miR-30d	2771	GNAI2	5027.38	2090.65	1.26586	1.63e-10	208.559	206.935	0.0112754	0.537462
hsa-miR-330-3p	1869	E2F1	18.5955	8.80998	1.07774	5.56e-11	6.21152	1.30256	2.2536	0.00246122
hsa-miR-33a	19	ABCA1	7.74179	3.18837	1.27985	1.41e-06	46.4514	63.2083	-0.444391	0.00742295
hsa-miR-33a	19	ABCA1	7.74179	3.18837	1.27985	1.41e-06	46.4514	63.2083	-0.444391	0.00742295
hsa-miR-33a	19	ABCA1	7.74179	3.18837	1.27985	1.41e-06	46.4514	63.2083	-0.444391	0.00742295
hsa-miR-33a	19	ABCA1	7.74179	3.18837	1.27985	1.41e-06	46.4514	63.2083	-0.444391	0.00742295
hsa-miR-33a	19	ABCA1	7.74179	3.18837	1.27985	1.41e-06	46.4514	63.2083	-0.444391	0.00742295
hsa-miR-34a	1871	E2F3	26.1096	6.96408	1.90658	4.18e-13	18.3983	13.0256	0.498224	0.110291
hsa-miR-34a	28514	DLL1	26.1096	6.96408	1.90658	4.18e-13	6.78542	10.9346	-0.688394	0.0976625
hsa-miR-34a	28514	DLL1	26.1096	6.96408	1.90658	4.18e-13	6.78542	10.9346	-0.688394	0.0976625
hsa-miR-34a	28514	DLL1	26.1096	6.96408	1.90658	4.18e-13	6.78542	10.9346	-0.688394	0.0976625
hsa-miR-34a	4851	NOTCH1	26.1096	6.96408	1.90658	4.18e-13	46.3501	43.2586	0.0995871	0.407
hsa-miR-34a	4851	NOTCH1	26.1096	6.96408	1.90658	4.18e-13	46.3501	43.2586	0.0995871	0.407
hsa-miR-34a	1021	CDK6	26.1096	6.96408	1.90658	4.18e-13	-	-	-	-
hsa-miR-34a	1021	CDK6	26.1096	6.96408	1.90658	4.18e-13	-	-	-	-
hsa-miR-34a	1021	CDK6	26.1096	6.96408	1.90658	4.18e-13	-	-	-	-
hsa-miR-34a	182	JAG1	26.1096	6.96408	1.90658	4.18e-13	17.7906	26.0511	-0.550229	0.036672
hsa-miR-34a	4853	NOTCH2	26.1096	6.96408	1.90658	4.18e-13	9.95869	21.5607	-1.11438	0.000430833
hsa-miR-34a	4233	MET	26.1096	6.96408	1.90658	4.18e-13	441.761	23.3432	4.24219	0
hsa-miR-34a	4233	MET	26.1096	6.96408	1.90658	4.18e-13	441.761	23.3432	4.24219	0
hsa-miR-34a	23411	SIRT1	26.1096	6.96408	1.90658	4.18e-13	22.4493	34.4835	-0.619237	0.00729957
hsa-miR-34a	23411	SIRT1	26.1096	6.96408	1.90658	4.18e-13	22.4493	34.4835	-0.619237	0.00729957
hsa-miR-34a	596	BCL2	26.1096	6.96408	1.90658	4.18e-13	5.13126	13.2655	-1.37029	0.000810444
hsa-miR-34a	7471	WNT1	26.1096	6.96408	1.90658	4.18e-13	-	-	-	-
hsa-miR-34a	595	CCND1	26.1096	6.96408	1.90658	4.18e-13	438.385	122.132	1.84376	0
hsa-miR-375	10413	YAP1	6.9828	0.587332	3.57156	9.02e-06	107.048	139.202	-0.37893	0.000549198
hsa-miR-375	10413	YAP1	6.9828	0.587332	3.57156	9.02e-06	107.048	139.202	-0.37893	0.000549198
hsa-miR-375	3717	JAK2	6.9828	0.587332	3.57156	9.02e-06	-	-	-	-
hsa-miR-375	3717	JAK2	6.9828	0.587332	3.57156	9.02e-06	-	-	-	-
hsa-miR-375	7534	YWHAZ	6.9828	0.587332	3.57156	9.02e-06	983.176	469.709	1.06568	2.84e-11
hsa-miR-375	7398	USP1	6.9828	0.587332	3.57156	9.02e-06	24.306	17.1046	0.506924	0.0571211
hsa-miR-375	79602	ADIPOR2	6.9828	0.587332	3.57156	9.02e-06	15.4951	22.6576	-0.548189	0.0574324
hsa-miR-429	54206	ERRFI1	413.123	74.0038	2.4809	3.29e-12	98.5742	145.578	-0.562508	2.53e-07
hsa-miR-429	54206	ERRFI1	413.123	74.0038	2.4809	3.29e-12	98.5742	145.578	-0.562508	2.53e-07
hsa-miR-429	54206	ERRFI1	413.123	74.0038	2.4809	3.29e-12	98.5742	145.578	-0.562508	2.53e-07
hsa-miR-429	8314	BAP1	413.123	74.0038	2.4809	3.29e-12	32.1379	22.5548	0.510841	0.0346724
hsa-miR-429	8314	BAP1	413.123	74.0038	2.4809	3.29e-12	32.1379	22.5548	0.510841	0.0346724
hsa-miR-429	23414	ZFPM2	413.123	74.0038	2.4809	3.29e-12	-	-	-	-
hsa-miR-429	23414	ZFPM2	413.123	74.0038	2.4809	3.29e-12	-	-	-	-
hsa-miR-429	23414	ZFPM2	413.123	74.0038	2.4809	3.29e-12	-	-	-	-
hsa-miR-494	5728	PTEN	6.1479	2.51714	1.28831	1.59e-05	37.4717	47.3034	-0.336141	0.0738378
hsa-miR-494	5728	PTEN	6.1479	2.51714	1.28831	1.59e-05	37.4717	47.3034	-0.336141	0.0738378
hsa-miR-503	595	CCND1	16.4703	4.61475	1.83554	0	438.385	122.132	1.84376	0
hsa-miR-503	595	CCND1	16.4703	4.61475	1.83554	0	438.385	122.132	1.84376	0
hsa-miR-7	5894	RAF1	162.426	17.7039	3.19765	6.52e-13	88.548	65.2306	0.44091	0.0015919
hsa-miR-7	5894	RAF1	162.426	17.7039	3.19765	6.52e-13	88.548	65.2306	0.44091	0.0015919
hsa-miR-7	8660	IRS2	162.426	17.7039	3.19765	6.52e-13	34.7373	26.8052	0.37397	0.0821517
hsa-miR-7	8660	IRS2	162.426	17.7039	3.19765	6.52e-13	34.7373	26.8052	0.37397	0.0821517
hsa-miR-7	6622	SNCA	162.426	17.7039	3.19765	6.52e-13	-	-	-	-
hsa-miR-93	1869	E2F1	1751.01	542.191	1.69132	3.22e-11	6.21152	1.30256	2.2536	0.00246122
hsa-miR-93	1869	E2F1	1751.01	542.191	1.69132	3.22e-11	6.21152	1.30256	2.2536	0.00246122
hsa-miR-93	11334	TUSC2	1751.01	542.191	1.69132	3.22e-11	7.62937	10.0091	-0.391678	0.293178
hsa-miR-93	1026	CDKN1A	1751.01	542.191	1.69132	3.22e-11	150.663	280.324	-0.895767	7.82e-29
hsa-miR-93	1026	CDKN1A	1751.01	542.191	1.69132	3.22e-11	150.663	280.324	-0.895767	7.82e-29
hsa-miR-96	4286	MITF	42.504	2.51714	4.07774	3.38e-12	7.19051	27.2508	-1.92213	9.19e-10
hsa-miR-96	4286	MITF	42.504	2.51714	4.07774	3.38e-12	7.19051	27.2508	-1.92213	9.19e-10
hsa-miR-96	4286	MITF	42.504	2.51714	4.07774	3.38e-12	7.19051	27.2508	-1.92213	9.19e-10
hsa-miR-96	4286	MITF	42.504	2.51714	4.07774	3.38e-12	7.19051	27.2508	-1.92213	9.19e-10
hsa-miR-96	112	ADCY6	42.504	2.51714	4.07774	3.38e-12	33.2519	25.5712	0.378915	0.0855049
hsa-miR-96	112	ADCY6	42.504	2.51714	4.07774	3.38e-12	33.2519	25.5712	0.378915	0.0855049
hsa-miR-96	112	ADCY6	42.504	2.51714	4.07774	3.38e-12	33.2519	25.5712	0.378915	0.0855049
hsa-miR-96	112	ADCY6	42.504	2.51714	4.07774	3.38e-12	33.2519	25.5712	0.378915	0.0855049
hsa-miR-96	25924	MYRIP	42.504	2.51714	4.07774	3.38e-12	0.0675166	2.67367	-5.30743	0.00727514
hsa-miR-96	25924	MYRIP	42.504	2.51714	4.07774	3.38e-12	0.0675166	2.67367	-5.30743	0.00727514
hsa-miR-96	6259	RYK	42.504	2.51714	4.07774	3.38e-12	44.8985	39.5566	0.18275	0.279804
hsa-miR-96	1952	CELSR2	42.504	2.51714	4.07774	3.38e-12	8.43957	3.90767	1.11086	0.0308045
hsa-miR-96	3667	IRS1	42.504	2.51714	4.07774	3.38e-12	33.4882	25.5712	0.389132	0.076296
hsa-miR-99a	55225	RAVER2	50.3976	229.227	-2.18535	0	3.27455	2.19378	0.57788	0.383041
hsa-miR-99a	2261	FGFR3	50.3976	229.227	-2.18535	0	-	-	-	-
hsa-miR-99a	3480	IGF1R	50.3976	229.227	-2.18535	0	30.4837	30.8157	-0.0156278	0.578325
TPM: high-quality tags per million tags
