# Supplementary material for: A Systematic Analysis on DNA Methylation and the Expression of Both mRNA and microRNA in Bladder Cancer
Source: PLoS One. 2011 Nov 30;6(11):e28223. doi: 10.1371/journal.pone.0028223 (PMC3227661; doi:10.1371/journal.pone.0028223)
Supplement: Table S5 — Differentially methylated and expressed genes in bladder cancer. (XLS) [file pone.0028223.s005.xls]

## Sheet: Sheet1
Table S5. Differentially methylated and expressed genes in bladder cancer
Chr-site	GeneID-region	GeneSymbol-region	Methylation					Expression					Description	GO Function
			TPM-Ave-Ca	TPM-Ave-N	log2 Ratio(Ca/N)	P-value	FDR	TPM-Ave-Ca	TPM-Ave-N	log2 Ratio(Ca/N)	P-Value	FDR
chr3_64498404	56999_intron	ADAMTS9_intron	13.18	37.7	-1.51584	0	0	3.00449	8.26095	-1.45919	0.00170179	0.00684892	ADAM metallopeptidase with thrombospondin type 1 motif, 9	GO:0004222//metalloendopeptidase activity;GO:0008233//peptidase activity;GO:0008237//metallopeptidase activity;GO:0008270//zinc ion binding;GO:0046872//metal ion binding
chr11_69178475	595_downstream	CCND1_downstream	115.61	40.49	1.51347	3.52949e-57	2.65712e-54	438.385	122.132	1.84376	0	0	cyclin D1	GO:0004672//protein kinase activity;GO:0005515//protein binding;GO:0016538//cyclin-dependent protein kinase regulator activity;GO:0019899//enzyme binding;GO:0019901//protein kinase binding;GO:0032403//protein complex binding
chr19_51427243	374918_downstream	IGFL1_downstream	45.15	12.52	1.851	1.11108e-30	5.28289e-28	3.17328	0.514167	2.62567	0.00372	0.0137	IGF-like family member 1	-
chr4_16129182	9079_intron	LDB2_intron	25.76	4.27	2.59263	6.88361e-27	2.96126e-24	9.1485	21.9035	-1.25956	1.39e-05	8.87e-05	LIM domain binding 2	GO:0003712//transcription cofactor activity;GO:0019899//enzyme binding;GO:0030274//LIM domain binding
chr8_38407563	2260_intron	FGFR1_intron	19.55	2.94	2.73052	6.10256e-22	2.1204e-19	10.7689	77.1936	-2.84161	1.84e-42	6.74e-41	fibroblast growth factor receptor 1	GO:0000166//nucleotide binding;GO:0004713//protein tyrosine kinase activity;GO:0004713//protein tyrosine kinase activity;GO:0004872//receptor activity;GO:0005007//fibroblast growth factor receptor activity;GO:0005007//fibroblast growth factor receptor activity;GO:0005515//protein binding;GO:0005524//ATP binding;GO:0008201//heparin binding;GO:0016740//transferase activity;GO:0017134//fibroblast gr…
chr16_83410485	83716_upstream	CRISPLD2_upstream	55.76	26.21	1.08905	6.77557e-18	1.91283e-15	17.9932	92.4472	-2.36118	4.32e-41	1.55e-39	cysteine-rich secretory protein LCCL domain containing 2	GO:0008201//heparin binding
chr6_152355202	2099_intron	ESR1_intron	28.48	10.6	1.42588	2.49029e-14	4.9994e-12	4.05099	10.1119	-1.31971	0.00192786	0.00764318	estrogen receptor 1	GO:0003700//sequence-specific DNA binding transcription factor activity;GO:0003707//steroid hormone receptor activity;GO:0005496//steroid binding;GO:0005515//protein binding;GO:0008013//beta-catenin binding;GO:0008134//transcription factor binding;GO:0008270//zinc ion binding;GO:0030235//nitric-oxide synthase regulator activity;GO:0030284//estrogen receptor activity;GO:0030528//transcription regu…
chr20_57764768	116154_intron	PHACTR3_intron	23.64	8.1	1.54526	1.65339e-13	2.87245e-11	4.08475	1.50822	1.4374	0.0167557	0.0498952	phosphatase and actin regulator 3	GO:0003779//actin binding;GO:0004864//phosphoprotein phosphatase inhibitor activity
chr17_1907338	3090_CDSN	HIC1_CDSN	63.94	172.43	-1.43121	3.2252e-13	4.93838e-11	3.17328	11.3802	-1.84248	3.98e-05	0.0002313	hypermethylated in cancer 1	GO:0003677//DNA binding;GO:0003700//sequence-specific DNA binding transcription factor activity;GO:0005515//protein binding;GO:0008270//zinc ion binding;GO:0046872//metal ion binding
chr10_634035	22982_intron1	DIP2C_intron1	11.21	1.91	2.55023	1.89548e-12	2.55579e-10	11.9504	28.3135	-1.24443	1.37e-06	1.02e-05	DIP2 disco-interacting protein 2 homolog C (Drosophila)	GO:0003824//catalytic activity;GO:0008134//transcription factor binding
chr21_44621616	7226_intron	TRPM2_intron	11.52	2.06	2.48179	2.09774e-12	2.70728e-10	14.4485	3.53061	2.03293	1.23e-06	9.32e-06	transient receptor potential cation channel, subfamily M, member 2	GO:0005216//ion channel activity;GO:0005262//calcium channel activity;GO:0005272//sodium channel activity;GO:0016787//hydrolase activity;GO:0047631//ADP-ribose diphosphatase activity
chr6_33746448	3710_CDS	ITPR3_CDS	7.73	0.59	3.71364	2.75078e-12	3.40418e-10	25.3187	10.1462	1.31926	1.11e-06	8.44e-06	inositol 1,4,5-triphosphate receptor, type 3	GO:0000822//inositol hexakisphosphate binding;GO:0005216//ion channel activity;GO:0005220//inositol 1,4,5-trisphosphate-sensitive calcium-release channel activity;GO:0005220//inositol 1,4,5-trisphosphate-sensitive calcium-release channel activity;GO:0005262//calcium channel activity;GO:0005515//protein binding;GO:0035091//phosphoinositide binding;GO:0043533//inositol 1,3,4,5 tetrakisphosphate bin…
chr11_76049913	2615_CDSN	LRRC32_CDSN	13.18	3.09	2.09184	1.15108e-11	1.29986e-09	4.48985	20.2582	-2.17376	1.05e-09	1.19e-08	leucine rich repeat containing 32	GO:0005515//protein binding
chr17_714165	64359_intron1	NXN_intron1	13.48	3.68	1.8731	1.61771e-10	1.49126e-08	2.39684	5.82723	-1.28168	0.013116	0.0407693	nucleoredoxin	GO:0004791//thioredoxin-disulfide reductase activity;GO:0016491//oxidoreductase activity;GO:0047134//protein-disulfide reductase activity
chr19_14436867	5585_intron	PKN1_intron	11.67	2.94	1.98608	6.15285e-10	5.24385e-08	18.3645	42.0589	-1.19549	1.14e-08	1.15e-07	protein kinase N1	GO:0000166//nucleotide binding;GO:0003682//chromatin binding;GO:0004672//protein kinase activity;GO:0004674//protein serine/threonine kinase activity;GO:0004697//protein kinase C activity;GO:0005080//protein kinase C binding;GO:0005515//protein binding;GO:0005524//ATP binding;GO:0016740//transferase activity;GO:0017049//GTP-Rho binding;GO:0030374//ligand-dependent nuclear receptor transcription c…
chr12_2496031	775_intron	CACNA1C_intron	15.76	5.45	1.5322	1.8178e-09	1.3917e-07	4.05099	24.2687	-2.58275	3.22e-13	5.31e-12	calcium channel, voltage-dependent, L type, alpha 1C subunit	GO:0005244//voltage-gated ion channel activity;GO:0005245//voltage-gated calcium channel activity;GO:0005515//protein binding;GO:0005516//calmodulin binding;GO:0019904//protein domain specific binding;GO:0051721//protein phosphatase 2A binding
chr18_75308844	4772_intron	NFATC1_intron	15	5.01	1.58311	1.88038e-09	1.42751e-07	2.6669	8.638	-1.69553	0.00031878	0.00153254	nuclear factor of activated T-cells, cytoplasmic, calcineurin-dependent 1	GO:0003677//DNA binding;GO:0003700//sequence-specific DNA binding transcription factor activity;GO:0005515//protein binding;GO:0005528//FK506 binding;GO:0010843//promoter binding;GO:0016563//transcription activator activity
chr11_6607951	8642_CDS	DCHS1_CDS	15.3	5.3	1.5295	3.19919e-09	2.36897e-07	2.53187	13.9511	-2.4621	5.16e-08	4.71e-07	dachsous 1 (Drosophila)	GO:0005509//calcium ion binding
chr18_75322984	4772_intron	NFATC1_intron	8.48	1.62	2.38914	3.26129e-09	2.39532e-07	2.6669	8.638	-1.69553	0.00031878	0.00153254	nuclear factor of activated T-cells, cytoplasmic, calcineurin-dependent 1	GO:0003677//DNA binding;GO:0003700//sequence-specific DNA binding transcription factor activity;GO:0005515//protein binding;GO:0005528//FK506 binding;GO:0010843//promoter binding;GO:0016563//transcription activator activity
chr7_20221165	346389_intron1	7A5_intron1	27.12	13.11	1.0493	3.93181e-09	2.8416e-07	36.2226	10.7289	1.75538	2.06e-12	3.07e-11	metastasis associated in colon cancer 1	GO:0005515//protein binding;GO:0008083//growth factor activity
chrX_107387759	1288_intron	COL4A6_intron	18.94	7.8	1.27908	8.26686e-09	5.4513e-07	15.7989	37.3628	-1.24178	3.32e-08	3.12e-07	collagen, type IV, alpha 6	GO:0005201//extracellular matrix structural constituent;GO:0005515//protein binding
chr17_4446118	342527_intron	FLJ42461_intron	14.7	5.15	1.51185	8.48452e-09	5.55429e-07	0.168791	2.12522	-3.6543	0.00740436	0.0249761	smoothelin-like 2	-
chr4_19864237	9353_upstream_chr4:19862374-19865966	SLIT2_upstream_chr4:19862374-19865966	10.3	22.68	-1.13811	9.46334e-09	6.15049e-07	1.55288	11.5516	-2.89508	9.68e-08	8.54e-07	slit homolog 2 (Drosophila)	GO:0005095//GTPase inhibitor activity;GO:0005509//calcium ion binding;GO:0005515//protein binding;GO:0008201//heparin binding;GO:0042803//protein homodimerization activity;GO:0043237//laminin-1 binding;GO:0043394//proteoglycan binding;GO:0045499//chemorepellent activity;GO:0048495//Roundabout binding
chr16_45477721	84706_intron	GPT2_intron	11.21	3.39	1.72711	3.06707e-08	1.82289e-06	27.5805	5.34734	2.36676	9.39e-09	9.53e-08	glutamic pyruvate transaminase (alanine aminotransferase) 2	GO:0004021//L-alanine:2-oxoglutarate aminotransferase activity;GO:0008483//transaminase activity;GO:0030170//pyridoxal phosphate binding
chr16_258690	8786_CDSN	RGS11_CDSN	13.94	5.01	1.47732	3.36108e-08	1.98457e-06	0.20255	3.90767	-4.26996	0.000110493	0.000586035	regulator of G-protein signaling 11	GO:0004871//signal transducer activity;GO:0005096//GTPase activator activity
chr13_113565938	2621_intron	GAS6_intron	9.55	2.65	1.84857	8.43614e-08	4.64708e-06	0.101275	2.60511	-4.685	0.00182293	0.0072823	growth arrest-specific 6	GO:0005102//receptor binding;GO:0005509//calcium ion binding
chr8_143807241	51337_intron1	C8orf55_intron1	13.64	5.15	1.40379	1.38756e-07	7.28792e-06	80.1084	22.1092	1.85731	0	0	chromosome 8 open reading frame 55	-
chr12_112058992	8437_upstream	RASAL1_upstream	19.09	8.83	1.11161	1.98653e-07	1.01968e-05	3.10576	0.239945	3.69417	0.000530896	0.00241974	RAS protein activator like 1 (GAP1 like)	GO:0005099//Ras GTPase activator activity;GO:0005543//phospholipid binding;GO:0046872//metal ion binding
chr3_73525371	23024_intron	PDZRN3_intron	6.67	1.33	2.33072	2.1533e-07	1.09286e-05	10.0262	76.6109	-2.93377	3.33e-43	1.23e-41	PDZ domain containing ring finger 3	GO:0004842//ubiquitin-protein ligase activity;GO:0005515//protein binding;GO:0008270//zinc ion binding;GO:0016874//ligase activity;GO:0046872//metal ion binding
chr9_8785757	5789_intron	PTPRD_intron	10.91	3.68	1.56729	3.14879e-07	1.51309e-05	2.22805	15.2193	-2.77205	1.52e-09	1.69e-08	protein tyrosine phosphatase, receptor type, D	GO:0004872//receptor activity;GO:0005001//transmembrane receptor protein tyrosine phosphatase activity;GO:0005515//protein binding;GO:0016787//hydrolase activity
chr2_71626851	8291_intron	DYSF_intron	16.21	7.22	1.16798	5.89914e-07	2.71902e-05	10.2625	27.4908	-1.42156	8.78e-08	7.77e-07	dysferlin, limb girdle muscular dystrophy 2B (autosomal recessive)	-
chr15_58695792	6095_intron1	RORA_intron1	4.7	0.59	2.99541	6.46039e-07	2.93282e-05	11.7479	44.5954	-1.92449	1.38e-16	3.27e-15	RAR-related orphan receptor A	GO:0003700//sequence-specific DNA binding transcription factor activity;GO:0003707//steroid hormone receptor activity;GO:0004879//ligand-dependent nuclear receptor activity;GO:0005515//protein binding;GO:0008270//zinc ion binding;GO:0043565//sequence-specific DNA binding;GO:0046872//metal ion binding
chr22_47394723	25817_intron1	FAM19A5_intron1	8.03	2.21	1.86225	7.35938e-07	3.29132e-05	0.641407	3.63345	-2.50203	0.00597755	0.0207895	family with sequence similarity 19 (chemokine (C-C motif)-like), member A5	-
chr1_163023835	5087_intron	PBX1_intron	8.03	2.36	1.76914	1.67094e-06	6.83044e-05	59.8872	148.834	-1.31339	6.94e-30	2.23e-28	pre-B-cell leukemia homeobox 1	GO:0003677//DNA binding;GO:0003700//sequence-specific DNA binding transcription factor activity;GO:0005515//protein binding;GO:0008134//transcription factor binding;GO:0030528//transcription regulator activity;GO:0043565//sequence-specific DNA binding;GO:0046982//protein heterodimerization activity
chr14_102312941	7187_upstream	TRAF3_upstream	7.73	2.21	1.80675	1.87152e-06	7.61591e-05	8.47333	3.73628	1.18133	0.00944532	0.0308107	TNF receptor-associated factor 3	GO:0004842//ubiquitin-protein ligase activity;GO:0004871//signal transducer activity;GO:0005515//protein binding;GO:0008270//zinc ion binding;GO:0046872//metal ion binding
chr10_134349265	3632_intron	INPP5A_intron	13.94	6.04	1.20723	1.89396e-06	7.67266e-05	9.3848	40.5164	-2.11011	4.15e-17	1e-15	inositol polyphosphate-5-phosphatase, 40kDa	GO:0004437//inositol or phosphatidylinositol phosphatase activity;GO:0004445//inositol-polyphosphate 5-phosphatase activity;GO:0016787//hydrolase activity;GO:0042731//PH domain binding
chr5_965808	9319_intron	TRIP13_intron	3.64	0.29	3.62618	2.02297e-06	8.08651e-05	35.1761	3.29067	3.41814	7.48e-07	5.87e-06	thyroid hormone receptor interactor 13	GO:0000166//nucleotide binding;GO:0003712//transcription cofactor activity;GO:0005515//protein binding;GO:0005524//ATP binding;GO:0017111//nucleoside-triphosphatase activity;GO:0042802//identical protein binding
chr1_109607364	1952_CDS	CELSR2_CDS	18.33	9.13	1.00588	2.34026e-06	9.15234e-05	8.43957	3.90767	1.11086	0.00944532	0.0308045	cadherin, EGF LAG seven-pass G-type receptor 2 (flamingo homolog, Drosophila)	GO:0004930//G-protein coupled receptor activity;GO:0005509//calcium ion binding;GO:0005515//protein binding
chr1_10608604	5195_intron	PEX14_intron	3.48	9.87	-1.50131	2.40867e-06	9.29911e-05	12.9294	36.8829	-1.51229	1.85e-10	2.27e-09	peroxisomal biogenesis factor 14	GO:0003714//transcription corepressor activity;GO:0005515//protein binding;GO:0047485//protein N-terminus binding
chr5_1553370	79888_intron	AYTL2_intron	4.09	10.45	-1.35364	6.59936e-06	0.000233799	79.7708	39.2481	1.02324	7.06e-12	9.99e-11	lysophosphatidylcholine acyltransferase 1	GO:0005509//calcium ion binding;GO:0008415//acyltransferase activity;GO:0016740//transferase activity;GO:0047184//1-acylglycerophosphocholine O-acyltransferase activity;GO:0047192//1-alkylglycerophosphocholine O-acetyltransferase activity
chr12_2412496	775_intron	CACNA1C_intron	8.03	2.65	1.59921	7.52921e-06	0.000263639	4.05099	24.2687	-2.58275	3.22e-13	5.31e-12	calcium channel, voltage-dependent, L type, alpha 1C subunit	GO:0005244//voltage-gated ion channel activity;GO:0005245//voltage-gated calcium channel activity;GO:0005515//protein binding;GO:0005516//calmodulin binding;GO:0019904//protein domain specific binding;GO:0051721//protein phosphatase 2A binding
chr1_40889598	9783_intron1	RIMS3_intron1	11.06	4.56	1.27685	8.61065e-06	0.000293542	0.911474	4.38756	-2.26715	0.00342694	0.0127606	regulating synaptic membrane exocytosis 3	-
chr3_173971820	1894_intron	ECT2_intron	15.61	7.66	1.02728	8.69579e-06	0.00029533	41.7928	6.85556	2.60791	3.75e-10	4.46e-09	epithelial cell transforming sequence 2 oncogene	GO:0004871//signal transducer activity;GO:0005085//guanyl-nucleotide exchange factor activity;GO:0005089//Rho guanyl-nucleotide exchange factor activity;GO:0005515//protein binding
chr6_168786507	64094_intron	SMOC2_intron	2.27	0	7.27004	1.21213e-05	0.000392487	4.89495	89.5679	-4.19361	9.84e-68	4.11e-66	SPARC related modular calcium binding 2	GO:0005509//calcium ion binding
chr10_125590596	119587_intron	CPXM2_intron	3.79	0.59	2.68507	2.15562e-05	0.000664637	2.53187	37.8084	-3.90043	2.81e-28	8.78e-27	carboxypeptidase X (M14 family), member 2	GO:0004181//metallocarboxypeptidase activity;GO:0008270//zinc ion binding
chr4_169752166	23022_intron	PALLD_intron	4.7	1.03	2.18806	2.43135e-05	0.000737074	94.4894	678.152	-2.84338	0	0	palladin, cytoskeletal associated protein	GO:0003779//actin binding;GO:0005515//protein binding;GO:0051371//muscle alpha-actinin binding
chr9_139512081	375775_intron	PNPLA7_intron	2.58	0.15	4.12868	2.98144e-05	0.000883093	1.18154	3.83911	-1.7001	0.00982	0.0318	patatin-like phospholipase domain containing 7	GO:0016787//hydrolase activity
chr6_1715608	2762_intron	GMDS_intron	6.52	2.21	1.56059	6.60737e-05	0.00178716	19.2085	8.021	1.25989	5.15e-05	0.000293366	GDP-mannose 4,6-dehydratase	GO:0005488//binding;GO:0008446//GDP-mannose 4,6-dehydratase activity;GO:0016829//lyase activity;GO:0050662//coenzyme binding
chr5_15811108	23194_intron	FBXL7_intron	5.76	1.77	1.70418	6.62641e-05	0.00178695	3.51086	19.7097	-2.48901	1.03e-10	1.3e-09	F-box and leucine-rich repeat protein 7	GO:0004842//ubiquitin-protein ligase activity;GO:0005515//protein binding
chr20_33354739	55245_CDSN	C20orf44_CDSN	3.94	0.88	2.1567	0.00011882	0.00298172	43.5144	21.3893	1.0246	2.7e-07	2.26e-06	ubiquinol-cytochrome c reductase complex chaperone	-
chr16_8743742	18_intron	ABAT_intron	5.76	11.63	-1.01464	0.000127357	0.00315217	8.30454	3.94195	1.07499	0.00944532	0.0308169	4-aminobutyrate aminotransferase	GO:0003867//4-aminobutyrate transaminase activity;GO:0003867//4-aminobutyrate transaminase activity;GO:0005515//protein binding;GO:0016740//transferase activity;GO:0030170//pyridoxal phosphate binding;GO:0032145//succinate-semialdehyde dehydrogenase binding;GO:0042803//protein homodimerization activity;GO:0047298//(S)-3-amino-2-methylpropionate transaminase activity
chr17_37035606	3872_upstream	KRT17_upstream	10.3	4.86	1.08429	0.000135625	0.00332042	2593.48	570.108	2.18558	2.49e-12	3.66e-11	keratin 17	GO:0005200//structural constituent of cytoskeleton;GO:0005515//protein binding
chr9_23759752	1993_intron1	ELAVL2_intron1	7.88	3.24	1.28223	0.000140861	0.00343002	4.82743	1.33683	1.85244	0.00652002	0.0224645	ELAV (embryonic lethal, abnormal vision, Drosophila)-like 2 (Hu antigen B)	GO:0000166//nucleotide binding;GO:0003723//RNA binding;GO:0003730//mRNA 3'-UTR binding;GO:0005515//protein binding
chr8_27871988	286133_intron	SCARA5_intron	2.58	0.29	3.12868	0.000159307	0.00384807	3.20704	17.0703	-2.41218	2.42e-09	2.62e-08	scavenger receptor class A, member 5 (putative)	GO:0004872//receptor activity;GO:0005044//scavenger receptor activity;GO:0005515//protein binding;GO:0070287//ferritin receptor activity
chr6_168619201	64094_intron1	SMOC2_intron1	5.91	2.06	1.51927	0.0001813	0.0042876	4.89495	89.5679	-4.19361	9.84e-68	4.11e-66	SPARC related modular calcium binding 2	GO:0005509//calcium ion binding
chr18_20908031	25925_intron	ZNF521_intron	1.67	0	6.82258	0.000205429	0.00478311	1.11402	9.32356	-3.0651	3.09e-07	2.57e-06	zinc finger protein 521	-
chr18_75342280	4772_intron	NFATC1_intron	3.48	0.74	2.24285	0.000206249	0.00478985	2.6669	8.638	-1.69553	0.00031878	0.00153254	nuclear factor of activated T-cells, cytoplasmic, calcineurin-dependent 1	GO:0003677//DNA binding;GO:0003700//sequence-specific DNA binding transcription factor activity;GO:0005515//protein binding;GO:0005528//FK506 binding;GO:0010843//promoter binding;GO:0016563//transcription activator activity
chr5_145982969	5521_intron	PPP2R2B_intron	6.97	2.8	1.31685	0.000247691	0.00560812	2.63315	6.30711	-1.26019	0.0108351	0.0346003	protein phosphatase 2, regulatory subunit B, beta	GO:0008601//protein phosphatase type 2A regulator activity
chr2_196889322	57520_intron	HECW2_intron	8.03	3.53	1.18418	0.000285677	0.00617418	6.48159	2.94789	1.13667	0.0163771	0.0489294	HECT, C2 and WW domain containing E3 ubiquitin protein ligase 2	GO:0005515//protein binding;GO:0016874//ligase activity;GO:0016881//acid-amino acid ligase activity
chr22_20645668	8940_intron	TOP3B_intron	7.58	3.24	1.22564	0.000294499	0.00634965	23.0907	9.32356	1.30836	4.52e-06	3.14e-05	topoisomerase (DNA) III beta	GO:0000166//nucleotide binding;GO:0003677//DNA binding;GO:0003916//DNA topoisomerase activity;GO:0003917//DNA topoisomerase type I activity;GO:0005515//protein binding;GO:0005524//ATP binding
chr11_286687	80162_downstream	ATHL1_downstream	3.64	0.88	2.04122	0.000331096	0.0069886	16.474	6.92411	1.25049	0.000140404	0.000728262	ATH1, acid trehalase-like 1 (yeast)	GO:0016798//hydrolase activity, acting on glycosyl bonds
chr20_60314206	11047_intron	ADRM1_intron	4.7	1.47	1.67349	0.000338385	0.00710923	160.96	75.8568	1.08535	1.05e-13	1.92e-12	adhesion regulating molecule 1	GO:0002020//protease binding;GO:0061133//endopeptidase activator activity;GO:0070628//proteasome binding
chr5_73146150	64283_intron	RGNEF_intron	7.42	3.24	1.1965	0.000422503	0.0085966	7.66313	1.74817	2.13209	0.000126361	0.000661978	190 kDa guanine nucleotide exchange factor	GO:0003723//RNA binding;GO:0005085//guanyl-nucleotide exchange factor activity;GO:0005089//Rho guanyl-nucleotide exchange factor activity;GO:0046872//metal ion binding
chr14_93261943	145270_intron	PRIMA1_intron	6.97	2.94	1.24285	0.000433769	0.0087666	7.42682	20.5324	-1.46709	2.62e-06	1.88e-05	proline rich membrane anchor 1	GO:0019899//enzyme binding;GO:0043495//protein anchor
chr17_6840959	239_CDS	ALOX12_CDS	7.73	3.53	1.12868	0.000574327	0.0112062	7.62937	0.548445	3.79815	0.00028824	0.00140065	arachidonate 12-lipoxygenase	GO:0004052//arachidonate 12-lipoxygenase activity;GO:0005506//iron ion binding;GO:0005515//protein binding;GO:0016165//lipoxygenase activity;GO:0016491//oxidoreductase activity;GO:0046872//metal ion binding;GO:0047977//hepoxilin-epoxide hydrolase activity
chr15_35026501	4212_intron	MEIS2_intron	2.12	5.6	-1.39935	0.000578232	0.0112339	7.25803	22.6233	-1.64016	6.8e-08	6.08e-07	Meis homeobox 2	GO:0003700//sequence-specific DNA binding transcription factor activity;GO:0003704//specific RNA polymerase II transcription factor activity;GO:0003714//transcription corepressor activity;GO:0043565//sequence-specific DNA binding;GO:0043565//sequence-specific DNA binding
chr20_17366563	5126_intron	PCSK2_intron	7.27	3.24	1.16675	0.000602863	0.0115387	1.38409	5.07311	-1.87393	0.00324475	0.0121913	proprotein convertase subtilisin/kexin type 2	GO:0004252//serine-type endopeptidase activity;GO:0005515//protein binding;GO:0008233//peptidase activity;GO:0032403//protein complex binding
chr9_18485296	92949_intron1	ADAMTSL1_intron1	3.94	1.18	1.74166	0.000706417	0.0131855	0.843957	3.73628	-2.14636	0.00338621	0.0126583	ADAMTS-like 1	GO:0008233//peptidase activity;GO:0008237//metallopeptidase activity;GO:0008270//zinc ion binding
chr11_66988290	80194_downstream	TMEM134_downstream	6.52	2.8	1.21956	0.000760744	0.014112	23.9684	7.30117	1.71493	1.77e-08	1.74e-07	transmembrane protein 134	-
chr5_178592291	9509_intron	ADAMTS2_intron	4.39	1.47	1.57727	0.000821744	0.0150581	5.36757	12.8542	-1.2599	0.000632592	0.00282846	ADAM metallopeptidase with thrombospondin type 1 motif, 2	GO:0004222//metalloendopeptidase activity;GO:0008233//peptidase activity;GO:0008237//metallopeptidase activity;GO:0008270//zinc ion binding;GO:0046872//metal ion binding
chr1_29453714	10076_intron1	PTPRU_intron1	3.33	0.88	1.91569	0.000898224	0.0161323	20.1537	6.51278	1.6297	6.57e-07	5.21e-06	protein tyrosine phosphatase, receptor type, U	GO:0004725//protein tyrosine phosphatase activity;GO:0004725//protein tyrosine phosphatase activity;GO:0004872//receptor activity;GO:0005001//transmembrane receptor protein tyrosine phosphatase activity;GO:0005515//protein binding;GO:0008013//beta-catenin binding;GO:0016787//hydrolase activity
chr1_162911880	5087_intron	PBX1_intron	5.3	2.06	1.36315	0.000931593	0.0165996	59.8872	148.834	-1.31339	6.94e-30	2.23e-28	pre-B-cell leukemia homeobox 1	GO:0003677//DNA binding;GO:0003700//sequence-specific DNA binding transcription factor activity;GO:0005515//protein binding;GO:0008134//transcription factor binding;GO:0030528//transcription regulator activity;GO:0043565//sequence-specific DNA binding;GO:0046982//protein heterodimerization activity
chr1_40871466	9783_intron	RIMS3_intron	3.03	0.74	2.04122	0.00098251	0.0173021	0.911474	4.38756	-2.26715	0.00342694	0.0127606	regulating synaptic membrane exocytosis 3	-
chr2_26500385	92749_intron	MGC16372_intron	4.24	1.47	1.52664	0.00126703	0.0215969	5.33381	1.234	2.11182	0.00244598	0.00946164	chromosome 2 open reading frame 39	-
chrX_9868749	357_intron	APXL_intron	7.12	3.39	1.07224	0.00138249	0.0233011	5.73891	1.02833	2.48047	0.000520099	0.00238324	shroom family member 2	GO:0003779//actin binding;GO:0005515//protein binding;GO:0008013//beta-catenin binding;GO:0015280//ligand-gated sodium channel activity;GO:0019904//protein domain specific binding;GO:0051015//actin filament binding
chr16_17452839	64131_intron1	XYLT1_intron1	2.88	0.74	1.96722	0.00162899	0.0269036	2.8357	14.2596	-2.33015	9.57e-08	8.46e-07	xylosyltransferase I	GO:0008375//acetylglucosaminyltransferase activity;GO:0016757//transferase activity, transferring glycosyl groups;GO:0030158//protein xylosyltransferase activity
chr17_8967157	9423_intron	NTN1_intron	5	2.06	1.27826	0.00202986	0.0320031	6.7179	43.3614	-2.69033	3.8e-23	1.08e-21	netrin 1	GO:0005515//protein binding
chr6_1733533	2762_intron	GMDS_intron	3.33	1.03	1.69329	0.00205128	0.0322844	19.2085	8.021	1.25989	5.15e-05	0.000293366	GDP-mannose 4,6-dehydratase	GO:0005488//binding;GO:0008446//GDP-mannose 4,6-dehydratase activity;GO:0016829//lyase activity;GO:0050662//coenzyme binding
chr10_13536109	222389_intron	C10orf30_intron	6.06	2.8	1.11522	0.00221308	0.0342932	2.56563	6.03289	-1.23354	0.0161535	0.0485742	BEN domain containing 7	GO:0005515//protein binding
chr4_183959992	55714_CDSN	ODZ3_CDSN	3.03	0.88	1.77818	0.0023632	0.0360628	0.945232	4.76461	-2.33362	0.00199676	0.00788744	odz, odd Oz/ten-m homolog 3 (Drosophila)	-
chr17_23139348	4843_intron	NOS2A_intron	2.12	0.44	2.26361	0.00315201	0.0455604	3.13952	0.342778	3.1952	0.00372	0.0137	nitric oxide synthase 2, inducible	GO:0004517//nitric-oxide synthase activity;GO:0004517//nitric-oxide synthase activity;GO:0005515//protein binding;GO:0005516//calmodulin binding;GO:0010181//FMN binding;GO:0016491//oxidoreductase activity;GO:0020037//heme binding;GO:0034617//tetrahydrobiopterin binding;GO:0034618//arginine binding;GO:0042803//protein homodimerization activity;GO:0046872//metal ion binding;GO:0050660//FAD or FADH2…
chr: chrmosome; TPM: high-quality tags per million tags; Ave: average
