# Supplementary material for: A Systematic Analysis on DNA Methylation and the Expression of Both mRNA and microRNA in Bladder Cancer
Source: PLoS One. 2011 Nov 30;6(11):e28223. doi: 10.1371/journal.pone.0028223 (PMC3227661; doi:10.1371/journal.pone.0028223)
Supplement: Table S6 — Enriched GO terms and KEGG pathways in differentially methylated genomic loci in bladder cancer. (XLS) [file pone.0028223.s006.xls]

## Sheet: Sheet1
Table S6. Enriched GO terms and KEGG pathways in differentially methylated genomic loci in bladder cancer
GOID	Ontology Source	GOTerm	Nr. Genes	% Associated Genes	Term PValue	Term PValue Corrected with Benjamini-Hochberg	Associated Genes Found	All Associated Genes
GO:0010975	GO_BiologicalProcess_16.11.2010_17h17	regulation of neuron projection development	12	10.7143	1.13005e-07	2.03409e-06	[CDH4, DSCAM, EPHB2, KALRN, LZTS1, MAG, NTN1, PTPRF, ROBO2, RTN4R, SLIT2, XYLT1]	[ACSL6, ACTR3, ADNP, AKAP5, AKT1, AMIGO1, ANAPC2, APOE, ARHGDIA, ARHGEF1, ATF1, BARHL2, CACNA1A, CCDC88A, CDC20, CDH2, CDH4, CHRNA3, CHRNB2, CNTF, DBN1, DCC, DISC1, DSCAM, EFNA1, EP300, EPHB2, FEZ1, FIG4, FKBP4, FREQ, FRMD7, FYCO1, HDAC2, IL1RAPL1, ILK, INPP5J, INPPL1, ISLR2, ITM2C, KALRN, KATNA1, KATNB1, KLK9, LGALS1, LIMK1, LINGO1, LRRC4C, LZTS1, MAG, MAP1B, MAPT, METRN, NDEL1, NEDD4, NEFL, NEF…
GO:0045664	GO_BiologicalProcess_16.11.2010_17h17	regulation of neuron differentiation	14	7.65027	6.66959e-07	2.40105e-06	[CDH4, DSCAM, EPHB2, KALRN, LZTS1, MAG, NTN1, PBX1, PTPRF, ROBO2, RTN4R, SLIT2, TLX3, XYLT1]	[ACSL6, ACTR3, ADNP, ADRA2B, ADRA2C, AKAP5, AKT1, AMIGO1, ANAPC2, APOE, ARHGDIA, ARHGEF1, ARTN, ASCL1, ASPM, ATF1, ATN1, ATOH1, BARHL2, BCL2, BDNF, BMP2, BMP4, BMP6, BMP7, C21orf33, C5orf13, CACNA1A, CALR, CCDC88A, CCND2, CDC20, CDH2, CDH4, CDK5R1, CDK5RAP1, CDK5RAP2, CDK5RAP3, CHRNA3, CHRNB2, CNTF, CNTN4, CRX, DBN1, DCC, DISC1, DLL1, DNMT3B, DPYSL2, DSCAM, DTX1, EFNA1, EP300, EPHB2, EPX, EYA1, F…
GO:0010769	GO_BiologicalProcess_16.11.2010_17h17	regulation of cell morphogenesis involved in differentiation	11	10.1852	6.47821e-07	2.91519e-06	[CDH4, DSCAM, EPHB2, LZTS1, MAG, NTN1, PTPRF, ROBO2, RTN4R, SLIT2, XYLT1]	[ACTR3, ADNP, AKAP5, AMIGO1, ANAPC2, APOE, ARHGDIA, ARHGEF1, AXIN2, BAMBI, BARHL2, BCL9L, BMP2, CACNA1A, CDH2, CDH4, CHRNA3, CHRNB2, CITED1, CNTF, COL1A1, CTNNB1, DSCAM, EFNA1, EP300, EPB41L5, EPHB2, FYCO1, GREM1, ILK, ISLR2, KLK9, LEF1, LIMK1, LINGO1, LRRC4C, LZTS1, MAG, MAP1B, MAPT, METRN, NDEL1, NEDD4, NEFL, NEFM, NGF, NGFR, NKX2-1, NRCAM, NRP1, NTN1, NTRK3, NUMB, NUMBL, OMG, PDLIM5, PLXNA3, P…
GO:0022604	GO_BiologicalProcess_16.11.2010_17h17	regulation of cell morphogenesis	11	10.1852	6.47821e-07	2.91519e-06	[CDH4, DSCAM, EPHB2, LZTS1, MAG, NTN1, PTPRF, ROBO2, RTN4R, SLIT2, XYLT1]	[ACTR3, ADNP, AKAP5, AMIGO1, ANAPC2, APOE, ARHGDIA, ARHGEF1, AXIN2, BAMBI, BARHL2, BCL9L, BMP2, CACNA1A, CDH2, CDH4, CHRNA3, CHRNB2, CITED1, CNTF, COL1A1, CTNNB1, DSCAM, EFNA1, EP300, EPB41L5, EPHB2, FYCO1, GREM1, ILK, ISLR2, KLK9, LEF1, LIMK1, LINGO1, LRRC4C, LZTS1, MAG, MAP1B, MAPT, METRN, NDEL1, NEDD4, NEFL, NEFM, NGF, NGFR, NKX2-1, NRCAM, NRP1, NTN1, NTRK3, NUMB, NUMBL, OMG, PDLIM5, PLXNA3, P…
GO:0022008	GO_BiologicalProcess_16.11.2010_17h17	neurogenesis	28	4.2618	5.79401e-07	3.4764e-06	[BAIAP2, BRSK2, CDH4, CELSR2, CUX1, DSCAM, EPHB2, FGFR1, GATA2, JAG1, KALRN, LDB2, LZTS1, MAG, NTN1, PBX1, PRDM16, PTPRF, RASGRF1, ROBO2, RORA, RTN4R, RTN4RL1, SKI, SLIT2, TLX3, WNT9A, XYLT1]	[ABI2, ABT1, ACSL4, ACSL6, ACTB, ACTR3, ADCY1, ADM, ADNP, ADNP2, ADORA2A, ADRA2B, ADRA2C, AFG3L2, AGER, AGRN, AGXT, AKAP5, AKT1, ALCAM, ALDH1A2, ALKBH1, ALMS1, ALS2, AMIGO1, ANAPC2, APBB1, APC, APOE, APP, ARHGDIA, ARHGEF1, ARHGEF7, ARTN, ARX, ASCL1, ASCL2, ASPM, ATF1, ATF5, ATL1, ATN1, ATOH1, ATP2B2, ATP7A, ATXN10, AXIN1, AZU1, B3GNT2, BAI1, BAIAP2, BARHL1, BARHL2, BBS4, BCL11B, BCL2, BDNF, BMP2,…
GO:0050767	GO_BiologicalProcess_16.11.2010_17h17	regulation of neurogenesis	15	6.75676	1.28629e-06	3.85888e-06	[CDH4, DSCAM, EPHB2, KALRN, LZTS1, MAG, NTN1, PBX1, PTPRF, ROBO2, RTN4R, SKI, SLIT2, TLX3, XYLT1]	[ACSL6, ACTR3, ADNP, ADRA2B, ADRA2C, AKAP5, AKT1, AMIGO1, ANAPC2, APOE, ARHGDIA, ARHGEF1, ARTN, ASCL1, ASCL2, ASPM, ATF1, ATF5, ATN1, ATOH1, BARHL2, BCL2, BDNF, BMP2, BMP4, BMP6, BMP7, BMPR1A, C21orf33, C5orf13, CACNA1A, CALR, CCDC88A, CCND2, CDC20, CDH2, CDH4, CDK5R1, CDK5RAP1, CDK5RAP2, CDK5RAP3, CHRNA3, CHRNB2, CNTF, CNTN4, CRX, DBN1, DCC, DISC1, DLL1, DLL3, DLX1, DNMT3B, DPYSL2, DRD2, DRD3, D…
GO:0048699	GO_BiologicalProcess_16.11.2010_17h17	generation of neurons	27	4.41899	4.65313e-07	4.18781e-06	[BAIAP2, BRSK2, CDH4, CELSR2, CUX1, DSCAM, EPHB2, FGFR1, GATA2, JAG1, KALRN, LDB2, LZTS1, MAG, NTN1, PBX1, PTPRF, RASGRF1, ROBO2, RORA, RTN4R, RTN4RL1, SKI, SLIT2, TLX3, WNT9A, XYLT1]	[ABI2, ABT1, ACSL4, ACSL6, ACTB, ACTR3, ADCY1, ADM, ADNP, ADNP2, ADORA2A, ADRA2B, ADRA2C, AFG3L2, AGER, AGRN, AKAP5, AKT1, ALCAM, ALDH1A2, ALKBH1, ALMS1, ALS2, AMIGO1, ANAPC2, APBB1, APC, APOE, APP, ARHGDIA, ARHGEF1, ARTN, ARX, ASCL1, ASCL2, ASPM, ATF1, ATF5, ATL1, ATN1, ATOH1, ATP2B2, ATP7A, ATXN10, AXIN1, B3GNT2, BAI1, BAIAP2, BARHL1, BARHL2, BBS4, BCL11B, BCL2, BDNF, BMP2, BMP4, BMP6, BMP7, BM…
GO:0051960	GO_BiologicalProcess_16.11.2010_17h17	regulation of nervous system development	15	6.19835	3.7555e-06	9.65701e-06	[CDH4, DSCAM, EPHB2, KALRN, LZTS1, MAG, NTN1, PBX1, PTPRF, ROBO2, RTN4R, SKI, SLIT2, TLX3, XYLT1]	[ACSL6, ACTR3, ADNP, ADRA2B, ADRA2C, AGRN, AKAP5, AKT1, AMIGO1, ANAPC2, APOE, ARHGDIA, ARHGEF1, ARTN, ASCL1, ASCL2, ASPM, ATF1, ATF5, ATN1, ATOH1, BARHL2, BCL2, BDNF, BMP2, BMP4, BMP6, BMP7, BMPR1A, C11orf9, C21orf33, C5orf13, CACNA1A, CALR, CCDC88A, CCND2, CDC20, CDH2, CDH4, CDK5R1, CDK5RAP1, CDK5RAP2, CDK5RAP3, CHRD, CHRNA3, CHRNB2, CNTF, CNTN4, CRX, DBN1, DCC, DISC1, DLL1, DLL3, DLX1, DNMT3B, …
GO:0030182	GO_BiologicalProcess_16.11.2010_17h17	neuron differentiation	21	4.61538	4.95845e-06	1.11565e-05	[BAIAP2, BRSK2, CDH4, CELSR2, CUX1, DSCAM, EPHB2, FGFR1, GATA2, JAG1, KALRN, LDB2, NTN1, RASGRF1, ROBO2, RORA, RTN4R, RTN4RL1, SLIT2, TLX3, WNT9A]	[ABI2, ABT1, ACSL4, ACSL6, ACTB, ADCY1, ADM, ADNP2, ADORA2A, AFG3L2, AGER, AGRN, ALCAM, ALDH1A2, ALKBH1, ALMS1, ALS2, AMIGO1, APBB1, APC, APOE, APP, ARX, ASCL1, ATL1, ATOH1, ATP2B2, ATP7A, ATXN10, AXIN1, B3GNT2, BAI1, BAIAP2, BARHL2, BBS4, BCL11B, BCL2, BDNF, BMP4, BMP7, BMPR1B, BRSK1, BRSK2, BTG2, BTG4, C1orf187, C21orf33, C5orf13, CABP4, CACNA1A, CACNA1F, CCDC64, CCK, CCKAR, CD44, CDH1, CDH4, C…
GO:0060284	GO_BiologicalProcess_16.11.2010_17h17	regulation of cell development	15	5.45455	1.74712e-05	3.49424e-05	[CDH4, DSCAM, EPHB2, KALRN, LZTS1, MAG, NTN1, PBX1, PTPRF, ROBO2, RTN4R, SKI, SLIT2, TLX3, XYLT1]	[ACSL6, ACTR3, ADNP, ADRA2B, ADRA2C, AGRN, AKAP5, AKT1, AMIGO1, ANAPC2, APOE, ARHGDIA, ARHGEF1, ARTN, ASCL1, ASCL2, ASPM, ATF1, ATF5, ATN1, ATOH1, AXIN2, B4GALT1, BAMBI, BARHL2, BAX, BCL2, BCL9L, BDNF, BMP2, BMP4, BMP6, BMP7, BMPR1A, BOC, BTG1, C21orf33, C5orf13, CACNA1A, CALR, CASP6, CAV3, CCDC88A, CCND2, CDC20, CDH2, CDH4, CDK5R1, CDK5RAP1, CDK5RAP2, CDK5RAP3, CHRNA3, CHRNB2, CITED1, CNTF, CNTN…
GO:0045596	GO_BiologicalProcess_16.11.2010_17h17	negative regulation of cell differentiation	13	5.2	0.00010419	0.000187543	[CCND1, EPHB2, JAG1, LDB2, MAG, NTN1, PBX1, PRDM16, RTN4R, SKI, TLX3, WNT9A, XYLT1]	[ABCA1, ABCA5, ABCG1, ADIPOQ, APC, ARHGDIA, ARHGEF1, ARTN, ASCL1, ASCL2, ASPM, ATF5, AXIN1, AXIN2, BCL6, BDNF, BMP4, BMP7, BMPR1A, C10orf49, C14orf169, C1QC, C21orf33, CALCA, CALR, CARTPT, CAV1, CCDC85B, CCND1, CD74, CDK6, CDX2, CETP, CHRD, CITED1, CNTF, CNTN4, CREBBP, CSRP1, CTLA4, CTNNB1, DICER1, DLL1, DLL3, DLX1, DRD3, DTX1, DYNLT1, EFEMP1, ENPP1, EPHB2, EREG, F2, FGF10, FGF23, FGF4, FLT3, FOX…
GO:0031175	GO_BiologicalProcess_16.11.2010_17h17	neuron projection development	13	5.01931	0.000148309	0.000242688	[BAIAP2, CDH4, CELSR2, DSCAM, EPHB2, FGFR1, KALRN, NTN1, RASGRF1, ROBO2, RTN4R, RTN4RL1, SLIT2]	[ABI2, ACSL4, ACTB, ADCY1, ADM, ADORA2A, AFG3L2, AGER, ALCAM, ALKBH1, ALS2, AMIGO1, APBB1, APC, APOE, APP, ARX, ATL1, ATOH1, ATP7A, ATXN10, B3GNT2, BAI1, BAIAP2, BBS4, BCL11B, BCL2, BDNF, BMP7, BMPR1B, C1orf187, C5orf13, CACNA1A, CACNA1F, CCDC64, CCK, CCKAR, CD44, CDH1, CDH4, CDK5, CDK5R1, CELSR2, CELSR3, CHAT, CHRNB2, CHST3, CLU, CNTN2, CNTN4, CREB1, CTNNA2, DCC, DCLK1, DCX, DLX5, DMD, DOCK7, DP…
GO:0048667	GO_BiologicalProcess_16.11.2010_17h17	cell morphogenesis involved in neuron differentiation	11	5.5	0.000219305	0.000328958	[BAIAP2, CDH4, CELSR2, DSCAM, EPHB2, KALRN, NTN1, ROBO2, RTN4R, RTN4RL1, SLIT2]	[ACTB, ADCY1, AFG3L2, ALCAM, ALS2, AMIGO1, APBB1, APC, APOE, APP, ARX, ATL1, ATOH1, B3GNT2, BAI1, BAIAP2, BCL11B, BCL2, BDNF, BMP7, BMPR1B, C1orf187, C21orf33, C5orf13, CABP4, CACNA1A, CACNA1F, CCK, CCKAR, CDH4, CDK5, CDK5R1, CELSR2, CELSR3, CHRNB2, CHST3, CLIC5, CNTN2, CNTN4, CREB1, CTNNA2, DCC, DCLK1, DCX, DLX5, DOCK7, DPYSL5, DRD2, DSCAM, DSCAML1, DVL1, EFNA2, EFNA5, EFNB1, EFNB3, EGR2, EPHA4,…
GO:0048812	GO_BiologicalProcess_16.11.2010_17h17	neuron projection morphogenesis	11	5.26316	0.000320497	0.000443766	[BAIAP2, CDH4, CELSR2, DSCAM, EPHB2, KALRN, NTN1, ROBO2, RTN4R, RTN4RL1, SLIT2]	[ACTB, ADCY1, ADM, ADORA2A, AFG3L2, ALCAM, ALS2, AMIGO1, APBB1, APC, APOE, APP, ARX, ATL1, ATOH1, ATP7A, B3GNT2, BAI1, BAIAP2, BCL11B, BCL2, BDNF, BMP7, BMPR1B, C1orf187, C5orf13, CACNA1A, CACNA1F, CCK, CCKAR, CDH4, CDK5, CDK5R1, CELSR2, CELSR3, CHRNB2, CHST3, CLU, CNTN2, CNTN4, CREB1, CTNNA2, DCC, DCLK1, DCX, DLX5, DMD, DOCK7, DPYSL5, DRD2, DSCAM, DSCAML1, DTNBP1, DVL1, EFNA2, EFNA5, EFNB1, EFNB…
GO:0032990	GO_BiologicalProcess_16.11.2010_17h17	cell part morphogenesis	11	4.43548	0.00132393	0.00148942	[BAIAP2, CDH4, CELSR2, DSCAM, EPHB2, KALRN, NTN1, ROBO2, RTN4R, RTN4RL1, SLIT2]	[ACTB, ADCY1, ADM, ADORA2A, AFG3L2, ALCAM, ALMS1, ALS2, AMIGO1, APBB1, APC, APOE, APP, ARL6, ARX, ATL1, ATOH1, ATP7A, B3GNT2, BAI1, BAIAP2, BBS1, BBS10, BBS2, BBS4, BBS5, BBS7, BCL11B, BCL2, BDNF, BMP7, BMPR1B, C1orf187, C2CD3, C5orf13, CACNA1A, CACNA1F, CBY1, CCK, CCKAR, CDH4, CDK5, CDK5R1, CELSR2, CELSR3, CHRNB2, CHST3, CLU, CNTN2, CNTN4, COL4A3BP, COQ7, CREB1, CTNNA2, DCC, DCLK1, DCX, DLX5, DM…
GO:0048858	GO_BiologicalProcess_16.11.2010_17h17	cell projection morphogenesis	11	4.5082	0.00116166	0.00149356	[BAIAP2, CDH4, CELSR2, DSCAM, EPHB2, KALRN, NTN1, ROBO2, RTN4R, RTN4RL1, SLIT2]	[ACTB, ADCY1, ADM, ADORA2A, AFG3L2, ALCAM, ALMS1, ALS2, AMIGO1, APBB1, APC, APOE, APP, ARL6, ARX, ATL1, ATOH1, ATP7A, B3GNT2, BAI1, BAIAP2, BBS1, BBS10, BBS2, BBS4, BBS5, BBS7, BCL11B, BCL2, BDNF, BMP7, BMPR1B, C1orf187, C2CD3, C5orf13, CACNA1A, CACNA1F, CBY1, CCK, CCKAR, CDH4, CDK5, CDK5R1, CELSR2, CELSR3, CHRNB2, CHST3, CLU, CNTN2, CNTN4, CREB1, CTNNA2, DCC, DCLK1, DCX, DLX5, DMD, DNAI2, DOCK7,…
GO:0007268	GO_BiologicalProcess_16.11.2010_17h17	synaptic transmission	12	4.21053	0.00126318	0.00151582	[ABAT, ACCN1, CHRM1, GABRG3, PDYN, PRIMA1, PTPRF, RIMS1, ROBO2, SLC6A1, SNAPIN, SYN3]	[ABAT, ACCN1, ACHE, ADNP, ADORA1, ADORA2A, AGRN, AKAP5, AKAP9, ALDH5A1, ALDH9A1, ALS2, AMPH, APBA1, APBA2, APBA3, APOE, APP, ATP1A2, ATXN1, ATXN3, BAIAP3, BSN, CACNA1A, CACNA1B, CACNA1E, CACNB2, CACNB4, CARTPT, CAV2, CBLN1, CDK5, CHAT, CHRM1, CHRNA1, CHRNA10, CHRNA3, CHRNA4, CHRNA5, CHRNA6, CHRNB1, CHRNB2, CHRNB3, CHRNB4, CHRNE, CLN3, CLN8, COLQ, COMT, CORT, CPLX1, CPLX3, CPNE6, CRH, CTNNA2, CTNN…
GO:0000904	GO_BiologicalProcess_16.11.2010_17h17	cell morphogenesis involved in differentiation	11	4.34783	0.00155254	0.00164387	[BAIAP2, CDH4, CELSR2, DSCAM, EPHB2, KALRN, NTN1, ROBO2, RTN4R, RTN4RL1, SLIT2]	[ACTB, ADCY1, AFG3L2, ALCAM, ALS2, AMELX, AMIGO1, ANTXR1, APBB1, APC, APOE, APP, ARX, ATL1, ATOH1, B3GNT2, BAI1, BAIAP2, BCL11B, BCL2, BDNF, BMP2, BMP4, BMP7, BMPR1B, BVES, C1orf187, C21orf33, C22orf28, C5orf13, CABP4, CACNA1A, CACNA1F, CCK, CCKAR, CDH4, CDK5, CDK5R1, CELSR2, CELSR3, CHRNB2, CHST3, CITED1, CLIC5, CNTN2, CNTN4, COL18A1, CREB1, CRYAA, CRYGB, CTNNA2, CTNNB1, CUL3, DAB2, DCC, DCLK1, …
GO:0045597	GO_BiologicalProcess_16.11.2010_17h17	positive regulation of cell differentiation	11	4.13534	0.00230174	0.00230174	[ADAMTS9, ALOX12, CDH4, DSCAM, EPHB2, JAG1, NTN1, PTPRF, ROBO2, SLIT2, TGFBR2]	[ACIN1, ACTR3, ACVR1, ACVR1B, ACVR2A, ACVR2B, ADA, ADAMTS20, ADAMTS9, ADIG, ADNP, ADRA2B, ADRA2C, AGTR1, AGXT, AKAP5, AKT1, ALOX12, AMIGO1, ANAPC2, ANKRD54, AP3B1, APC, APOB, ARHGDIA, ARHGEF1, ARNT, ASCL1, ATOH1, AXIN2, BAD, BAMBI, BCL2, BCL9L, BDNF, BMP2, BMP4, BMP6, BMP7, BMPR1A, BMPR1B, BMPR2, BOC, BTC, BTG1, CA2, CALCA, CAMK1, CCL5, CCNE1, CD27, CD276, CD36, CD74, CD80, CD83, CD86, CDH4, CDKN…
GOID	Ontology Source	GOTerm	Nr. Genes	% Associated Genes	Term PValue	Term PValue Corrected with Benjamini-Hochberg	Associated Genes Found	All Associated Genes
GO:0005089	GO_MolecularFunction_16.11.2010_17h17	Rho guanyl-nucleotide exchange factor activity	5	7.57576	0.0030632	0.015316	[DOCK2, ECT2, KALRN, RASGRF1, RGNEF]	[ABR, AKAP13, ALS2, ALS2CL, ARHGEF1, ARHGEF10, ARHGEF10L, ARHGEF11, ARHGEF12, ARHGEF15, ARHGEF16, ARHGEF17, ARHGEF18, ARHGEF19, ARHGEF2, ARHGEF3, ARHGEF4, ARHGEF5, ARHGEF6, ARHGEF7, ARHGEF9, BCR, C9orf100, DNMBP, DOCK10, DOCK2, ECT2, FARP1, FARP2, FGD1, FGD3, FGD4, FGD5, FGD6, ITSN1, ITSN2, KALRN, MCF2, MCF2L, MCF2L2, MRAP, NGEF, OBSCN, PLEKHG1, PLEKHG2, PLEKHG3, PLEKHG4, PLEKHG4B, PLEKHG5, PLEKH…
GO:0005275	GO_MolecularFunction_16.11.2010_17h17	amine transmembrane transporter activity	5	6.75676	0.00501552	0.0167184	[OCA2, SLC6A1, SLC6A11, SLC6A13, SLC7A14]	[AQP9, CTNS, IMAA, OCA2, PDPN, SERINC1, SLC13A3, SLC17A6, SLC17A8, SLC18A1, SLC18A2, SLC18A3, SLC1A1, SLC1A2, SLC1A3, SLC1A4, SLC1A5, SLC1A6, SLC1A7, SLC22A16, SLC22A3, SLC22A4, SLC22A5, SLC25A12, SLC25A13, SLC25A15, SLC25A2, SLC25A22, SLC25A26, SLC32A1, SLC36A1, SLC36A2, SLC38A1, SLC38A2, SLC38A3, SLC38A4, SLC38A5, SLC3A1, SLC3A2, SLC43A1, SLC43A2, SLC44A1, SLC44A2, SLC5A7, SLC6A1, SLC6A11, SLC6…
GO:0005088	GO_MolecularFunction_16.11.2010_17h17	Ras guanyl-nucleotide exchange factor activity	5	6.09756	0.00771924	0.0192981	[DOCK2, ECT2, KALRN, RASGRF1, RGNEF]	[ABR, AKAP13, ALS2, ALS2CL, ARHGAP9, ARHGEF1, ARHGEF10, ARHGEF10L, ARHGEF11, ARHGEF12, ARHGEF15, ARHGEF16, ARHGEF17, ARHGEF18, ARHGEF19, ARHGEF2, ARHGEF3, ARHGEF4, ARHGEF5, ARHGEF6, ARHGEF7, ARHGEF9, BCR, C9orf100, DNMBP, DOCK10, DOCK2, ECT2, FARP1, FARP2, FGD1, FGD3, FGD4, FGD5, FGD6, ITSN1, ITSN2, KALRN, MADD, MCF2, MCF2L, MCF2L2, MRAP, NGEF, OBSCN, PLEKHG1, PLEKHG2, PLEKHG3, PLEKHG4, PLEKHG4B,…
GO:0019199	GO_MolecularFunction_16.11.2010_17h17	transmembrane receptor protein kinase activity	5	6.09756	0.00771924	0.0192981	[ALK, EPHB2, FGFR1, RORA, TGFBR2]	[ACVR1, ACVR1B, ACVR1C, ACVR2A, ACVR2B, ACVRL1, ALK, AMHR2, AXL, BMPR1A, BMPR1B, BMPR2, CRIM1, CSF1R, DDR1, DDR2, EFEMP1, EFNA3, EFNA4, EFNB3, EGFR, ENG, EPHA1, EPHA10, EPHA2, EPHA3, EPHA4, EPHA5, EPHA6, EPHA7, EPHA8, EPHB1, EPHB2, EPHB3, EPHB4, EPHB6, ERBB2, ERBB3, ERBB4, FGFR1, FGFR2, FGFR3, FGFR4, FGFRL1, FKBP1A, FLT1, FLT3, FLT4, IGF1R, IGF2R, INSR, INSRR, IRS1, KDR, KIT, LTBP1, LTBP4, LTK, M…
GO:0016820	GO_MolecularFunction_16.11.2010_17h17	hydrolase activity, acting on acid anhydrides, catalyzing transmembrane movement of substances	5	4.85437	0.0192866	0.0241082	[ABCB9, ABCC12, ATP1A4, ATP9A, KIAA0195]	[ABCA2, ABCA3, ABCA4, ABCA8, ABCB1, ABCB10, ABCB11, ABCB4, ABCB5, ABCB6, ABCB7, ABCB8, ABCB9, ABCC1, ABCC10, ABCC11, ABCC12, ABCC13, ABCC2, ABCC3, ABCC4, ABCC5, ABCC6, ABCC8, ABCC9, ABCD1, ABCD3, ABCD4, ABCF1, ABCG1, ABCG2, ATP10A, ATP10B, ATP10D, ATP11A, ATP11B, ATP11C, ATP12A, ATP13A1, ATP13A2, ATP13A3, ATP13A4, ATP13A5, ATP1A2, ATP1A3, ATP1A4, ATP1B1, ATP1B2, ATP1B3, ATP1B4, ATP2A1, ATP2A2, AT…
GO:0005342	GO_MolecularFunction_16.11.2010_17h17	organic acid transmembrane transporter activity	5	5.20833	0.0146337	0.0243895	[OCA2, SLC6A1, SLC6A11, SLC6A13, SLC7A14]	[ABCB11, AKR1C4, AQP9, BSG, CTNS, IMAA, OCA2, PDPN, SERINC1, SLC10A1, SLC10A2, SLC10A3, SLC10A4, SLC10A5, SLC10A6, SLC10A7, SLC13A2, SLC13A3, SLC13A5, SLC16A1, SLC16A2, SLC16A3, SLC16A4, SLC16A5, SLC16A6, SLC16A7, SLC16A8, SLC17A5, SLC17A6, SLC17A8, SLC1A1, SLC1A2, SLC1A3, SLC1A4, SLC1A5, SLC1A6, SLC1A7, SLC22A12, SLC22A16, SLC22A4, SLC22A5, SLC25A1, SLC25A10, SLC25A11, SLC25A12, SLC25A13, SLC25A…
GO:0015171	GO_MolecularFunction_16.11.2010_17h17	amino acid transmembrane transporter activity	5	7.93651	0.00249777	0.0249777	[OCA2, SLC6A1, SLC6A11, SLC6A13, SLC7A14]	[CTNS, IMAA, OCA2, PDPN, SERINC1, SLC13A3, SLC17A6, SLC17A8, SLC1A1, SLC1A2, SLC1A3, SLC1A4, SLC1A5, SLC1A6, SLC1A7, SLC22A16, SLC22A4, SLC22A5, SLC25A12, SLC25A13, SLC25A15, SLC25A2, SLC25A22, SLC25A26, SLC32A1, SLC36A1, SLC36A2, SLC38A1, SLC38A2, SLC38A3, SLC38A4, SLC38A5, SLC3A1, SLC3A2, SLC43A1, SLC43A2, SLC6A1, SLC6A11, SLC6A12, SLC6A13, SLC6A14, SLC6A15, SLC6A19, SLC6A20, SLC6A5, SLC6A6, SL…
GO:0005085	GO_MolecularFunction_16.11.2010_17h17	guanyl-nucleotide exchange factor activity	6	4.10959	0.0226328	0.0251476	[DOCK2, ECT2, KALRN, KNDC1, RASGRF1, RGNEF]	[ABR, AKAP13, ALS2, ALS2CL, ANKRD27, ARFGEF1, ARFGEF2, ARHGAP4, ARHGAP9, ARHGEF1, ARHGEF10, ARHGEF10L, ARHGEF11, ARHGEF12, ARHGEF15, ARHGEF16, ARHGEF17, ARHGEF18, ARHGEF19, ARHGEF2, ARHGEF3, ARHGEF4, ARHGEF5, ARHGEF6, ARHGEF7, ARHGEF9, BCAR3, BCR, C9orf100, CHRM4, CYTH1, CYTH2, CYTH3, CYTH4, DIS3, DNMBP, DOCK1, DOCK10, DOCK11, DOCK2, DOCK3, DOCK4, DOCK5, DOCK6, DOCK7, DOCK8, DOCK9, ECT2, EIF2B1, …
GO:0004725	GO_MolecularFunction_16.11.2010_17h17	protein tyrosine phosphatase activity	5	4.9505	0.0178698	0.0255283	[DUSP22, PTPRD, PTPRF, PTPRN2, PTPRU]	[ACP1, C2orf79, CDC14A, CDC14B, CDC14C, CDC25A, CDC25B, CDC25C, CDKN3, DAPP1, DNAJC6, DUPD1, DUSP1, DUSP10, DUSP11, DUSP12, DUSP13, DUSP14, DUSP15, DUSP16, DUSP18, DUSP19, DUSP2, DUSP21, DUSP22, DUSP23, DUSP26, DUSP28, DUSP3, DUSP4, DUSP5, DUSP6, DUSP7, DUSP8, DUSP9, EPM2A, EYA1, EYA2, EYA3, EYA4, MAP2K1, MTM1, MTMR1, MTMR14, MTMR2, MTMR3, MTMR4, MTMR6, MTMR7, MTMR9, POLG, PTEN, PTP4A1, PTP4A2, P…
GO:0042626	GO_MolecularFunction_16.11.2010_17h17	ATPase activity, coupled to transmembrane movement of substances	5	4.9505	0.0178698	0.0255283	[ABCB9, ABCC12, ATP1A4, ATP9A, KIAA0195]	[ABCA2, ABCA3, ABCA4, ABCA8, ABCB1, ABCB10, ABCB11, ABCB4, ABCB5, ABCB6, ABCB7, ABCB8, ABCB9, ABCC1, ABCC10, ABCC11, ABCC12, ABCC13, ABCC2, ABCC3, ABCC4, ABCC5, ABCC6, ABCC8, ABCC9, ABCD1, ABCD3, ABCD4, ABCF1, ABCG1, ABCG2, ATP10A, ATP10B, ATP10D, ATP11A, ATP11B, ATP11C, ATP12A, ATP13A1, ATP13A2, ATP13A3, ATP13A4, ATP13A5, ATP1A2, ATP1A3, ATP1A4, ATP1B1, ATP1B2, ATP1B3, ATP1B4, ATP2A1, ATP2A2, AT…
GO:0015399	GO_MolecularFunction_16.11.2010_17h17	primary active transmembrane transporter activity	5	4.46429	0.0265697	0.0265697	[ABCB9, ABCC12, ATP1A4, ATP9A, KIAA0195]	[ABCA2, ABCA3, ABCA4, ABCA8, ABCB1, ABCB10, ABCB11, ABCB4, ABCB5, ABCB6, ABCB7, ABCB8, ABCB9, ABCC1, ABCC10, ABCC11, ABCC12, ABCC13, ABCC2, ABCC3, ABCC4, ABCC5, ABCC6, ABCC8, ABCC9, ABCD1, ABCD3, ABCD4, ABCF1, ABCG1, ABCG2, ATP10A, ATP10B, ATP10D, ATP11A, ATP11B, ATP11C, ATP12A, ATP13A1, ATP13A2, ATP13A3, ATP13A4, ATP13A5, ATP1A2, ATP1A3, ATP1A4, ATP1B1, ATP1B2, ATP1B3, ATP1B4, ATP2A1, ATP2A2, AT…
GO:0015405	GO_MolecularFunction_16.11.2010_17h17	P-P-bond-hydrolysis-driven transmembrane transporter activity	5	4.46429	0.0265697	0.0265697	[ABCB9, ABCC12, ATP1A4, ATP9A, KIAA0195]	[ABCA2, ABCA3, ABCA4, ABCA8, ABCB1, ABCB10, ABCB11, ABCB4, ABCB5, ABCB6, ABCB7, ABCB8, ABCB9, ABCC1, ABCC10, ABCC11, ABCC12, ABCC13, ABCC2, ABCC3, ABCC4, ABCC5, ABCC6, ABCC8, ABCC9, ABCD1, ABCD3, ABCD4, ABCF1, ABCG1, ABCG2, ATP10A, ATP10B, ATP10D, ATP11A, ATP11B, ATP11C, ATP12A, ATP13A1, ATP13A2, ATP13A3, ATP13A4, ATP13A5, ATP1A2, ATP1A3, ATP1A4, ATP1B1, ATP1B2, ATP1B3, ATP1B4, ATP2A1, ATP2A2, AT…
GO:0046943	GO_MolecularFunction_16.11.2010_17h17	carboxylic acid transmembrane transporter activity	5	5.26316	0.0140375	0.028075	[OCA2, SLC6A1, SLC6A11, SLC6A13, SLC7A14]	[ABCB11, AKR1C4, AQP9, BSG, CTNS, IMAA, OCA2, PDPN, SERINC1, SLC10A1, SLC10A2, SLC10A3, SLC10A4, SLC10A5, SLC10A6, SLC10A7, SLC13A2, SLC13A3, SLC13A5, SLC16A1, SLC16A2, SLC16A3, SLC16A4, SLC16A5, SLC16A6, SLC16A7, SLC16A8, SLC17A5, SLC17A6, SLC17A8, SLC1A1, SLC1A2, SLC1A3, SLC1A4, SLC1A5, SLC1A6, SLC1A7, SLC22A16, SLC22A4, SLC22A5, SLC25A1, SLC25A10, SLC25A11, SLC25A12, SLC25A13, SLC25A15, SLC25A…
GOID	Ontology Source	GOTerm	Nr. Genes	% Associated Genes	Term PValue	Term PValue Corrected with Benjamini-Hochberg	Associated Genes Found	All Associated Genes
KEGG:04360	KEGG_15.03.2011	Axon guidance	7	5.38462	0.000749103	0.0104874	[EPHB2, GNAI2, NFATC1, NTN1, ROBO2, SLIT1, SLIT2]	[ABL1, ABLIM1, ABLIM2, ABLIM3, ARHGEF12, CDC42, CDK5, CFL1, CFL2, CHP, CHP2, CXCL12, CXCR4, DCC, DPYSL2, DPYSL5, EFNA1, EFNA2, EFNA3, EFNA4, EFNA5, EFNB1, EFNB2, EFNB3, EPHA1, EPHA2, EPHA3, EPHA4, EPHA5, EPHA6, EPHA7, EPHA8, EPHB1, EPHB2, EPHB3, EPHB4, EPHB6, FES, FYN, GNAI1, GNAI2, GNAI3, GSK3B, HRAS, ITGB1, KRAS, L1CAM, LIMK1, LIMK2, LOC642132, LRRC4C, MAPK1, MAPK3, MET, NCK1, NCK2, NFAT5, NFAT…
