# Supplementary material for: A Systematic Analysis on DNA Methylation and the Expression of Both mRNA and microRNA in Bladder Cancer
Source: PLoS One. 2011 Nov 30;6(11):e28223. doi: 10.1371/journal.pone.0028223 (PMC3227661; doi:10.1371/journal.pone.0028223)
Supplement: Table S8 — Enriched GO terms and KEGG pathways in targets of differentially expressed miRNAs in bladder cancer. (XLS) [file pone.0028223.s008.xls]

## Sheet: Sheet1
Table S8. Enriched GO terms and KEGG pathways in targets of differentially expressed miRNAs in bladder cancer
GOID	Ontology Source	GOTerm	Nr. Genes	% Associated Genes	Term PValue	Term PValue Corrected with Benjamini-Hochberg	Associated Genes Found	All Associated Genes
GO:0072358	GO_BiologicalProcess_16.11.2010_17h17	cardiovascular system development	36	8.25688	1.08224e-13	1.58008e-11	[ADIPOR2, B4GALT1, CAV1, CDX2, CTGF, CTNNB1, DICER1, ELK3, ERBB3, ERBB4, ERRFI1, GATA6, GJA1, HAND2, HOXA7, IL8, JAG1, LMO2, MAP3K7IP2, MYH9, NOTCH1, PGF, PTEN, RECK, SGPL1, SMAD2, SOCS3, SOX4, TEAD1, TGFB2, TGFBR1, TGFBR2, THBS1, VEGFA, WNT3A, ZFPM2]	[AAMP, ACTC1, ACVR1, ACVR2B, ACVRL1, ADAM15, ADAMTS1, ADAP2, ADIPOR2, ADM, ADRA1B, ADRA2B, ADRBK1, AGGF1, AGXT, AKT1, ALDH1A2, ALPK3, AMOT, ANG, ANGPT1, ANGPTL3, ANGPTL6, ANPEP, ANXA2, ANXA2P2, APOB, APOE, APOLD1, ARHGAP22, ARHGAP24, ATG5, ATM, ATP5B, ATP7A, ATPIF1, B4GALT1, BAZ1B, BBS4, BBS5, BBS7, BCOR, BMP10, BMP2, BMP4, BMPER, BMPR1A, C1GALT1, C2CD3, CALCA, CALCRL, CASP3, CASP7, CASP8, CASQ2,…
GO:0048732	GO_BiologicalProcess_16.11.2010_17h17	gland development	24	12.3077	3.81319e-13	2.78363e-11	[B4GALT1, BCL2, BCL2L11, CAV1, CCND1, CEBPB, CTNNB1, ERBB3, ERBB4, ESR1, IGF1R, IRS1, IRS2, KIF2A, NCOA3, NOTCH1, PLAG1, PTEN, RARG, TGFB2, TGFBR1, USF2, VEGFA, WNT3A]	[AGPAT6, AHR, ALDH1A2, ALDH1A3, ALOX15B, APLN, APOA1, AREG, ASCL1, ATP7B, B4GALT1, BCAT2, BCL2, BCL2L11, BMP2, BMP4, BMP7, BMPR1A, BRCA2, BSX, BTRC, C21orf33, CAV1, CCL11, CCND1, CD44, CDH1, CDO1, CEBPB, CHGA, CHUK, CLCN2, COASY, CREB1, CRH, CRKL, CSF1, CTNNB1, CTNND1, CYP19A1, CYP7B1, DAG1, DKK3, DRD2, EDA, EGF, EGFR, EIF2AK3, ELF3, ELF5, ERBB2, ERBB3, ERBB4, ESR1, ESR2, EYA1, FEM1B, FGF10, FGF1…
GO:0010604	GO_BiologicalProcess_16.11.2010_17h17	positive regulation of macromolecule metabolic process	55	5.50551	5.76747e-13	2.80684e-11	[ACVR1B, APP, ATXN1, BCL2, BMPR2, CAV1, CCND1, CDC14B, CDK4, CEBPB, CTGF, CTNNB1, DDX5, E2F1, E2F3, ESR1, GATA6, GJA1, HAND2, HDAC4, HOXA1, HOXA7, IGF1R, IRS1, IRS2, ITCH, JAK2, JARID2, MAPK9, MITF, MYT1, NCOA3, NOTCH1, RARG, RB1, RHOG, RUNX1, SIRT1, SMAD2, SNCA, SOX4, SOX5, SP1, TEAD1, TGFB2, TGFBR1, THBS1, TRAF6, USF2, VAMP3, VEGFA, WNT1, WNT3A, ZEB1, ZFPM2]	[AATF, ABLIM3, ABRA, ACVR1, ACVR1B, ACVRL1, ADAM17, ADAM9, ADIPOQ, ADNP, ADORA1, ADRA1B, ADRA2A, ADRB2, AFAP1L2, AGRN, AGTR1, AGXT, AHR, AIFM2, AKAP5, AKIRIN2, AKT1, AKT2, AKTIP, ALDH1A2, ALOX12, ALX1, ALX4, AMELX, ANAPC1, ANAPC10, ANAPC11, ANAPC2, ANAPC4, ANAPC5, ANAPC7, ANGPT1, ANGPT4, ANKRD49, ANXA3, APC, APEX1, APOE, APP, AREG, ARHGEF11, ARID1A, ARID1B, ARNT, ARNT2, ARNTL, ARRB1, ARTN, ASCL1,…
GO:0001944	GO_BiologicalProcess_16.11.2010_17h17	vasculature development	27	10.1124	1.45635e-12	5.31569e-11	[B4GALT1, CAV1, CDX2, CTGF, CTNNB1, DICER1, ELK3, ERRFI1, GJA1, HAND2, HOXA7, IL8, JAG1, LMO2, MYH9, NOTCH1, PGF, PTEN, RECK, SGPL1, SOCS3, TGFB2, TGFBR1, TGFBR2, THBS1, VEGFA, ZFPM2]	[AAMP, ACVR1, ACVRL1, ADAM15, ADRA2B, AGGF1, AGXT, AKT1, ALDH1A2, AMOT, ANG, ANGPT1, ANGPTL3, ANGPTL6, ANPEP, ANXA2, ANXA2P2, APOB, APOE, APOLD1, ARHGAP22, ARHGAP24, ATP5B, ATP7A, ATPIF1, B4GALT1, BMP4, BMPER, C1GALT1, CALCA, CASP8, CAV1, CCBE1, CCM2, CD44, CDH13, CDH2, CDH5, CDX2, CDX4, CEACAM1, CHD7, CITED1, COL15A1, COL18A1, COL1A1, COL1A2, COL3A1, COL4A1, COL5A1, COL8A1, COL8A2, CRKL, CSPG4, …
GO:0009887	GO_BiologicalProcess_16.11.2010_17h17	organ morphogenesis	39	6.96429	2.10802e-12	6.15542e-11	[BCL2, BCL2L11, CCND1, CDK4, CDX2, CTGF, CTNNB1, ERBB3, ERBB4, ERRFI1, ESR1, GATA6, GJA1, HAND2, HOXA1, HOXA11, HOXA7, HOXC8, IGF1R, JAG1, NOTCH1, NOTCH2, RARG, RDH10, RYK, SGPL1, SMAD2, SOCS1, SOCS3, SP1, TGFB2, TGFBR1, TGFBR2, THBS1, TRAF6, VEGFA, WNT1, WNT3A, ZEB1]	[ABLIM1, ACP5, ACTC1, ACVR2B, ADAMTS1, ADM, AES, ALDH1A2, ALDH1A3, ALDOC, ALMS1, ALPL, ALX1, ALX3, ALX4, AMBN, AMELX, AMTN, ANGPT1, ANGPT2, ANKRD11, ANXA3, APLP1, APOA5, APOH, AQP1, AQP3, AQP5, AQP6, AREG, ARID5B, ATIC, ATOH1, ATP7A, AXIN1, AXIN2, AXL, BARX2, BAZ1B, BBS2, BBS4, BBS5, BBS7, BCL2, BCL2L11, BCOR, BGLAP, BMP1, BMP10, BMP2, BMP4, BMP6, BMP7, BMPR1A, BMPR1B, BRAF, BSG, C15orf31, C2CD3,…
GO:0030879	GO_BiologicalProcess_16.11.2010_17h17	mammary gland development	16	19.0476	4.1571e-12	7.5867e-11	[B4GALT1, BCL2L11, CAV1, CCND1, CEBPB, ERBB3, ERBB4, ESR1, IGF1R, IRS1, IRS2, KIF2A, NCOA3, USF2, VEGFA, WNT3A]	[AGPAT6, APLN, AREG, ATP7B, B4GALT1, BCAT2, BCL2L11, BMP4, BRCA2, BSX, BTRC, CAV1, CCL11, CCND1, CDO1, CEBPB, CHUK, COASY, CREB1, CSF1, EGF, EIF2AK3, ELF3, ELF5, ERBB2, ERBB3, ERBB4, ESR1, FGF10, FGF13, GHRHR, GLI2, GLI3, HOXA5, HOXB9, HOXD9, ID2, IGF1, IGF1R, IRF6, IRS1, IRS2, ITGA2, KIF2A, LEF1, MBD4, NCOA3, NEURL, NOTCH4, NRG1, NRG3, NTN1, OXTR, PGR, PHB2, PMCH, PML, PRL, PRLR, PTCH1, ROBO1, S…
GO:0043067	GO_BiologicalProcess_16.11.2010_17h17	regulation of programmed cell death	49	5.66474	4.90415e-12	7.95562e-11	[ABL1, ACVR1B, API5, APP, ARHGEF18, B4GALT1, BCL2, BCL2L11, BDNF, BMF, BTG2, CDK4, CEBPB, CTGF, CTNNB1, DHCR24, DNM2, ERBB3, ESR1, GATA6, HSPD1, HTATIP2, IGF1R, IKBKE, IRS2, ITCH, JAK2, MAPK9, MITF, NOTCH1, NOTCH2, PAK7, PHB, PREX1, PRKCE, PTEN, RARG, SIRT1, SNCA, SOCS3, SOX4, TGFB2, TGFBR1, THBS1, TP53INP1, TRAF6, VEGFA, WNT1, YWHAZ]	[AATF, ABL1, ABR, ACTN1, ACTN2, ACTN3, ACTN4, ACVR1, ACVR1B, ACVR1C, ADA, ADAM17, ADAMTS20, ADAMTSL4, ADCY10, ADIPOQ, ADNP, ADORA1, ADORA2A, ADRB2, AEN, AGTR2, AGXT, AIFM1, AIFM2, AIFM3, AIPL1, AKAP13, AKT1, AKT1S1, AKT2, ALB, ALDH1A2, ALDH1A3, ALKBH1, ALOX12, ALOX15B, ALX3, ALX4, AMIGO2, ANGPT1, ANGPT4, ANGPTL4, ANXA1, ANXA4, ANXA5, APAF1, APBB1, APC, APH1A, APH1B, API5, APOE, APOH, APP, AQP1, A…
GO:0001568	GO_BiologicalProcess_16.11.2010_17h17	blood vessel development	26	10.1167	3.83566e-12	8.00008e-11	[B4GALT1, CAV1, CDX2, CTGF, CTNNB1, DICER1, ELK3, GJA1, HAND2, HOXA7, IL8, JAG1, LMO2, MYH9, NOTCH1, PGF, PTEN, RECK, SGPL1, SOCS3, TGFB2, TGFBR1, TGFBR2, THBS1, VEGFA, ZFPM2]	[AAMP, ACVR1, ACVRL1, ADAM15, ADRA2B, AGGF1, AGXT, AKT1, ALDH1A2, AMOT, ANG, ANGPT1, ANGPTL3, ANGPTL6, ANPEP, ANXA2, ANXA2P2, APOB, APOE, APOLD1, ARHGAP22, ARHGAP24, ATP5B, ATP7A, ATPIF1, B4GALT1, BMP4, BMPER, C1GALT1, CASP8, CAV1, CCBE1, CCM2, CD44, CDH13, CDH2, CDH5, CDX2, CDX4, CEACAM1, CHD7, CITED1, COL15A1, COL18A1, COL1A1, COL1A2, COL3A1, COL4A1, COL5A1, COL8A1, COL8A2, CRKL, CSPG4, CTGF, C…
GO:0042981	GO_BiologicalProcess_16.11.2010_17h17	regulation of apoptosis	49	5.70431	3.8063e-12	9.262e-11	[ABL1, ACVR1B, API5, APP, ARHGEF18, B4GALT1, BCL2, BCL2L11, BDNF, BMF, BTG2, CDK4, CEBPB, CTGF, CTNNB1, DHCR24, DNM2, ERBB3, ESR1, GATA6, HSPD1, HTATIP2, IGF1R, IKBKE, IRS2, ITCH, JAK2, MAPK9, MITF, NOTCH1, NOTCH2, PAK7, PHB, PREX1, PRKCE, PTEN, RARG, SIRT1, SNCA, SOCS3, SOX4, TGFB2, TGFBR1, THBS1, TP53INP1, TRAF6, VEGFA, WNT1, YWHAZ]	[AATF, ABL1, ABR, ACTN1, ACTN2, ACTN3, ACTN4, ACVR1, ACVR1B, ACVR1C, ADA, ADAM17, ADAMTS20, ADAMTSL4, ADCY10, ADIPOQ, ADNP, ADORA1, ADORA2A, ADRB2, AEN, AGTR2, AGXT, AIFM1, AIFM2, AIFM3, AIPL1, AKAP13, AKT1, AKT1S1, AKT2, ALB, ALDH1A2, ALDH1A3, ALKBH1, ALOX12, ALOX15B, ALX3, ALX4, AMIGO2, ANGPT1, ANGPT4, ANGPTL4, ANXA1, ANXA4, ANXA5, APAF1, APBB1, APC, APH1A, APH1B, API5, APOE, APOH, APP, AQP1, A…
GO:0031325	GO_BiologicalProcess_16.11.2010_17h17	positive regulation of cellular metabolic process	54	5.23256	7.25656e-12	1.05946e-10	[ABCA1, ABHD5, ACVR1B, APP, ATXN1, BCL2, BMPR2, CAV1, CCND1, CDC14B, CDK4, CEBPB, CTGF, CTNNB1, DDX5, E2F1, E2F3, GATA6, HAND2, HDAC4, HOXA1, HOXA7, IGF1R, IRS1, IRS2, JAK2, JARID2, MAPK14, MITF, MYT1, NCOA3, NOTCH1, RARG, RB1, RHOG, RUNX1, SIRT1, SMAD2, SNCA, SOX4, SOX5, SP1, TEAD1, TGFBR1, TGFBR2, THBS1, TRAF6, USF2, VAMP3, VEGFA, WNT1, WNT3A, ZEB1, ZFPM2]	[AADAC, AATF, ABCA1, ABHD5, ABLIM3, ABRA, ACSL5, ACSL6, ACVR1, ACVR1B, ACVRL1, ADAM17, ADAM9, ADCY7, ADIPOQ, ADNP, ADORA1, ADORA2A, ADORA2B, ADRA1B, ADRA2A, ADRB1, ADRB2, AFAP1L2, AGRN, AGTR1, AGTR2, AGXT, AHR, AIFM2, AKAP12, AKAP5, AKIRIN2, AKT1, AKT2, AKTIP, ALX1, ALX4, ANAPC1, ANAPC10, ANAPC11, ANAPC2, ANAPC4, ANAPC5, ANAPC7, ANG, ANGPT1, ANGPT4, ANKRD49, ANXA3, APEX1, APOA1, APOA4, APOA5, APO…
GO:0006357	GO_BiologicalProcess_16.11.2010_17h17	regulation of transcription from RNA polymerase II promoter	46	5.81542	1.01127e-11	1.34223e-10	[ABL1, ACVR1B, APP, ATXN1, CAV1, CDX2, CEBPB, CTDSP1, CTNNB1, DNMT3A, E2F1, GATA6, HAND2, HDAC4, HOXA1, HOXA7, HOXC8, HTATIP2, JARID2, LITAF, MECP2, MITF, MXD4, MYT1, NCOA3, NOTCH1, RARG, RB1, RBL1, RUNX1, SIRT1, SMAD2, SOX5, SP1, ST18, TARBP1, TEAD1, TRAF6, UBE2I, UHRF1, USF2, VEGFA, WNT1, WNT3A, ZEB1, ZFPM2]	[AATF, ABCA2, ABL1, ABLIM3, ABRA, ACVR1B, ADRB2, AES, AGRN, AHR, AKIRIN2, AKT2, ALX1, ALX4, ANKRD1, APP, AREG, ARNT, ARNT2, ARNTL, ARNTL2, ARRB1, ASCL1, ASCL2, ASCL3, ATF1, ATF4, ATF5, ATF6, ATF7IP, ATN1, ATOH1, ATXN1, AXIN1, BARHL2, BARX2, BCL11B, BCL3, BCL6, BCL6B, BCL9L, BCOR, BLOC1S2, BLZF1, BMP2, BMP3, BMP4, BMP6, BMP7, BPTF, BRCA1, BRD7, BRD8, BRIP1, BSX, BUD31, C19orf2, C21orf33, CALCOCO1,…
GO:0009891	GO_BiologicalProcess_16.11.2010_17h17	positive regulation of biosynthetic process	44	5.6701	7.02364e-11	8.54543e-10	[ABCA1, ACVR1B, APP, ATXN1, CDK4, CEBPB, CTGF, CTNNB1, DDX5, E2F1, E2F3, GATA6, HAND2, HDAC4, HOXA1, HOXA7, IGF1R, IRS1, IRS2, JAK2, MITF, MYT1, NCOA3, NOTCH1, RARG, RB1, RHOG, RUNX1, SMAD2, SNCA, SOX4, SOX5, SP1, TEAD1, TGFB2, TGFBR1, THBS1, TRAF6, USF2, VEGFA, WNT1, WNT3A, ZEB1, ZFPM2]	[AATF, ABCA1, ABCG1, ABLIM3, ABRA, ACSL5, ACSL6, ACVR1, ACVR1B, ACVRL1, ADCY7, ADNP, ADORA2A, ADORA2B, ADRB1, ADRB2, AFAP1L2, AGRN, AGTR2, AGXT, AHR, AIFM2, AKAP12, AKAP5, AKIRIN2, AKT1, AKT2, ALX1, ALX4, AMELX, ANKRD49, APOA4, APOA5, APOC2, APOE, APP, AREG, ARHGEF11, ARID1A, ARID1B, ARNT, ARNT2, ARNTL, ARPP-19, ARRB1, ASCL1, ASF1A, ATF1, ATF4, ATF6, ATF7IP, ATOH1, ATXN1, ATXN7L3, AVP, AVPR1A, AX…
GO:0048534	GO_BiologicalProcess_16.11.2010_17h17	hemopoietic or lymphoid organ development	25	9.15751	8.95171e-11	9.33535e-10	[BCL2, BCL2L11, CD164, CDK6, CTNNB1, DLL1, HDAC4, JAG1, JAK2, JARID2, LMO2, MYH9, NOTCH2, RB1, RUNX1, SGPL1, SOX4, SP1, TGFB2, TGFBR1, TGFBR2, TRAF6, VEGFA, WNT1, WNT3A]	[ACE, ACIN1, ADA, ADAM17, ADD2, AICDA, ALAS2, ANGPT1, ANXA1, APC, ARIH2, ASH2L, ATM, ATP7A, BARX1, BCL11A, BCL11B, BCL2, BCL2L11, BCL3, BCL6, BLM, BLNK, BMI1, BMP4, BPGM, BRCA2, CACNB4, CALCR, CARD11, CASP8, CBFA2T3, CCNB2, CD164, CD1D, CD28, CD3D, CD3E, CD4, CD40LG, CD74, CD79A, CD8A, CDC42, CDK6, CDKN2B, CEBPA, CEBPE, CEBPG, CHD7, CHUK, CIAPIN1, CLCF1, CRKL, CSF1, CSF2, CSF3, CTNNB1, CXCR5, DCL…
GO:0048514	GO_BiologicalProcess_16.11.2010_17h17	blood vessel morphogenesis	22	10.5263	8.66945e-11	9.73646e-10	[B4GALT1, CAV1, CTGF, CTNNB1, DICER1, ELK3, GJA1, HAND2, HOXA7, IL8, JAG1, MYH9, NOTCH1, PGF, PTEN, SGPL1, TGFB2, TGFBR1, TGFBR2, THBS1, VEGFA, ZFPM2]	[AAMP, ACVR1, ACVRL1, ADAM15, ADRA2B, AGGF1, AMOT, ANG, ANGPT1, ANGPTL3, ANGPTL6, ANPEP, ANXA2, ANXA2P2, APOB, APOE, APOLD1, ARHGAP22, ARHGAP24, ATP5B, ATPIF1, B4GALT1, BMP4, BMPER, C1GALT1, CASP8, CAV1, CCBE1, CCM2, CDH13, CDH2, CEACAM1, CITED1, COL15A1, COL18A1, COL4A1, COL8A1, COL8A2, CSPG4, CTGF, CTNNB1, CUL7, CX3CL1, CXCL17, CYR61, DICER1, DLL4, EDN1, EDNRA, EGF, EGFL7, ELK3, ENG, ENPEP, EPA…
GO:0010557	GO_BiologicalProcess_16.11.2010_17h17	positive regulation of macromolecule biosynthetic process	41	5.70236	2.90894e-10	2.83136e-09	[ACVR1B, APP, ATXN1, CDK4, CEBPB, CTGF, CTNNB1, DDX5, E2F1, E2F3, GATA6, HAND2, HDAC4, HOXA1, HOXA7, IGF1R, IRS1, IRS2, MITF, MYT1, NCOA3, NOTCH1, RARG, RB1, RHOG, RUNX1, SMAD2, SOX4, SOX5, SP1, TEAD1, TGFB2, TGFBR1, THBS1, TRAF6, USF2, VEGFA, WNT1, WNT3A, ZEB1, ZFPM2]	[AATF, ABLIM3, ABRA, ACVR1, ACVR1B, ACVRL1, ADRB2, AFAP1L2, AGRN, AHR, AIFM2, AKIRIN2, AKT1, AKT2, ALX1, ALX4, AMELX, ANKRD49, APP, AREG, ARHGEF11, ARID1A, ARID1B, ARNT, ARNT2, ARNTL, ARRB1, ASCL1, ASF1A, ATF1, ATF4, ATF6, ATF7IP, ATOH1, ATXN1, ATXN7L3, AXIN1, AZU1, BAMBI, BARHL2, BARX2, BAZ1B, BCL10, BCL11B, BCL3, BCL9L, BLM, BLOC1S2, BMP10, BMP15, BMP2, BMP3, BMP4, BMP6, BMP7, BOLL, BPTF, BRCA1…
GO:0031328	GO_BiologicalProcess_16.11.2010_17h17	positive regulation of cellular biosynthetic process	42	5.50459	5.05738e-10	4.34339e-09	[ABCA1, ACVR1B, APP, ATXN1, CDK4, CEBPB, CTNNB1, DDX5, E2F1, E2F3, GATA6, HAND2, HDAC4, HOXA1, HOXA7, IGF1R, IRS1, IRS2, JAK2, MITF, MYT1, NCOA3, NOTCH1, RARG, RB1, RHOG, RUNX1, SMAD2, SNCA, SOX4, SOX5, SP1, TEAD1, TGFBR1, THBS1, TRAF6, USF2, VEGFA, WNT1, WNT3A, ZEB1, ZFPM2]	[AATF, ABCA1, ABLIM3, ABRA, ACSL5, ACSL6, ACVR1, ACVR1B, ACVRL1, ADCY7, ADNP, ADORA2A, ADORA2B, ADRB1, ADRB2, AFAP1L2, AGRN, AGTR2, AGXT, AHR, AIFM2, AKAP12, AKAP5, AKIRIN2, AKT1, AKT2, ALX1, ALX4, ANKRD49, APOA4, APOA5, APOC2, APOE, APP, AREG, ARHGEF11, ARID1A, ARID1B, ARNT, ARNT2, ARNTL, ARPP-19, ARRB1, ASCL1, ASF1A, ATF1, ATF4, ATF6, ATF7IP, ATOH1, ATXN1, ATXN7L3, AVP, AVPR1A, AXIN1, AZU1, BAM…
GO:0045596	GO_BiologicalProcess_16.11.2010_17h17	negative regulation of cell differentiation	23	9.2	4.79923e-10	4.3793e-09	[ABCA1, BDNF, CAV1, CCND1, CDK6, CDX2, CTNNB1, DICER1, DLL1, HDAC4, HOXA7, JAG1, LMO2, NOTCH1, NOTCH2, RARG, RUNX1, RYK, SIRT1, TGFBR1, WNT1, WNT3A, ZEB1]	[ABCA1, ABCA5, ABCG1, ADIPOQ, APC, ARHGDIA, ARHGEF1, ARTN, ASCL1, ASCL2, ASPM, ATF5, AXIN1, AXIN2, BCL6, BDNF, BMP4, BMP7, BMPR1A, C10orf49, C14orf169, C1QC, C21orf33, CALCA, CALR, CARTPT, CAV1, CCDC85B, CCND1, CD74, CDK6, CDX2, CETP, CHRD, CITED1, CNTF, CNTN4, CREBBP, CSRP1, CTLA4, CTNNB1, DICER1, DLL1, DLL3, DLX1, DRD3, DTX1, DYNLT1, EFEMP1, ENPP1, EPHB2, EREG, F2, FGF10, FGF23, FGF4, FLT3, FOX…
GO:0010628	GO_BiologicalProcess_16.11.2010_17h17	positive regulation of gene expression	38	5.83717	7.37887e-10	5.98508e-09	[ACVR1B, APP, ATXN1, CEBPB, CTGF, CTNNB1, DDX5, E2F1, E2F3, ESR1, GATA6, GJA1, HAND2, HDAC4, HOXA1, HOXA7, MAPK9, MITF, MYT1, NCOA3, NOTCH1, RARG, RB1, RHOG, RUNX1, SMAD2, SOX4, SOX5, SP1, TEAD1, TGFBR1, TRAF6, USF2, VEGFA, WNT1, WNT3A, ZEB1, ZFPM2]	[AATF, ABLIM3, ABRA, ACVR1, ACVR1B, ACVRL1, ADRB2, AFAP1L2, AGRN, AHR, AKIRIN2, AKT2, ALDH1A2, ALOX12, ALX1, ALX4, ANKRD49, APP, AREG, ARHGEF11, ARID1A, ARID1B, ARNT, ARNT2, ARNTL, ARRB1, ASCL1, ASF1A, ATF1, ATF4, ATF6, ATF7IP, ATOH1, ATXN1, ATXN7L3, AVP, AVPR2, AXIN1, BAMBI, BARX2, BAZ1B, BCL10, BCL11B, BCL3, BCL9L, BLM, BLOC1S2, BMP10, BMP15, BMP2, BMP3, BMP4, BMP6, BMP7, BPTF, BRCA1, BRPF1, BS…
GO:0043066	GO_BiologicalProcess_16.11.2010_17h17	negative regulation of apoptosis	28	7.34908	1.06103e-09	8.15317e-09	[API5, BCL2, BDNF, BTG2, CEBPB, CTNNB1, DHCR24, ERBB3, ESR1, HSPD1, HTATIP2, IGF1R, IRS2, ITCH, MITF, NOTCH1, NOTCH2, PAK7, PTEN, SNCA, SOCS3, SOX4, TGFBR1, THBS1, TRAF6, VEGFA, WNT1, YWHAZ]	[AATF, ACVR1, ADA, ADAM17, ADAMTS20, ADNP, ADORA1, ADORA2A, AGXT, AIPL1, AKT1, AKT1S1, AKT2, ALB, ALOX12, AMIGO2, ANGPT1, ANGPT4, ANGPTL4, ANXA1, ANXA4, ANXA5, APC, API5, APOE, APOH, AQP1, ARHGDIA, ARNT2, ASCL1, ASNS, ATF5, ATG5, ATM, AVEN, AZU1, BAG1, BAG3, BAG4, BARD1, BARHL1, BAX, BCL10, BCL11B, BCL2, BCL2A1, BCL2L1, BCL2L10, BCL2L2, BCL3, BCL6, BDKRB2, BDNF, BECN1, BFAR, BIRC3, BIRC5, BIRC6, …
GO:0043069	GO_BiologicalProcess_16.11.2010_17h17	negative regulation of programmed cell death	28	7.29167	1.26633e-09	9.24424e-09	[API5, BCL2, BDNF, BTG2, CEBPB, CTNNB1, DHCR24, ERBB3, ESR1, HSPD1, HTATIP2, IGF1R, IRS2, ITCH, MITF, NOTCH1, NOTCH2, PAK7, PTEN, SNCA, SOCS3, SOX4, TGFBR1, THBS1, TRAF6, VEGFA, WNT1, YWHAZ]	[AATF, ACVR1, ADA, ADAM17, ADAMTS20, ADNP, ADORA1, ADORA2A, AGXT, AIPL1, AKT1, AKT1S1, AKT2, ALB, ALOX12, AMIGO2, ANGPT1, ANGPT4, ANGPTL4, ANXA1, ANXA4, ANXA5, APC, API5, APOE, APOH, AQP1, ARHGDIA, ARNT2, ASCL1, ASNS, ATF5, ATG5, ATM, AVEN, AZU1, BAG1, BAG3, BAG4, BARD1, BARHL1, BAX, BCL10, BCL11B, BCL2, BCL2A1, BCL2L1, BCL2L10, BCL2L2, BCL3, BCL6, BDKRB2, BDNF, BECN1, BFAR, BIRC3, BIRC5, BIRC6, …
GO:0045944	GO_BiologicalProcess_16.11.2010_17h17	positive regulation of transcription from RNA polymerase II promoter	29	7.05596	1.34549e-09	9.35435e-09	[ACVR1B, APP, ATXN1, CEBPB, CTNNB1, E2F1, GATA6, HAND2, HDAC4, HOXA1, HOXA7, MITF, MYT1, NCOA3, NOTCH1, RARG, RB1, RUNX1, SMAD2, SOX5, SP1, TEAD1, TRAF6, USF2, VEGFA, WNT1, WNT3A, ZEB1, ZFPM2]	[AATF, ABLIM3, ABRA, ACVR1B, ADRB2, AGRN, AHR, AKIRIN2, AKT2, ALX1, ALX4, APP, AREG, ARNT, ARNT2, ARNTL, ARRB1, ASCL1, ATF1, ATF4, ATF6, ATOH1, ATXN1, BARX2, BCL11B, BCL3, BCL9L, BLOC1S2, BMP2, BMP3, BMP4, BMP6, BMP7, BRCA1, BSX, C21orf33, CALCOCO1, CAMTA2, CAND1, CASK, CCNH, CDK7, CDX1, CEBPA, CEBPB, CHD8, CIITA, CITED2, CLOCK, CNOT7, CREB1, CREB3L4, CREBBP, CRTC1, CRX, CTNNB1, CYTL1, DRD3, E2F1…
GO:0060548	GO_BiologicalProcess_16.11.2010_17h17	negative regulation of cell death	28	7.16113	1.89979e-09	1.20595e-08	[API5, BCL2, BDNF, BTG2, CEBPB, CTNNB1, DHCR24, ERBB3, ESR1, HSPD1, HTATIP2, IGF1R, IRS2, ITCH, MITF, NOTCH1, NOTCH2, PAK7, PTEN, SNCA, SOCS3, SOX4, TGFBR1, THBS1, TRAF6, VEGFA, WNT1, YWHAZ]	[AATF, ACVR1, ADA, ADAM17, ADAMTS20, ADNP, ADNP2, ADORA1, ADORA2A, AGXT, AIPL1, AKT1, AKT1S1, AKT2, ALB, ALOX12, AMIGO2, ANGPT1, ANGPT4, ANGPTL4, ANXA1, ANXA4, ANXA5, APC, API5, APOE, APOH, AQP1, ARHGDIA, ARNT2, ASCL1, ASNS, ATF5, ATG5, ATM, AVEN, AZU1, BAG1, BAG3, BAG4, BARD1, BARHL1, BAX, BCL10, BCL11B, BCL2, BCL2A1, BCL2L1, BCL2L10, BCL2L2, BCL3, BCL6, BDKRB2, BDNF, BECN1, BFAR, BIRC3, BIRC5, …
GO:0030097	GO_BiologicalProcess_16.11.2010_17h17	hemopoiesis	22	8.97959	1.84108e-09	1.22181e-08	[BCL2, CD164, CDK6, CTNNB1, DLL1, HDAC4, JAG1, JAK2, LMO2, MYH9, NOTCH2, RB1, RUNX1, SGPL1, SOX4, SP1, TGFB2, TGFBR2, TRAF6, VEGFA, WNT1, WNT3A]	[ACE, ACIN1, ADA, ADAM17, ADD2, AICDA, ALAS2, ANGPT1, ANXA1, APC, ARIH2, ASH2L, ATM, ATP7A, BCL11A, BCL11B, BCL2, BCL3, BCL6, BLM, BLNK, BMI1, BMP4, BPGM, BRCA2, CALCR, CARD11, CASP8, CBFA2T3, CD164, CD1D, CD28, CD3D, CD3E, CD4, CD40LG, CD74, CD79A, CD8A, CDC42, CDK6, CDKN2B, CEBPA, CEBPE, CEBPG, CHD7, CHUK, CIAPIN1, CLCF1, CSF1, CSF2, CSF3, CTNNB1, DCLRE1C, DHRS2, DLL1, DNAJA3, DNASE2, DOCK2, DY…
GO:0042325	GO_BiologicalProcess_16.11.2010_17h17	regulation of phosphorylation	33	6.14525	3.07211e-09	1.86887e-08	[ACVR1B, ADCY6, APP, ATXN1, BCL2, BMPR2, CAV1, CCND1, CDC25A, CTGF, ERRFI1, GNAI2, IRS1, IRS2, JAK2, KRAS, MAP3K7IP2, PDCD4, PRKCE, PTEN, RB1, RBL1, SOCS1, SOCS3, TGFB2, TGFBR1, TGFBR2, THBS1, TRAF6, VEGFA, WNT1, WNT3A, ZFP91]	[ACVR1B, ACVR2B, ADAM17, ADAM9, ADCY1, ADCY2, ADCY4, ADCY5, ADCY6, ADCY7, ADCY8, ADIPOQ, ADNP, ADORA1, ADORA2A, ADORA2B, ADRA2A, ADRA2B, ADRA2C, ADRB2, AGK, AGXT, AIDA, AKAP5, AKT1, AKT1S1, AKT2, AKTIP, ALS2, ANAPC2, ANG, ANGPT1, ANGPT4, ANKRD54, APC, APOA1, APOE, APP, ARR3, ARTN, ATP7A, ATXN1, AXIN1, AXIN2, AZU1, BARD1, BCCIP, BCL10, BCL2, BDKRB1, BDKRB2, BIRC7, BLM, BMP10, BMP2, BMP4, BMP6, BMP…
GO:0010942	GO_BiologicalProcess_16.11.2010_17h17	positive regulation of cell death	30	6.49351	4.82607e-09	2.81842e-08	[ABL1, ACVR1B, APP, ARHGEF18, B4GALT1, BCL2, BCL2L11, CDK4, CEBPB, CTGF, CTNNB1, DNM2, GATA6, HSPD1, HTATIP2, IKBKE, JAK2, MAPK9, NOTCH1, NOTCH2, PREX1, PRKCE, PTEN, RARG, SOX4, TGFB2, TGFBR1, THBS1, TP53INP1, TRAF6]	[AATF, ABL1, ABR, ACVR1B, ADAMTSL4, ADCY10, ADIPOQ, ADORA1, ADORA2A, ADRB2, AEN, AGTR2, AGXT, AIFM1, AIFM2, AIFM3, AKAP13, AKT1, ALDH1A2, ALDH1A3, ALOX12, ALOX15B, APBB1, APC, APH1A, APH1B, APOE, APP, ARHGAP4, ARHGEF11, ARHGEF12, ARHGEF16, ARHGEF17, ARHGEF18, ARHGEF2, ARHGEF3, ARHGEF4, ARHGEF6, ARHGEF7, ARHGEF9, ASCL1, ATM, AXIN2, B4GALT1, BAD, BAK1, BARD1, BAX, BBC3, BCL10, BCL2, BCL2L1, BCL2L11…
GO:0008285	GO_BiologicalProcess_16.11.2010_17h17	negative regulation of cell proliferation	27	7.03125	5.58818e-09	3.13798e-08	[B4GALT1, BCL2, BDNF, BTG2, CAV1, CD164, CDK6, CTNNB1, DHCR24, GJA1, HDAC4, IL8, ITCH, JAK2, JARID2, MXD4, NOTCH2, PHB, PTEN, RAF1, RARG, RB1, SMAD2, TGFB2, THBS1, TSG101, ZEB1]	[ABI1, ACVRL1, ADAMTS1, ADAMTS8, ADM, ADORA1, ADORA2A, ADORA2B, ADRA1A, AGXT, AIF1, ALDH1A2, ALOX15B, ANG, APC, APOE, APOH, AREG, ASCL2, ASPH, ATM, ATP5A1, ATP8A2, ATPIF1, AXIN2, AZGP1, B4GALT1, B4GALT7, BAI1, BCL11B, BCL2, BCL6, BDKRB2, BDNF, BECN1, BMP2, BMP4, BMP7, BNIPL, BRCA2, BTG1, BTG2, BTG3, BTG4, BTLA, CASP3, CAV1, CAV2, CBLB, CCL23, CCL3L1, CD164, CD274, CD276, CD33, CDC6, CDH13, CDH5, …
GO:0008284	GO_BiologicalProcess_16.11.2010_17h17	positive regulation of cell proliferation	30	6.43777	5.89067e-09	3.18533e-08	[B4GALT1, BCL2, BMPR2, CCND1, CDK4, CDK6, CTGF, CTNNB1, E2F3, ERBB4, ESR1, FGFR3, GNAI2, HDAC4, IGF1R, IRS1, IRS2, JAK2, LAMC1, NOTCH1, PGF, RHOG, SOX4, TGFB2, TGFBR1, TGFBR2, TRAF6, VEGFA, WNT1, WNT3A]	[ADA, ADAM10, ADAM17, ADK, ADM, ADORA2B, ADRA1D, ADRA2A, ADRB2, AGER, AGGF1, AGXT, AKIRIN2, ALDH1A2, ALOX12, ANG, AQP1, ARHGAP5, ARNT, ARNT2, ARTN, ASAH3L, ASH2L, ATF3, AVP, AVPR1A, B4GALT1, BAMBI, BCL2, BCL2L1, BCL6, BIRC6, BLM, BLOC1S2, BMI1, BMP10, BMP2, BMP4, BMPR1A, BMPR2, BNC1, BTC, C21orf33, CALCRL, CALR, CAMP, CAPN1, CAPNS1, CARD11, CCK, CCKBR, CCL11, CCL14, CCL2, CCL24, CCL26, CCNA2, CCN…
GO:0035556	GO_BiologicalProcess_16.11.2010_17h17	intracellular signal transduction	44	4.88889	7.31742e-09	3.81551e-08	[ABCA1, ABL1, ADCY6, ARF3, ARF4, ARHGEF18, CAV1, CCND1, CDC14B, CHP, DHCR24, ERBB3, FGFR3, GNAI2, HDAC4, IGF1R, IKBKE, IL8, IRS1, JAK1, JAK2, KRAS, MAP2K4, MAP3K12, MAPK14, MAPK7, MAPK9, NCOA3, NLK, RAF1, RASGRP1, RB1, RHOB, RHOG, RTKN, SOCS1, SOCS3, TEAD1, TGFBR1, THBS1, TRAF6, WNT1, YAP1, ZFP91]	[ABCA1, ABL1, ABR, ADAM9, ADCY1, ADCY2, ADCY4, ADCY5, ADCY6, ADCY7, ADCY8, ADM, ADORA1, ADORA2A, ADORA2B, ADRA1A, ADRA1B, ADRA1D, ADRA2A, ADRA2B, ADRA2C, ADRB1, ADRB2, ADRB3, AEN, AGAP1, AGAP2, AGAP3, AGER, AGTR1, AGTR2, AGXT, AIFM1, AKAP11, AKR1B10, AKT1, AKT2, ALMS1, ANTXR1, APLP1, APOA1, APOC3, APOE, ARF1, ARF3, ARF4, ARF5, ARF6, ARFIP2, ARFRP1, ARHGAP1, ARHGAP29, ARHGAP4, ARHGAP5, ARHGAP6, AR…
GO:0001525	GO_BiologicalProcess_16.11.2010_17h17	angiogenesis	17	10.8974	7.60512e-09	3.82879e-08	[B4GALT1, CTGF, CTNNB1, DICER1, ELK3, HAND2, HOXA7, IL8, JAG1, MYH9, NOTCH1, PGF, PTEN, TGFB2, TGFBR2, THBS1, VEGFA]	[AAMP, ACVR1, ACVRL1, ADAM15, ADRA2B, ANG, ANGPT1, ANGPTL6, ANPEP, ANXA2, ANXA2P2, APOLD1, ARHGAP22, ARHGAP24, ATP5B, ATPIF1, B4GALT1, BMP4, BMPER, C1GALT1, CASP8, CCBE1, CDH13, CEACAM1, COL15A1, COL18A1, COL4A1, COL8A1, COL8A2, CSPG4, CTGF, CTNNB1, CX3CL1, CXCL17, CYR61, DICER1, DLL4, EDN1, EDNRA, EGF, EGFL7, ELK3, ENG, ENPEP, EPAS1, EPGN, ERAP1, EREG, FGF1, FGF10, FGF13, FGF18, FGF6, FGF9, FGFR…
GO:0019220	GO_BiologicalProcess_16.11.2010_17h17	regulation of phosphate metabolic process	33	5.9034	8.30345e-09	4.04101e-08	[ACVR1B, ADCY6, APP, ATXN1, BCL2, BMPR2, CAV1, CCND1, CDC25A, CTGF, ERRFI1, GNAI2, IRS1, IRS2, JAK2, KRAS, MAP3K7IP2, PDCD4, PRKCE, PTEN, RB1, RBL1, SOCS1, SOCS3, TGFB2, TGFBR1, TGFBR2, THBS1, TRAF6, VEGFA, WNT1, WNT3A, ZFP91]	[ACVR1B, ACVR2B, ADAM17, ADAM9, ADCY1, ADCY2, ADCY4, ADCY5, ADCY6, ADCY7, ADCY8, ADIPOQ, ADNP, ADORA1, ADORA2A, ADORA2B, ADRA2A, ADRA2B, ADRA2C, ADRB2, AGK, AGTR2, AGXT, AIDA, AKAP1, AKAP5, AKT1, AKT1S1, AKT2, AKTIP, ALS2, ANAPC2, ANG, ANGPT1, ANGPT4, ANKRD54, APC, APOA1, APOE, APP, ARR3, ARTN, ATP7A, ATXN1, AXIN1, AXIN2, AZU1, BARD1, BCCIP, BCL10, BCL2, BDKRB1, BDKRB2, BIRC7, BLM, BMP10, BMP2, B…
GO:0051174	GO_BiologicalProcess_16.11.2010_17h17	regulation of phosphorus metabolic process	33	5.9034	8.30345e-09	4.04101e-08	[ACVR1B, ADCY6, APP, ATXN1, BCL2, BMPR2, CAV1, CCND1, CDC25A, CTGF, ERRFI1, GNAI2, IRS1, IRS2, JAK2, KRAS, MAP3K7IP2, PDCD4, PRKCE, PTEN, RB1, RBL1, SOCS1, SOCS3, TGFB2, TGFBR1, TGFBR2, THBS1, TRAF6, VEGFA, WNT1, WNT3A, ZFP91]	[ACVR1B, ACVR2B, ADAM17, ADAM9, ADCY1, ADCY2, ADCY4, ADCY5, ADCY6, ADCY7, ADCY8, ADIPOQ, ADNP, ADORA1, ADORA2A, ADORA2B, ADRA2A, ADRA2B, ADRA2C, ADRB2, AGK, AGTR2, AGXT, AIDA, AKAP1, AKAP5, AKT1, AKT1S1, AKT2, AKTIP, ALS2, ANAPC2, ANG, ANGPT1, ANGPT4, ANKRD54, APC, APOA1, APOE, APP, ARR3, ARTN, ATP7A, ATXN1, AXIN1, AXIN2, AZU1, BARD1, BCCIP, BCL10, BCL2, BDKRB1, BDKRB2, BIRC7, BLM, BMP10, BMP2, B…
GO:0051173	GO_BiologicalProcess_16.11.2010_17h17	positive regulation of nitrogen compound metabolic process	38	5.27046	1.2362e-08	5.82212e-08	[ABCA1, ACVR1B, APP, ATXN1, CEBPB, CTNNB1, DDX5, E2F1, E2F3, GATA6, HAND2, HDAC4, HOXA1, HOXA7, IGF1R, JAK2, MITF, MYT1, NCOA3, NOTCH1, RARG, RB1, RHOG, RUNX1, SIRT1, SMAD2, SOX4, SOX5, SP1, TEAD1, TGFBR1, TRAF6, USF2, VEGFA, WNT1, WNT3A, ZEB1, ZFPM2]	[AATF, ABCA1, ABLIM3, ABRA, ACVR1, ACVR1B, ACVRL1, ADCY7, ADNP, ADORA2A, ADORA2B, ADRB1, ADRB2, AFAP1L2, AGRN, AGTR2, AHR, AKAP12, AKAP5, AKIRIN2, AKT1, AKT2, ALX1, ALX4, ANKRD49, ANXA3, APEX1, APOE, APP, AREG, ARHGEF11, ARID1A, ARID1B, ARNT, ARNT2, ARNTL, ARRB1, ASCL1, ASF1A, ATF1, ATF4, ATF6, ATF7IP, ATOH1, ATXN1, ATXN7L3, AVP, AXIN1, BAMBI, BARX2, BAZ1B, BCL10, BCL11B, BCL3, BCL9L, BLM, BLOC1S…
GO:0043065	GO_BiologicalProcess_16.11.2010_17h17	positive regulation of apoptosis	29	6.38767	1.28253e-08	5.85155e-08	[ABL1, ACVR1B, APP, ARHGEF18, B4GALT1, BCL2, BCL2L11, CDK4, CEBPB, CTNNB1, DNM2, GATA6, HSPD1, HTATIP2, IKBKE, JAK2, MAPK9, NOTCH1, NOTCH2, PREX1, PRKCE, PTEN, RARG, SOX4, TGFB2, TGFBR1, THBS1, TP53INP1, TRAF6]	[AATF, ABL1, ABR, ACVR1B, ADAMTSL4, ADCY10, ADIPOQ, ADORA1, ADORA2A, ADRB2, AEN, AGTR2, AGXT, AIFM1, AIFM2, AIFM3, AKAP13, AKT1, ALDH1A2, ALDH1A3, ALOX12, ALOX15B, APBB1, APC, APH1A, APH1B, APOE, APP, ARHGAP4, ARHGEF11, ARHGEF12, ARHGEF16, ARHGEF17, ARHGEF18, ARHGEF2, ARHGEF3, ARHGEF4, ARHGEF6, ARHGEF7, ARHGEF9, ASCL1, ATM, B4GALT1, BAD, BAK1, BARD1, BAX, BBC3, BCL10, BCL2, BCL2L1, BCL2L11, BCL2L…
GO:0043068	GO_BiologicalProcess_16.11.2010_17h17	positive regulation of programmed cell death	29	6.34573	1.48448e-08	6.5677e-08	[ABL1, ACVR1B, APP, ARHGEF18, B4GALT1, BCL2, BCL2L11, CDK4, CEBPB, CTNNB1, DNM2, GATA6, HSPD1, HTATIP2, IKBKE, JAK2, MAPK9, NOTCH1, NOTCH2, PREX1, PRKCE, PTEN, RARG, SOX4, TGFB2, TGFBR1, THBS1, TP53INP1, TRAF6]	[AATF, ABL1, ABR, ACVR1B, ADAMTSL4, ADCY10, ADIPOQ, ADORA1, ADORA2A, ADRB2, AEN, AGTR2, AGXT, AIFM1, AIFM2, AIFM3, AKAP13, AKT1, ALDH1A2, ALDH1A3, ALOX12, ALOX15B, APBB1, APC, APH1A, APH1B, APOE, APP, ARHGAP4, ARHGEF11, ARHGEF12, ARHGEF16, ARHGEF17, ARHGEF18, ARHGEF2, ARHGEF3, ARHGEF4, ARHGEF6, ARHGEF7, ARHGEF9, ASCL1, ATM, B4GALT1, BAD, BAK1, BARD1, BAX, BBC3, BCL10, BCL2, BCL2L1, BCL2L11, BCL2L…
GO:0002009	GO_BiologicalProcess_16.11.2010_17h17	morphogenesis of an epithelium	20	8.69565	1.78711e-08	7.45481e-08	[BCL2, CTNNB1, ESR1, GJA1, HAND2, HOXA11, IGF1R, JAG1, NCOA3, NOTCH1, NOTCH2, PGF, PODXL, RARG, RDH10, SOCS3, TGFBR2, TRAF6, VEGFA, WNT3A]	[ACVR1, ADM, AGXT, ALDH1A2, ALDH1A3, ALX1, APAF1, AREG, BBS4, BBS5, BBS7, BCL10, BCL2, BMP2, BMP4, BMP7, BTRC, C19orf46, C2CD3, CA2, CA9, CASP8, CCL11, CD44, CELSR1, CHUK, CITED1, COQ7, CRYGS, CSF1, CTNNB1, CTNNBIP1, CTNND1, CTSH, CTSZ, CYP7B1, DAG1, DEAF1, DLEC1, DVL2, EDN1, EDNRA, EGFR, ENG, EPB41L5, ESR1, ESR2, EYA1, FEM1B, FGF10, FGF13, FGF7, FGFR1, FLT1, FOXA1, FOXA2, FOXC2, FOXD1, FOXD2, FO…
GO:0045935	GO_BiologicalProcess_16.11.2010_17h17	positive regulation of nucleobase, nucleoside, nucleotide and nucleic acid metabolic process	37	5.29328	1.75984e-08	7.55694e-08	[ABCA1, ACVR1B, APP, ATXN1, CEBPB, CTNNB1, DDX5, E2F1, E2F3, GATA6, HAND2, HDAC4, HOXA1, HOXA7, IGF1R, MITF, MYT1, NCOA3, NOTCH1, RARG, RB1, RHOG, RUNX1, SIRT1, SMAD2, SOX4, SOX5, SP1, TEAD1, TGFBR1, TRAF6, USF2, VEGFA, WNT1, WNT3A, ZEB1, ZFPM2]	[AATF, ABCA1, ABLIM3, ABRA, ACVR1, ACVR1B, ACVRL1, ADCY7, ADNP, ADORA2A, ADORA2B, ADRB1, ADRB2, AFAP1L2, AGRN, AHR, AKAP12, AKAP5, AKIRIN2, AKT2, ALX1, ALX4, ANKRD49, ANXA3, APEX1, APOE, APP, AREG, ARHGEF11, ARID1A, ARID1B, ARNT, ARNT2, ARNTL, ARRB1, ASCL1, ASF1A, ATF1, ATF4, ATF6, ATF7IP, ATOH1, ATXN1, ATXN7L3, AVP, AXIN1, BAMBI, BARX2, BAZ1B, BCL10, BCL11B, BCL3, BCL9L, BLM, BLOC1S2, BMP10, BMP…
GO:0010629	GO_BiologicalProcess_16.11.2010_17h17	negative regulation of gene expression	33	5.65069	2.40579e-08	9.75683e-08	[ADAR, ATXN1, BCL7A, CAV1, CDX2, CTNNB1, DICER1, DNMT3A, E2F1, ELK3, GATA6, GJA1, HDAC4, HOXA7, HOXC8, JARID2, MECP2, MXD4, NOTCH1, PDCD4, PHB, RARG, RB1, RBL1, SIRT1, SMAD2, SOX5, ST18, TRAF6, TSG101, UBE2I, ZEB1, ZFPM2]	[ADAR, ADNP, AES, AKIRIN2, ALX1, ARID4A, ARID5A, ARID5B, ASCL1, ASCL2, ASZ1, ATF7IP, ATN1, ATP8B1, ATXN1, AXIN1, BAHD1, BARX2, BASP1, BAX, BAZ2A, BCL2L1, BCL3, BCL6, BCL6B, BCL7A, BCLAF1, BCOR, BMP2, BMP4, BMP7, BNIP3, BNIP3L, BPTF, BRCA1, BTAF1, BTRC, C14orf169, C1D, C21orf33, CALCA, CALR, CAV1, CBX2, CBX3, CBX4, CBX5, CBY1, CCDC85B, CCNB1, CD38, CDKN1B, CDKN1C, CDX2, CDX4, CEBPA, CENPF, CHMP1A,…
GO:0045941	GO_BiologicalProcess_16.11.2010_17h17	positive regulation of transcription	34	5.50162	2.79063e-08	1.10117e-07	[ACVR1B, APP, ATXN1, CEBPB, CTNNB1, DDX5, E2F1, E2F3, GATA6, HAND2, HDAC4, HOXA1, HOXA7, MITF, MYT1, NCOA3, NOTCH1, RARG, RB1, RHOG, RUNX1, SMAD2, SOX4, SOX5, SP1, TEAD1, TGFBR1, TRAF6, USF2, VEGFA, WNT1, WNT3A, ZEB1, ZFPM2]	[AATF, ABLIM3, ABRA, ACVR1, ACVR1B, ACVRL1, ADRB2, AFAP1L2, AGRN, AHR, AKIRIN2, AKT2, ALX1, ALX4, ANKRD49, APP, AREG, ARHGEF11, ARID1A, ARID1B, ARNT, ARNT2, ARNTL, ARRB1, ASCL1, ASF1A, ATF1, ATF4, ATF6, ATF7IP, ATOH1, ATXN1, ATXN7L3, AXIN1, BAMBI, BARX2, BAZ1B, BCL10, BCL11B, BCL3, BCL9L, BLM, BLOC1S2, BMP10, BMP15, BMP2, BMP3, BMP4, BMP6, BMP7, BPTF, BRCA1, BRPF1, BSX, C11orf9, C21orf33, CALCOCO…
GO:0007507	GO_BiologicalProcess_16.11.2010_17h17	heart development	20	8.40336	3.18056e-08	1.19067e-07	[ADIPOR2, CTNNB1, DICER1, ERBB3, ERBB4, GATA6, GJA1, HAND2, MAP3K7IP2, NOTCH1, PTEN, SMAD2, SOX4, TEAD1, TGFB2, TGFBR1, TGFBR2, VEGFA, WNT3A, ZFPM2]	[ACTC1, ACVR1, ACVR2B, ADAMTS1, ADAP2, ADIPOR2, ADM, ADRA1B, ADRBK1, ALDH1A2, ALPK3, ATG5, ATM, BAZ1B, BBS4, BBS5, BBS7, BCOR, BMP10, BMP2, BMP4, BMPR1A, C2CD3, CALCRL, CASP3, CASP7, CASP8, CASQ2, CBY1, CCNB1, CDC2, CHD7, CHRNA3, CITED2, COL2A1, COL3A1, COL4A3BP, COL5A1, CPE, CRELD1, CRKL, CSRP3, CTNNB1, CXADR, DICER1, DLEC1, DVL2, ECE1, ECE2, EDN1, EDNRA, EGLN1, ENG, EP300, EPOR, ERBB2, ERBB3, E…
GO:0045893	GO_BiologicalProcess_16.11.2010_17h17	positive regulation of transcription, DNA-dependent	31	5.83804	3.16775e-08	1.21708e-07	[ACVR1B, APP, ATXN1, CEBPB, CTNNB1, E2F1, E2F3, GATA6, HAND2, HDAC4, HOXA1, HOXA7, MITF, MYT1, NCOA3, NOTCH1, RARG, RB1, RUNX1, SMAD2, SOX4, SOX5, SP1, TEAD1, TRAF6, USF2, VEGFA, WNT1, WNT3A, ZEB1, ZFPM2]	[AATF, ABLIM3, ABRA, ACVR1B, ADRB2, AFAP1L2, AGRN, AHR, AKIRIN2, AKT2, ALX1, ALX4, ANKRD49, APP, AREG, ARHGEF11, ARID1A, ARID1B, ARNT, ARNT2, ARNTL, ARRB1, ASCL1, ASF1A, ATF1, ATF4, ATF6, ATF7IP, ATOH1, ATXN1, ATXN7L3, BAMBI, BARX2, BAZ1B, BCL10, BCL11B, BCL3, BCL9L, BLOC1S2, BMP2, BMP3, BMP4, BMP6, BMP7, BPTF, BRCA1, BSX, C11orf9, C21orf33, CALCOCO1, CAMTA2, CAND1, CASK, CCNE1, CCNH, CDK7, CDX1,…
GO:0051254	GO_BiologicalProcess_16.11.2010_17h17	positive regulation of RNA metabolic process	31	5.77281	4.09543e-08	1.49483e-07	[ACVR1B, APP, ATXN1, CEBPB, CTNNB1, E2F1, E2F3, GATA6, HAND2, HDAC4, HOXA1, HOXA7, MITF, MYT1, NCOA3, NOTCH1, RARG, RB1, RUNX1, SMAD2, SOX4, SOX5, SP1, TEAD1, TRAF6, USF2, VEGFA, WNT1, WNT3A, ZEB1, ZFPM2]	[AATF, ABLIM3, ABRA, ACVR1B, ADRB2, AFAP1L2, AGRN, AHR, AKIRIN2, AKT2, ALX1, ALX4, ANKRD49, APP, AREG, ARHGEF11, ARID1A, ARID1B, ARNT, ARNT2, ARNTL, ARRB1, ASCL1, ASF1A, ATF1, ATF4, ATF6, ATF7IP, ATOH1, ATXN1, ATXN7L3, BAMBI, BARX2, BAZ1B, BCL10, BCL11B, BCL3, BCL9L, BLOC1S2, BMP2, BMP3, BMP4, BMP6, BMP7, BPTF, BRCA1, BSX, C11orf9, C21orf33, CALCOCO1, CAMTA2, CAND1, CASK, CCNB1, CCNE1, CCNH, CDK7…
GO:0001701	GO_BiologicalProcess_16.11.2010_17h17	in utero embryonic development	19	8.52018	5.70193e-08	2.03044e-07	[ACVR1B, BCL2L11, CDX2, CEBPB, CTNNB1, GATA6, GJA1, HAND2, MYH9, NOTCH1, RDH10, SMAD2, SOCS3, SOX5, SP1, TGFBR1, VEGFA, WNT3A, ZFPM2]	[ACVR1, ACVR1B, ACVRL1, ADA, ADAM10, ADM, AKT1, ALKBH1, ALS2, AMOT, ANGPT1, ANKRD11, APBA1, APBA2, APBA3, APOB, AREG, ARNT, ARNT2, ARTN, ASCL2, BCL2L1, BCL2L11, BIRC6, BMP2, BMPR1A, BPTF, BRCA2, C21orf33, C2CD3, C5, C6, CAPN2, CCNB1, CCNB1IP1, CCNB2, CDH1, CDX2, CDX4, CEBPA, CEBPB, CHD7, CHD8, CITED1, COL4A3BP, COPS3, COQ7, CSDA, CTNNB1, CUBN, CUL3, CYR61, DAB2, DAD1, DNAJB6, DNMT3L, DPEP3, EDN1,…
GO:0043009	GO_BiologicalProcess_16.11.2010_17h17	chordate embryonic development	25	6.6313	6.70314e-08	2.33014e-07	[ACVR1B, BCL2L11, CDX2, CEBPB, CTNNB1, DLL1, GATA6, GJA1, HAND2, HOXA7, MYH9, NOTCH1, RDH10, SMAD2, SOCS3, SOX5, SP1, TGFBR1, TGFBR2, TRAF6, VEGFA, WNT1, WNT3A, ZEB1, ZFPM2]	[ACVR1, ACVR1B, ACVR2A, ACVRL1, ADA, ADAM10, ADM, AKT1, ALDH1A2, ALKBH1, ALS2, ALX1, ALX3, ALX4, AMOT, ANGPT1, ANKRD11, APAF1, APBA1, APBA2, APBA3, APOB, AREG, ARNT, ARNT2, ARTN, ASCL2, ATM, AXIN1, AXIN2, BBS4, BCL10, BCL2L1, BCL2L11, BIRC6, BMP2, BMP4, BMP7, BMPR1A, BPTF, BRCA2, C21orf33, C2CD3, C5, C6, CAPN2, CASP8, CCNB1, CCNB1IP1, CCNB2, CDH1, CDX2, CDX4, CEBPA, CEBPB, CELSR1, CHD7, CHD8, CHR…
GO:0030324	GO_BiologicalProcess_16.11.2010_17h17	lung development	13	12.7451	7.14537e-08	2.4261e-07	[BMPR2, CTGF, CTNNB1, DICER1, ERRFI1, GATA6, NOTCH1, RDH10, SMAD2, SP1, TGFBR1, VEGFA, ZFPM2]	[ACVR2B, ADA, ADAMTS2, ALDH1A2, ASCL1, ATP7A, BMP4, BMPR1A, BMPR2, C11orf73, C21orf33, CEBPA, CFTR, CLCN2, CRH, CTGF, CTNNB1, CTSH, CTSZ, CUX1, CYP1A2, DAG1, DHCR7, DICER1, EP300, EPAS1, ERRFI1, FGF1, FGF10, FGF13, FGF18, FGF7, FGF9, FGFR1, FOXA1, FOXA2, FOXJ1, FOXP1, FOXP2, GATA6, GLI1, GLI2, GLI3, HHEX, HHIP, HOXA5, HS6ST1, HSD11B1, ID1, IFT88, IGF1, JMJD6, KDR, KGFLP1, KGFLP2, LAMA1, LAMA5, LI…
GO:0016481	GO_BiologicalProcess_16.11.2010_17h17	negative regulation of transcription	30	5.72519	8.28376e-08	2.7487e-07	[ATXN1, BCL7A, CAV1, CDX2, CTNNB1, DNMT3A, E2F1, ELK3, GATA6, HDAC4, HOXA7, HOXC8, JARID2, MECP2, MXD4, NOTCH1, PDCD4, PHB, RARG, RB1, RBL1, SIRT1, SMAD2, SOX5, ST18, TRAF6, TSG101, UBE2I, ZEB1, ZFPM2]	[AES, AKIRIN2, ALX1, ARID4A, ARID5A, ARID5B, ASCL1, ASCL2, ATF7IP, ATN1, ATP8B1, ATXN1, AXIN1, BAHD1, BARX2, BASP1, BAZ2A, BCL3, BCL6, BCL6B, BCL7A, BCLAF1, BCOR, BMP2, BMP4, BMP7, BPTF, BRCA1, BTAF1, BTRC, C14orf169, C1D, C21orf33, CALCA, CALR, CAV1, CBX2, CBX3, CBX4, CBX5, CBY1, CCDC85B, CD38, CDKN1B, CDKN1C, CDX2, CDX4, CEBPA, CENPF, CHMP1A, CIITA, CITED1, CITED2, COBRA1, COMMD7, CREBZF, CRYM,…
GO:0030323	GO_BiologicalProcess_16.11.2010_17h17	respiratory tube development	13	12.381	1.01354e-07	3.28837e-07	[BMPR2, CTGF, CTNNB1, DICER1, ERRFI1, GATA6, NOTCH1, RDH10, SMAD2, SP1, TGFBR1, VEGFA, ZFPM2]	[ACVR2B, ADA, ADAMTS2, ALDH1A2, ASCL1, ATP7A, BMP4, BMPR1A, BMPR2, C11orf73, C21orf33, CEBPA, CFTR, CLCN2, CRH, CTGF, CTNNB1, CTSH, CTSZ, CUX1, CYP1A2, DAG1, DHCR7, DICER1, EP300, EPAS1, ERRFI1, FGF1, FGF10, FGF13, FGF18, FGF7, FGF9, FGFR1, FOXA1, FOXA2, FOXJ1, FOXP1, FOXP2, GATA6, GLI1, GLI2, GLI3, HECA, HHEX, HHIP, HOXA5, HS6ST1, HSD11B1, ID1, IFT88, IGF1, JMJD6, KDR, KGFLP1, KGFLP2, LAMA1, LAM…
GO:0051329	GO_BiologicalProcess_16.11.2010_17h17	interphase of mitotic cell cycle	13	12.1495	1.27098e-07	4.03398e-07	[ABL1, ACVR1B, APP, BCL2, CCND1, CDC25A, CDC34, CDK4, CDK6, DNM2, E2F1, PPP3CA, RB1]	[ABL1, ACVR1, ACVR1B, ADAM17, AKT1, ANAPC10, ANAPC4, ANAPC5, APP, ARTN, BCAT1, BCL2, BIRC5, BLM, CAMK2B, CCNA2, CCNB1, CCND1, CCNE1, CCNG1, CCNY, CDC123, CDC2, CDC23, CDC25A, CDC25C, CDC34, CDC6, CDC7, CDCA5, CDK10, CDK2, CDK2AP1, CDK4, CDK6, CDKN1B, CDKN1C, CDKN2A, CDKN2B, CDKN2C, CDKN2D, CDKN3, CENPF, CUL1, CUL2, CUL3, CUL4A, CUL5, DBF4, DDX11, DNAJC2, DNM2, E2F1, E2F4, E2F6, EGFR, EIF4E, EIF4E…
GO:0010647	GO_BiologicalProcess_16.11.2010_17h17	positive regulation of cell communication	27	6.02679	1.38424e-07	4.29997e-07	[ACVR1B, BMPR2, CAV1, CTNNB1, ERBB3, ERBB4, ESR1, GJA1, GNAI2, IGF1R, IKBKE, IRS1, JAG1, JAK2, LITAF, MAP3K7IP2, NCOA3, NOTCH2, SNCA, SOX4, TGFB2, TGFBR1, THBS1, TRAF6, VEGFA, WNT1, WNT3A]	[ABRA, ACVR1B, ACVR2A, ACVR2B, ACVRL1, ADA, ADAM17, ADAMTS20, ADIPOQ, ADORA2A, ADRA1A, ADRA2A, ADRB2, ADRB3, AFAP1L2, AGPAT1, AGPAT2, AGXT, AKAP12, AKAP5, AKT2, ALS2, ANGPT1, ANTXR1, APOL3, AREG, ARNT, ARRB1, ARRB2, ASCL1, ATM, ATP2C1, AXIN1, BAMBI, BCL10, BECN1, BIRC2, BMP10, BMP2, BMP4, BMP6, BMP7, BMPER, BMPR1A, BMPR2, BRAF, BST2, C11orf59, C18orf32, CANT1, CARD11, CARD9, CARTPT, CASP1, CASP10…
GO:0045597	GO_BiologicalProcess_16.11.2010_17h17	positive regulation of cell differentiation	20	7.5188	1.99127e-07	6.05679e-07	[ACVR1B, BCL2, BDNF, BMPR2, CDX2, CTNNB1, FNDC3B, GATA6, HOXA11, JAG1, JAK2, MAPK9, NOTCH1, RB1, RUNX1, SMAD2, SOCS3, TGFB2, TGFBR2, TRAF6]	[ACIN1, ACTR3, ACVR1, ACVR1B, ACVR2A, ACVR2B, ADA, ADAMTS20, ADAMTS9, ADIG, ADNP, ADRA2B, ADRA2C, AGTR1, AGXT, AKAP5, AKT1, ALOX12, AMIGO1, ANAPC2, ANKRD54, AP3B1, APC, APOB, ARHGDIA, ARHGEF1, ARNT, ASCL1, ATOH1, AXIN2, BAD, BAMBI, BCL2, BCL9L, BDNF, BMP2, BMP4, BMP6, BMP7, BMPR1A, BMPR1B, BMPR2, BOC, BTC, BTG1, CA2, CALCA, CAMK1, CCL5, CCNE1, CD27, CD276, CD36, CD74, CD80, CD83, CD86, CDH4, CDKN…
GO:0051325	GO_BiologicalProcess_16.11.2010_17h17	interphase	13	11.6071	2.18953e-07	6.52389e-07	[ABL1, ACVR1B, APP, BCL2, CCND1, CDC25A, CDC34, CDK4, CDK6, DNM2, E2F1, PPP3CA, RB1]	[ABL1, ACVR1, ACVR1B, ADAM17, AKT1, ANAPC10, ANAPC4, ANAPC5, APP, ARTN, BCAT1, BCL2, BIRC5, BLM, CAMK2B, CCNA2, CCNB1, CCND1, CCNE1, CCNG1, CCNY, CDC123, CDC2, CDC23, CDC25A, CDC25C, CDC34, CDC6, CDC7, CDCA5, CDK10, CDK2, CDK2AP1, CDK4, CDK6, CDKN1B, CDKN1C, CDKN2A, CDKN2B, CDKN2C, CDKN2D, CDKN3, CENPF, CUL1, CUL2, CUL3, CUL4A, CUL5, DBF4, DDX11, DNAJC2, DNM2, E2F1, E2F4, E2F6, EGFR, EIF4E, EIF4E…
GO:0010605	GO_BiologicalProcess_16.11.2010_17h17	negative regulation of macromolecule metabolic process	39	4.60449	2.84397e-07	8.3044e-07	[ADAR, ATXN1, BCL7A, CAV1, CDX2, CTNNB1, DICER1, DNMT3A, E2F1, ELK3, ERRFI1, GATA6, GJA1, HDAC4, HOXA7, HOXC8, JARID2, MECP2, MXD4, NOTCH1, PDCD4, PHB, PTEN, RARG, RB1, RBL1, SIRT1, SMAD2, SNCA, SOCS1, SOX5, ST18, THBS1, TIMP3, TRAF6, TSG101, UBE2I, ZEB1, ZFPM2]	[A2M, AATF, ACD, ADAR, ADIPOQ, ADNP, ADORA2B, ADRA1B, AES, AIFM2, AKAP1, AKIRIN2, AKT2, ALX1, ANAPC1, ANAPC10, ANAPC11, ANAPC2, ANAPC4, ANAPC5, ANAPC7, ANG, ANKRD13C, ANTXR1, APBB1, APOA4, APOM, ARID4A, ARID5A, ARID5B, ARRB1, ARRB2, ASAH3L, ASB1, ASCL1, ASCL2, ASZ1, ATF7IP, ATG5, ATN1, ATP8B1, ATXN1, AXIN1, BACE2, BAG5, BAHD1, BARD1, BARX2, BASP1, BAX, BAZ2A, BCL2L1, BCL3, BCL6, BCL6B, BCL7A, BCL…
GO:0006916	GO_BiologicalProcess_16.11.2010_17h17	anti-apoptosis	17	8.41584	3.4625e-07	9.91226e-07	[API5, BCL2, BDNF, CEBPB, DHCR24, ESR1, HTATIP2, IGF1R, NOTCH2, PAK7, SNCA, SOCS3, TGFBR1, THBS1, TRAF6, VEGFA, YWHAZ]	[AATF, ADAM17, AKT1, AKT1S1, ALOX12, AMIGO2, ANGPT1, ANGPT4, ANXA1, ANXA4, ANXA5, API5, APOE, ARHGDIA, ATF5, AVEN, AZU1, BAG1, BAG3, BAG4, BAX, BCL2, BCL2A1, BCL2L1, BCL2L10, BCL2L2, BDNF, BECN1, BFAR, BIRC3, BIRC5, BIRC6, BIRC7, BIRC8, BNIP1, BNIP2, BNIP3, BNIP3L, BRAF, CBX4, CCL2, CD27, CD40LG, CDC2, CDH13, CDKN2D, CEBPB, CERKL, CFDP1, CFLAR, CIAPIN1, CITED2, CLU, COMP, CRYAA, CRYAB, CSF2, DAD1…
GO:0035468	GO_BiologicalProcess_16.11.2010_17h17	positive regulation of signaling pathway	25	6.03865	3.98846e-07	1.11984e-06	[ACVR1B, BMPR2, CAV1, CTNNB1, ERBB3, ESR1, GJA1, GNAI2, IGF1R, IKBKE, IRS1, JAG1, JAK2, LITAF, MAP3K7IP2, NCOA3, NOTCH2, SOX4, TGFB2, TGFBR1, THBS1, TRAF6, VEGFA, WNT1, WNT3A]	[ABRA, ACVR1B, ACVR2A, ACVR2B, ACVRL1, ADA, ADAM17, ADIPOQ, ADRA1A, ADRA2A, ADRB2, ADRB3, AFAP1L2, AGPAT1, AGPAT2, AGXT, AKAP12, AKAP5, ALS2, ANGPT1, ANTXR1, APOL3, AREG, ARNT, ARRB1, ARRB2, ASCL1, ATM, ATP2C1, AXIN1, BAMBI, BCL10, BIRC2, BMP10, BMP2, BMP4, BMP6, BMP7, BMPER, BMPR1A, BMPR2, BRAF, BST2, C11orf59, C18orf32, CANT1, CARD11, CARD9, CASP1, CASP10, CASP8, CAT, CAV1, CAV2, CC2D1A, CD226,…
GO:0045892	GO_BiologicalProcess_16.11.2010_17h17	negative regulation of transcription, DNA-dependent	25	5.95238	5.21461e-07	1.43648e-06	[CAV1, CDX2, CTNNB1, DNMT3A, E2F1, GATA6, HDAC4, HOXA7, HOXC8, JARID2, MECP2, MXD4, NOTCH1, RARG, RB1, RBL1, SIRT1, SMAD2, SOX5, ST18, TRAF6, TSG101, UBE2I, ZEB1, ZFPM2]	[AES, ALX1, ARID4A, ARID5A, ARID5B, ASCL1, ASCL2, ATF7IP, ATN1, AXIN1, BAHD1, BARX2, BASP1, BAZ2A, BCL6, BCL6B, BCOR, BMP2, BMP4, BMP7, BPTF, BTRC, C14orf169, C21orf33, CALR, CAV1, CBX2, CBX4, CBX5, CBY1, CDKN1B, CDKN1C, CDX2, CDX4, CEBPA, CHMP1A, CIITA, CITED2, CRYM, CSDA, CTBP1, CTCF, CTNNB1, CTNNBIP1, CUX1, CUX2, DAB2, DAXX, DDX20, DLX1, DMAP1, DMBX1, DNAJB5, DNAJB6, DNMT1, DNMT3A, DNMT3B, DPE…
GO:0048754	GO_BiologicalProcess_16.11.2010_17h17	branching morphogenesis of a tube	12	11.7647	5.56992e-07	1.50594e-06	[B4GALT1, BCL2, CTNNB1, DICER1, ESR1, HOXA11, NCOA3, NOTCH1, PGF, RDH10, TGFBR2, VEGFA]	[ACVR1, AGXT, AREG, B4GALT1, BCL2, BMP2, BMP4, BMP7, BTRC, CCL11, CD44, CITED1, CSF1, CTNNB1, CTNNBIP1, CTSH, CTSZ, DAG1, DICER1, EDN1, EDNRA, EGF, ENG, ESR1, EYA1, FGF10, FGF13, FLT1, FOXA1, FOXA2, FOXC2, FOXD1, FOXD2, FOXD3, FOXD4, FOXD4L1, FOXD4L3, FOXD4L4, FOXD4L5, FOXD4L6, FOXS1, GBX2, GDF7, GLI2, GLI3, GNA13, GPC3, GZF1, HHEX, HOXA11, HOXA5, HOXD11, IGF1, IHH, ILK, KDR, LAMA1, LAMA5, MBD4, …
GO:0051253	GO_BiologicalProcess_16.11.2010_17h17	negative regulation of RNA metabolic process	25	5.88235	6.49279e-07	1.72354e-06	[CAV1, CDX2, CTNNB1, DNMT3A, E2F1, GATA6, HDAC4, HOXA7, HOXC8, JARID2, MECP2, MXD4, NOTCH1, RARG, RB1, RBL1, SIRT1, SMAD2, SOX5, ST18, TRAF6, TSG101, UBE2I, ZEB1, ZFPM2]	[AES, AKT2, ALX1, ARID4A, ARID5A, ARID5B, ASCL1, ASCL2, ATF7IP, ATN1, AXIN1, BAHD1, BARD1, BARX2, BASP1, BAZ2A, BCL6, BCL6B, BCOR, BMP2, BMP4, BMP7, BPTF, BTRC, C14orf169, C21orf33, CALR, CAV1, CBX2, CBX4, CBX5, CBY1, CDKN1B, CDKN1C, CDX2, CDX4, CEBPA, CHMP1A, CIITA, CITED2, CRYM, CSDA, CTBP1, CTCF, CTNNB1, CTNNBIP1, CUX1, CUX2, DAB2, DAXX, DDX20, DLX1, DMAP1, DMBX1, DNAJB5, DNAJB6, DNMT1, DNMT3A…
GO:0001932	GO_BiologicalProcess_16.11.2010_17h17	regulation of protein phosphorylation	18	7.62712	6.70474e-07	1.74802e-06	[ACVR1B, BCL2, BMPR2, CAV1, CCND1, CTGF, ERRFI1, JAK2, PDCD4, PRKCE, PTEN, SOCS1, SOCS3, TGFBR1, TRAF6, VEGFA, WNT1, WNT3A]	[ACVR1B, ADAM17, ADIPOQ, ADNP, AGXT, AIDA, AKAP5, AKT2, AKTIP, ANGPT1, ANGPT4, APOA1, ARR3, ARTN, AXIN1, AXIN2, BCL2, BDKRB1, BDKRB2, BIRC7, BMP10, BMP2, BMP4, BMP6, BMP7, BMPER, BMPR1A, BMPR2, CAMP, CARD14, CAV1, CCDC88A, CCDC88C, CCK, CCNB1, CCND1, CCND2, CCND3, CD3E, CD4, CD44, CD6, CD74, CD80, CD81, CLCF1, CNKSR3, CNTF, CRYAA, CSF2, CSNK1D, CTGF, DAB2, DAXX, DBNL, DOCK7, DUSP6, DVL2, DVL3, ED…
GO:0009952	GO_BiologicalProcess_16.11.2010_17h17	anterior/posterior pattern formation	15	8.98204	7.52414e-07	1.92724e-06	[BMPR2, BTG2, CDX2, CTNNB1, DLL1, HOXA1, HOXA11, HOXA7, HOXC8, NOTCH1, RARG, SMAD2, TGFBR1, WNT1, WNT3A]	[ACVR2A, ACVR2B, ALDH1A2, ALX1, ALX4, APC, ATM, AXIN1, AXIN2, BARX1, BMP2, BMPR1A, BMPR2, BPTF, BTG2, C21orf33, CDX1, CDX2, CDX4, CER1, CRKL, CTNNB1, CTNNBIP1, CYP26A1, CYP26C1, DLL1, DLL3, EMX2, EN1, EP300, EPB41L5, FOXA2, FOXC1, FOXC2, FOXH1, FOXS1, FRS2, FZD5, GATA4, GBX2, GDF11, GLI3, GRSF1, HES3, HHEX, HIPK1, HIPK2, HNF1B, HOXA1, HOXA10, HOXA11, HOXA2, HOXA3, HOXA4, HOXA5, HOXA6, HOXA7, HOXB…
GO:0048705	GO_BiologicalProcess_16.11.2010_17h17	skeletal system morphogenesis	13	10.2362	9.49764e-07	2.39079e-06	[CTGF, HOXA11, HOXA7, HOXC8, RARG, RDH10, RYK, SGPL1, SMAD2, TGFBR1, TGFBR2, THBS1, ZEB1]	[ACP5, ACVR2B, ALX1, ALX3, ALX4, ANKRD11, ARID5B, AXIN1, BARX2, BMP1, BMP4, BMP6, BMP7, BMPR1B, CDX1, CHST11, COL11A2, COL13A1, COL1A1, COL2A1, COL9A1, COMP, CTGF, DLX5, DSCAML1, EYA1, FBN2, FGF18, FGF4, FGF6, FOXC2, GAS1, GFPT1, GHR, GLI3, GNAS, GSC, HOXA11, HOXA2, HOXA3, HOXA4, HOXA5, HOXA6, HOXA7, HOXB1, HOXB2, HOXB3, HOXB4, HOXB5, HOXB6, HOXB7, HOXB8, HOXC8, HOXD10, HOXD11, HOXD3, HOXD4, HOXD…
GO:0045934	GO_BiologicalProcess_16.11.2010_17h17	negative regulation of nucleobase, nucleoside, nucleotide and nucleic acid metabolic process	30	5.10204	9.72595e-07	2.40676e-06	[ATXN1, BCL7A, CAV1, CDX2, CTNNB1, DNMT3A, E2F1, ELK3, GATA6, HDAC4, HOXA7, HOXC8, JARID2, MECP2, MXD4, NOTCH1, PDCD4, PHB, RARG, RB1, RBL1, SIRT1, SMAD2, SOX5, ST18, TRAF6, TSG101, UBE2I, ZEB1, ZFPM2]	[ACD, ADRA2A, AES, AKIRIN2, AKT2, ALX1, ANTXR1, APLP1, ARID4A, ARID5A, ARID5B, ASCL1, ASCL2, ATF7IP, ATN1, ATP8B1, ATPIF1, ATXN1, AXIN1, BAHD1, BARD1, BARX2, BASP1, BAZ2A, BCL3, BCL6, BCL6B, BCL7A, BCLAF1, BCOR, BLM, BMP2, BMP4, BMP7, BPTF, BRCA1, BRCA2, BTAF1, BTRC, C14orf169, C1D, C21orf33, CALCA, CALR, CAV1, CBX2, CBX3, CBX4, CBX5, CBY1, CCDC85B, CD38, CDA, CDC45L, CDC6, CDKN1B, CDKN1C, CDT1, …
GO:0051172	GO_BiologicalProcess_16.11.2010_17h17	negative regulation of nitrogen compound metabolic process	30	5.05051	1.20011e-06	2.92026e-06	[ATXN1, BCL7A, CAV1, CDX2, CTNNB1, DNMT3A, E2F1, ELK3, GATA6, HDAC4, HOXA7, HOXC8, JARID2, MECP2, MXD4, NOTCH1, PDCD4, PHB, RARG, RB1, RBL1, SIRT1, SMAD2, SOX5, ST18, TRAF6, TSG101, UBE2I, ZEB1, ZFPM2]	[ACD, ACP5, ADRA2A, AES, AKIRIN2, AKT2, ALX1, ANTXR1, APLP1, APOC1, ARID4A, ARID5A, ARID5B, ASCL1, ASCL2, ATF7IP, ATN1, ATP8B1, ATPIF1, ATXN1, AXIN1, BAHD1, BARD1, BARX2, BASP1, BAZ2A, BCL3, BCL6, BCL6B, BCL7A, BCLAF1, BCOR, BLM, BMP2, BMP4, BMP7, BPTF, BRCA1, BRCA2, BTAF1, BTRC, C14orf169, C1D, C21orf33, CALCA, CALR, CAV1, CBX2, CBX3, CBX4, CBX5, CBY1, CCDC85B, CD38, CDA, CDC45L, CDC6, CDKN1B, C…
GO:0048568	GO_BiologicalProcess_16.11.2010_17h17	embryonic organ development	17	7.65766	1.30534e-06	3.12425e-06	[CDX2, CEBPB, HOXA1, HOXA7, LMO2, RARG, RDH10, SMAD2, SOCS3, SP1, TGFBR1, TGFBR2, VEGFA, WNT1, WNT3A, ZEB1, ZFPM2]	[ADA, ADM, AKT1, ALDH1A2, ALDH1A3, ALX1, ALX3, ALX4, ARNT, ASCL2, ATOH1, AXIN1, BIRC6, BMP4, BMP7, BMPR1A, BPTF, CDX2, CDX4, CEBPA, CEBPB, CEP290, CHD7, CHRNA10, CHRNA9, CHST11, CITED1, CLIC5, COL2A1, CRYAA, CYR61, DDIT3, DLX5, DLX6, DNAJB6, DSCAML1, EDN1, EFNA1, EGFR, EGLN1, EOMES, EPAS1, EPHA2, ESX1, EYA1, FBXW8, FGF10, FGF9, FGFR1, FOXC2, FOXD3, FOXE1, FOXE3, FOXF2, FOXG1, FOXI1, FOXI2, FOXI3,…
GO:2000113	GO_BiologicalProcess_16.11.2010_17h17	negative regulation of cellular macromolecule biosynthetic process	30	5.00835	1.42632e-06	3.35876e-06	[ATXN1, BCL7A, CAV1, CDX2, CTNNB1, DNMT3A, E2F1, ELK3, GATA6, HDAC4, HOXA7, HOXC8, JARID2, MECP2, MXD4, NOTCH1, PDCD4, PHB, RARG, RB1, RBL1, SIRT1, SMAD2, SOX5, ST18, TRAF6, TSG101, UBE2I, ZEB1, ZFPM2]	[AATF, ACD, AES, AIFM2, AKIRIN2, ALX1, ANG, ANTXR1, ARID4A, ARID5A, ARID5B, ASAH3L, ASCL1, ASCL2, ATF7IP, ATN1, ATP8B1, ATXN1, AXIN1, BACE2, BAHD1, BARX2, BASP1, BAZ2A, BCL3, BCL6, BCL6B, BCL7A, BCLAF1, BCOR, BLM, BMP2, BMP4, BMP7, BPTF, BRCA1, BRCA2, BTAF1, BTRC, C14orf169, C1D, C21orf33, CALCA, CALR, CAV1, CBX2, CBX3, CBX4, CBX5, CBY1, CCDC85B, CD38, CDC45L, CDC6, CDKN1B, CDKN1C, CDT1, CDX2, CD…
GO:0051246	GO_BiologicalProcess_16.11.2010_17h17	regulation of protein metabolic process	32	4.7976	1.56609e-06	3.62936e-06	[ACVR1B, APP, BCL2, BMPR2, CAV1, CCND1, CDC14B, CDC34, CDK4, CTGF, ERRFI1, GJA1, HDAC4, ITCH, JAK2, JARID2, MTPN, PDCD4, PRKCE, PTEN, SNCA, SOCS1, SOCS3, TGFBR1, THBS1, TIMP3, TRAF6, TSG101, UBE2I, VEGFA, WNT1, WNT3A]	[A2M, ACE, ACE2, ACVR1B, ADAM17, ADAM9, ADIPOQ, ADNP, ADORA1, ADRA2A, AGTR1, AGXT, AIDA, AIFM2, AKAP1, AKAP5, AKT1, AKT2, AKTIP, ANAPC1, ANAPC10, ANAPC11, ANAPC2, ANAPC4, ANAPC5, ANAPC7, ANG, ANGPT1, ANGPT4, ANKRD13C, APC, APOA1, APOA4, APOE, APOM, APP, ARNT, ARNTL, ARR3, ARRB1, ARRB2, ARTN, ASAH3L, ATG10, ATG5, ATG7, ATP6AP2, ATXN2, AURKAIP1, AXIN1, AXIN2, BAG5, BARD1, BARHL2, BCL10, BCL2, BCL3,…
GO:0006468	GO_BiologicalProcess_16.11.2010_17h17	protein phosphorylation	31	4.88189	1.60948e-06	3.67164e-06	[ABL1, ACVR1B, APP, BCL2, BMPR2, CDK4, CDK6, ERBB3, ERBB4, FGFR3, GNAI2, IGF1R, IKBKE, JAK1, JAK2, MAP2K4, MAP3K12, MAPK14, MAPK7, MAPK9, NLK, PAK7, PRKCE, PRKD1, RAF1, RYK, SMAD2, TGFB2, TGFBR1, TGFBR2, THBS1]	[AAK1, AATK, ABI1, ABI2, ABI3, ABL1, ABL2, ACVR1, ACVR1B, ACVR1C, ACVR2A, ACVR2B, ACVRL1, ADAM10, ADAM9, ADORA1, ADORA2B, ADRA2B, ADRA2C, ADRBK1, ADRBK2, AKT1, AKT3, ALK, ALPK1, ALPK2, ALPK3, AMHR2, ANKK1, ANTXR1, APP, ARAF, ARHGEF7, ATM, AURKA, AURKB, AURKC, AXIN1, AXL, BAZ1B, BCKDK, BCL2, BCR, BIRC7, BLK, BMP10, BMP2, BMP2K, BMP4, BMP7, BMPR1A, BMPR1B, BMPR2, BMX, BRAF, BRSK1, BRSK2, BTK, BUB1,…
GO:0050678	GO_BiologicalProcess_16.11.2010_17h17	regulation of epithelial cell proliferation	13	9.62963	1.90696e-06	4.28332e-06	[B4GALT1, BMPR2, CAV1, CDK6, CTNNB1, ERBB4, LAMC1, NOTCH1, PGF, PTEN, TGFB2, THBS1, VEGFA]	[AGGF1, ALDH1A2, ANG, ANGPT1, APC, APOE, APOH, AREG, ARNT, ATP5A1, ATPIF1, B4GALT1, BMP2, BMP4, BMPR1A, BMPR2, BRCA2, CAV1, CAV2, CCL11, CCL2, CCL24, CCL26, CCND2, CCR3, CDH13, CDK6, CDKN1C, CDKN2B, CTNNB1, CYP7B1, DEAF1, DLX5, DLX6, ECM1, EDNRA, EGFR, ENG, EPGN, ERBB2, ERBB4, EREG, ESR2, ETV4, F3, FGF1, FGF10, FGF13, FGF7, FGF9, FOXE3, FOXP1, FOXP2, FOXP3, FRAP1, FRS2, FZD7, GAS1, GHRL, GPX1, GR…
GO:0048545	GO_BiologicalProcess_16.11.2010_17h17	response to steroid hormone stimulus	17	7.42358	2.00222e-06	4.36305e-06	[BCL2, CAV1, CCND1, CDK4, CTGF, CTNNB1, ERBB4, ESR1, GATA6, KRAS, PTEN, SOCS1, SOCS3, TGFB2, TGFBR1, THBS1, TIMP3]	[A2M, AANAT, ABCA2, ABCB4, ACADS, ACR, ACSBG1, ACSL6, ACTA1, ADAM9, ADIPOQ, ADM, AGXT, ALDH1A2, ALDH2, ALDOB, ALPL, ANGPT1, ANXA3, AQP1, ARNT2, ARSA, ARSB, ASH2L, ASS1, AURKA, AVPR1A, BCHE, BCKDHB, BCL2, BGLAP, BMP4, BMP7, BRCA1, BRCA2, BTF3L1, C1QB, CA2, CA4, CA9, CACNA1G, CALCR, CASP6, CASP8, CAV1, CCKAR, CCL2, CCL5, CCNA2, CCND1, CCND2, CCNE1, CD24, CD38, CDK4, CDO1, CEBPA, CFTR, CITED1, COL1A…
GO:0045637	GO_BiologicalProcess_16.11.2010_17h17	regulation of myeloid cell differentiation	10	12.987	1.9934e-06	4.40964e-06	[ACVR1B, CDK6, CTNNB1, HOXA7, JAG1, LMO2, MITF, RB1, RUNX1, TRAF6]	[ACIN1, ACVR1B, ACVR2A, ADIPOQ, ANKRD54, APC, ARNT, BGLAP, C1QC, CA2, CALCA, CARTPT, CCL5, CDK6, CSF1, CTNNB1, CTNNBIP1, ESRRA, ETS1, FOXO3, FSTL3, GNAS, GPR55, HIF1A, HIST1H4A, HMGB2, HOXA5, HOXA7, ID2, IKZF1, IL4, IL5, INHA, INHBA, INPP5D, JAG1, JUN, KITLG, KLF10, L3MBTL, LDB2, LEF1, LEP, LIF, LMO2, LRRC17, MAFB, MEF2C, MITF, NCKAP1L, NDFIP1, NFKBIA, PF4, PRDM16, PURB, RARA, RB1, RBM15, RUNX1, …
GO:0016310	GO_BiologicalProcess_16.11.2010_17h17	phosphorylation	33	4.63483	2.25367e-06	4.76864e-06	[ABL1, ACVR1B, APP, BCL2, BMPR2, CDK4, CDK6, ERBB3, ERBB4, FGFR3, GNAI2, IGF1R, IKBKE, JAK1, JAK2, KIF2A, MAP2K4, MAP3K12, MAPK14, MAPK7, MAPK9, NLK, PAK7, PRKCE, PRKD1, RAF1, RYK, SMAD2, SNCA, TGFB2, TGFBR1, TGFBR2, THBS1]	[AAK1, AATK, ABI1, ABI2, ABI3, ABL1, ABL2, ACVR1, ACVR1B, ACVR1C, ACVR2A, ACVR2B, ACVRL1, ADAM10, ADAM9, ADORA1, ADORA2B, ADRA2B, ADRA2C, ADRBK1, ADRBK2, AK3, AKT1, AKT3, ALK, ALPI, ALPK1, ALPK2, ALPK3, ALPPL2, AMHR2, ANKK1, ANTXR1, APP, ARAF, ARHGEF7, ATM, ATP5C1, ATP5D, AURKA, AURKB, AURKC, AXIN1, AXL, BAZ1B, BCKDK, BCL2, BCR, BIRC7, BLK, BMP10, BMP2, BMP2K, BMP4, BMP7, BMPR1A, BMPR1B, BMPR2, B…
GO:0043627	GO_BiologicalProcess_16.11.2010_17h17	response to estrogen stimulus	12	10.3448	2.2366e-06	4.80212e-06	[BCL2, CAV1, CCND1, CTGF, CTNNB1, ESR1, GATA6, PTEN, SOCS1, SOCS3, TGFBR1, TIMP3]	[ALDH1A2, ANGPT1, ARNT2, ARSA, ARSB, ASH2L, AURKA, BCL2, BGLAP, BMP4, BMP7, BRCA1, BRCA2, BTF3L1, CA2, CASP6, CASP8, CAV1, CCNA2, CCND1, CCND2, CCNE1, CD24, CD38, CFTR, CITED1, CRIPAK, CRYAB, CTGF, CTNNB1, CYP11A1, CYP27B1, DHH, DUSP1, ENO2, EP300, EPX, ESR1, F3, F7, FGF10, FOXA1, GAL, GATA3, GATA4, GATA6, GH1, GHR, GHRHR, GHRL, GPR81, GPX4, GSTM3, IGFBP2, IHH, IL1B, INSR, KRT19, LCT, LDLR, LEPRO…
GO:0022612	GO_BiologicalProcess_16.11.2010_17h17	gland morphogenesis	10	12.3457	3.19147e-06	6.6565e-06	[BCL2, CAV1, ERBB3, ESR1, IGF1R, NCOA3, NOTCH1, PLAG1, RARG, TGFB2]	[AREG, BCL2, BMP4, BMP7, BSX, BTRC, CAV1, CCL11, CD44, CDH1, CSF1, CTNND1, CYP7B1, DAG1, EDA, EGFR, ELF3, ERBB2, ERBB3, ESR1, ESR2, FEM1B, FGF10, FGF7, FGFR1, FOXA1, FRS2, GDF7, GLI2, GLI3, HOXA13, HOXB13, HOXD13, IGF1, IGF1R, KGFLP1, KGFLP2, LAMA1, LAMA5, MBD4, NCOA3, NKX2-3, NKX3-1, NOG, NOTCH1, NRG3, NRP1, NTN1, PDGFB, PGR, PHB2, PLAG1, PLXNA1, PLXND1, PML, PROP1, PTCH1, RARG, ROBO1, SCRIB, SE…
GO:0010558	GO_BiologicalProcess_16.11.2010_17h17	negative regulation of macromolecule biosynthetic process	30	4.79233	3.49142e-06	7.17953e-06	[ATXN1, BCL7A, CAV1, CDX2, CTNNB1, DNMT3A, E2F1, ELK3, GATA6, HDAC4, HOXA7, HOXC8, JARID2, MECP2, MXD4, NOTCH1, PDCD4, PHB, RARG, RB1, RBL1, SIRT1, SMAD2, SOX5, ST18, TRAF6, TSG101, UBE2I, ZEB1, ZFPM2]	[AATF, ACD, ADIPOQ, ADORA2B, AES, AIFM2, AKIRIN2, ALX1, ANG, ANTXR1, APBB1, ARID4A, ARID5A, ARID5B, ASAH3L, ASB1, ASCL1, ASCL2, ATF7IP, ATN1, ATP8B1, ATXN1, AXIN1, BACE2, BAHD1, BARX2, BASP1, BAZ2A, BCL3, BCL6, BCL6B, BCL7A, BCLAF1, BCOR, BLM, BMP2, BMP4, BMP7, BPTF, BRCA1, BRCA2, BTAF1, BTRC, C14orf169, C1D, C21orf33, CALCA, CALR, CAV1, CBX2, CBX3, CBX4, CBX5, CBY1, CCDC85B, CD276, CD38, CDC45L,…
GO:0031324	GO_BiologicalProcess_16.11.2010_17h17	negative regulation of cellular metabolic process	36	4.32173	3.74872e-06	7.60156e-06	[ATXN1, BCL7A, CAV1, CDX2, CTNNB1, DNMT3A, E2F1, ELK3, ERRFI1, GATA6, HDAC4, HOXA7, HOXC8, JARID2, MECP2, MXD4, NOTCH1, PDCD4, PHB, PTEN, RARG, RB1, RBL1, SIRT1, SMAD2, SNCA, SOCS1, SOX5, ST18, THBS1, TIMP3, TRAF6, TSG101, UBE2I, ZEB1, ZFPM2]	[A2M, AATF, ACADL, ACADVL, ACD, ACP5, ADIPOQ, ADRA1B, ADRA2A, AES, AIFM2, AKAP1, AKIRIN2, AKT1, AKT2, ALX1, ANAPC1, ANAPC10, ANAPC11, ANAPC2, ANAPC4, ANAPC5, ANAPC7, ANG, ANTXR1, APLP1, APOA4, APOC1, APOC3, APOM, ARID4A, ARID5A, ARID5B, ARRB1, ARRB2, ASAH3L, ASB1, ASCL1, ASCL2, ATF7IP, ATG5, ATN1, ATP1A4, ATP8B1, ATPIF1, ATXN1, AXIN1, BACE2, BAG5, BAHD1, BARD1, BARX2, BASP1, BAZ2A, BCL3, BCL6, BC…
GO:0010648	GO_BiologicalProcess_16.11.2010_17h17	negative regulation of cell communication	21	6	3.89953e-06	7.79906e-06	[ATXN1, CAV1, CCND1, CDC34, CTNNB1, ERBB3, ERRFI1, GNAI2, GNAI3, IGF1R, IRS1, NLK, NOTCH1, PTEN, SIRT1, SNCA, SOCS1, SOCS3, THBS1, WNT1, WNT3A]	[ACHE, ACVR1, ADA, ADAMTSL2, ADIPOQ, ADNP, ADORA1, ADRA1A, ADRB2, ADRB3, ADRBK1, AES, AGTR2, AGXT, AHSG, AIDA, AKT1, AKT1S1, AMBP, APC, APCDD1, ARAP3, ARRB1, ARRB2, ASPN, ATXN1, AVP, AVPR1A, AXIN1, AXIN2, BAMBI, BARX1, BCHE, BCL6, BCL9L, BMP7, BMPER, BRAP, C1orf187, C9orf89, CALR, CARD8, CAV1, CAV3, CBLB, CBLC, CBY1, CCND1, CD38, CD3E, CD44, CD74, CDC34, CER1, CHD8, CHRD, CHST11, CIDEA, CILP, CIS…
GO:0042327	GO_BiologicalProcess_16.11.2010_17h17	positive regulation of phosphorylation	13	8.90411	4.58707e-06	9.05016e-06	[ACVR1B, BCL2, BMPR2, CAV1, CCND1, CTGF, IRS1, JAK2, TGFBR1, THBS1, VEGFA, WNT1, WNT3A]	[ACVR1B, ADAM17, ADIPOQ, ADNP, AGXT, AKAP5, AKT2, AKTIP, ANG, ANGPT1, ANGPT4, ARTN, AXIN1, AXIN2, BCL10, BCL2, BMP10, BMP2, BMP4, BMP6, BMP7, BMPR1A, BMPR2, CAMP, CARD14, CAV1, CCK, CCNB1, CCND1, CCND2, CCND3, CD3E, CD4, CD44, CD74, CD80, CD81, CLCF1, CNTF, CRYAA, CSF2, CSNK1D, CTGF, DAB2, DOCK7, DSCAM, DVL2, DVL3, EDNRA, EGF, EGFR, ENG, EP300, EPX, EREG, F2, FAM129A, FCER1A, FGF1, FGF10, FGF13, …
GO:0000122	GO_BiologicalProcess_16.11.2010_17h17	negative regulation of transcription from RNA polymerase II promoter	19	6.29139	5.7938e-06	1.11302e-05	[CAV1, CDX2, CTNNB1, DNMT3A, E2F1, GATA6, HDAC4, HOXA7, HOXC8, JARID2, MECP2, MXD4, RARG, RB1, RBL1, ST18, TRAF6, ZEB1, ZFPM2]	[AES, ALX1, ASCL2, ATF7IP, ATN1, BARX2, BCL6, BCL6B, BCOR, BMP2, BMP4, BPTF, C21orf33, CALR, CAV1, CBX2, CBX4, CDKN1C, CDX2, CDX4, CEBPA, CIITA, CITED2, CRYM, CSDA, CTBP1, CTNNB1, CTNNBIP1, CUX1, DDX20, DLX1, DMBX1, DNAJB5, DNMT1, DNMT3A, DPEP3, DR1, DRAP1, DRD3, E2F1, E2F6, EGR1, EHMT1, EID1, ENG, ENO1, EPC1, ETV3, FOSB, FOXA1, FOXD1, FOXD2, FOXD3, FOXD4, FOXD4L1, FOXD4L3, FOXD4L4, FOXD4L5, FOXD…
GO:0010562	GO_BiologicalProcess_16.11.2010_17h17	positive regulation of phosphorus metabolic process	13	8.72483	5.74375e-06	1.11812e-05	[ACVR1B, BCL2, BMPR2, CAV1, CCND1, CTGF, IRS1, JAK2, TGFBR1, THBS1, VEGFA, WNT1, WNT3A]	[ACVR1B, ADAM17, ADIPOQ, ADNP, ADORA1, AGXT, AKAP5, AKT2, AKTIP, ANG, ANGPT1, ANGPT4, ARTN, AXIN1, AXIN2, BCL10, BCL2, BMP10, BMP2, BMP4, BMP6, BMP7, BMPR1A, BMPR2, CAMP, CARD14, CAV1, CCK, CCNB1, CCND1, CCND2, CCND3, CD3E, CD4, CD44, CD74, CD80, CD81, CLCF1, CNTF, CRYAA, CSF2, CSNK1D, CTGF, DAB2, DLEC1, DOCK7, DSCAM, DVL2, DVL3, EDNRA, EGF, EGFR, ENG, EP300, EPX, EREG, F2, FAM129A, FCER1A, FGF1,…
GO:0045937	GO_BiologicalProcess_16.11.2010_17h17	positive regulation of phosphate metabolic process	13	8.72483	5.74375e-06	1.11812e-05	[ACVR1B, BCL2, BMPR2, CAV1, CCND1, CTGF, IRS1, JAK2, TGFBR1, THBS1, VEGFA, WNT1, WNT3A]	[ACVR1B, ADAM17, ADIPOQ, ADNP, ADORA1, AGXT, AKAP5, AKT2, AKTIP, ANG, ANGPT1, ANGPT4, ARTN, AXIN1, AXIN2, BCL10, BCL2, BMP10, BMP2, BMP4, BMP6, BMP7, BMPR1A, BMPR2, CAMP, CARD14, CAV1, CCK, CCNB1, CCND1, CCND2, CCND3, CD3E, CD4, CD44, CD74, CD80, CD81, CLCF1, CNTF, CRYAA, CSF2, CSNK1D, CTGF, DAB2, DLEC1, DOCK7, DSCAM, DVL2, DVL3, EDNRA, EGF, EGFR, ENG, EP300, EPX, EREG, F2, FAM129A, FCER1A, FGF1,…
GO:0031399	GO_BiologicalProcess_16.11.2010_17h17	regulation of protein modification process	22	5.64103	6.17073e-06	1.15503e-05	[ACVR1B, BCL2, BMPR2, CAV1, CCND1, CDC14B, CTGF, ERRFI1, HDAC4, JAK2, JARID2, PDCD4, PRKCE, PTEN, SNCA, SOCS1, SOCS3, TGFBR1, TRAF6, VEGFA, WNT1, WNT3A]	[ACVR1B, ADAM17, ADIPOQ, ADNP, ADORA1, AGXT, AIDA, AKAP1, AKAP5, AKT2, AKTIP, ANAPC1, ANAPC10, ANAPC11, ANAPC2, ANAPC4, ANAPC5, ANAPC7, ANGPT1, ANGPT4, APOA1, ARNT, ARR3, ARRB1, ARRB2, ARTN, ASAH3L, ATG10, ATG5, ATG7, AXIN1, AXIN2, BAG5, BCL10, BCL2, BCOR, BDKRB1, BDKRB2, BIRC7, BMI1, BMP10, BMP2, BMP4, BMP6, BMP7, BMPER, BMPR1A, BMPR2, BRCA1, BTRC, BUB1B, BUB3, CAMP, CARD14, CAV1, CCDC88A, CCDC8…
GO:0031327	GO_BiologicalProcess_16.11.2010_17h17	negative regulation of cellular biosynthetic process	30	4.65839	6.13505e-06	1.16327e-05	[ATXN1, BCL7A, CAV1, CDX2, CTNNB1, DNMT3A, E2F1, ELK3, GATA6, HDAC4, HOXA7, HOXC8, JARID2, MECP2, MXD4, NOTCH1, PDCD4, PHB, RARG, RB1, RBL1, SIRT1, SMAD2, SOX5, ST18, TRAF6, TSG101, UBE2I, ZEB1, ZFPM2]	[AATF, ACADL, ACADVL, ACD, ACP5, ADIPOQ, ADRA2A, AES, AIFM2, AKIRIN2, ALX1, ANG, ANTXR1, APLP1, APOC1, APOC3, ARID4A, ARID5A, ARID5B, ASAH3L, ASB1, ASCL1, ASCL2, ATF7IP, ATN1, ATP1A4, ATP8B1, ATXN1, AXIN1, BACE2, BAHD1, BARX2, BASP1, BAZ2A, BCL3, BCL6, BCL6B, BCL7A, BCLAF1, BCOR, BLM, BMP2, BMP4, BMP7, BPTF, BRCA1, BRCA2, BTAF1, BTRC, C14orf169, C1D, C21orf33, CACNA1A, CALCA, CALR, CAV1, CBX2, CB…
GO:0043549	GO_BiologicalProcess_16.11.2010_17h17	regulation of kinase activity	22	5.59796	6.97096e-06	1.2883e-05	[ADCY6, APP, CAV1, CCND1, CDC25A, ERRFI1, GNAI2, IRS1, IRS2, JAK2, KRAS, MAP3K7IP2, PDCD4, PTEN, RB1, RBL1, TGFB2, TGFBR1, TGFBR2, THBS1, TRAF6, ZFP91]	[ACVR2B, ADAM17, ADAM9, ADCY1, ADCY2, ADCY4, ADCY5, ADCY6, ADCY7, ADCY8, ADNP, ADORA1, ADORA2A, ADORA2B, ADRA2A, ADRA2B, ADRA2C, ADRB2, AGK, AIDA, AKT1, AKT1S1, ALS2, ANAPC2, ANG, ANGPT1, ANKRD54, APC, APOE, APP, ARTN, AXIN1, AZU1, BCCIP, BDKRB1, BIRC7, BLM, BMP4, BMP7, C13orf15, C1QTNF2, C5, C5AR1, CALCA, CAMKK2, CARD10, CARD14, CARTPT, CASP3, CAV1, CAV3, CBLC, CCDC88A, CCK, CCND1, CCND2, CCND3,…
GO:0030182	GO_BiologicalProcess_16.11.2010_17h17	neuron differentiation	24	5.27473	7.24872e-06	1.32289e-05	[APP, BCL2, BDNF, BTG2, CEBPB, CELSR2, ERBB3, GJA1, HOXA1, HOXC8, IGF1R, JAG1, JAK2, LAMC1, MTPN, NCOA3, NOTCH1, RYK, SOX5, TGFB2, TGFBR1, VEGFA, WNT1, WNT3A]	[ABI2, ABT1, ACSL4, ACSL6, ACTB, ADCY1, ADM, ADNP2, ADORA2A, AFG3L2, AGER, AGRN, ALCAM, ALDH1A2, ALKBH1, ALMS1, ALS2, AMIGO1, APBB1, APC, APOE, APP, ARX, ASCL1, ATL1, ATOH1, ATP2B2, ATP7A, ATXN10, AXIN1, B3GNT2, BAI1, BAIAP2, BARHL2, BBS4, BCL11B, BCL2, BDNF, BMP4, BMP7, BMPR1B, BRSK1, BRSK2, BTG2, BTG4, C1orf187, C21orf33, C5orf13, CABP4, CACNA1A, CACNA1F, CCDC64, CCK, CCKAR, CD44, CDH1, CDH4, C…
GO:0009890	GO_BiologicalProcess_16.11.2010_17h17	negative regulation of biosynthetic process	30	4.56621	9.07642e-06	1.636e-05	[ATXN1, BCL7A, CAV1, CDX2, CTNNB1, DNMT3A, E2F1, ELK3, GATA6, HDAC4, HOXA7, HOXC8, JARID2, MECP2, MXD4, NOTCH1, PDCD4, PHB, RARG, RB1, RBL1, SIRT1, SMAD2, SOX5, ST18, TRAF6, TSG101, UBE2I, ZEB1, ZFPM2]	[AATF, ACADL, ACADVL, ACD, ACP5, ADIPOQ, ADORA2B, ADRA2A, AES, AIFM2, AKIRIN2, ALX1, ANG, ANTXR1, APBB1, APLP1, APOC1, APOC3, APOE, ARID4A, ARID5A, ARID5B, ASAH3L, ASB1, ASCL1, ASCL2, ATF7IP, ATN1, ATP1A4, ATP8B1, ATXN1, AXIN1, BACE2, BAHD1, BARX2, BASP1, BAZ2A, BCL3, BCL6, BCL6B, BCL7A, BCLAF1, BCOR, BLM, BMP2, BMP4, BMP7, BPTF, BRCA1, BRCA2, BTAF1, BTRC, C14orf169, C1D, C21orf33, CACNA1A, CALCA…
GO:0007423	GO_BiologicalProcess_16.11.2010_17h17	sensory organ development	17	6.56371	1.04483e-05	1.8603e-05	[BCL2, BCL2L11, BDNF, CTNNB1, DLL1, ERBB3, HOXA1, JAG1, MITF, RARG, RDH10, SP1, TGFB2, VEGFA, WNT1, WNT3A, ZEB1]	[ABI2, ALDH1A2, ALDH1A3, ALMS1, APC, AQP5, ASCL1, ATOH1, AXIN1, BBS4, BCL11B, BCL2, BCL2L11, BDNF, BLOC1S3, BMP4, BMP6, BMP7, BMPR1B, C21orf33, CABP4, CACNA1S, CASP6, CEP290, CHD7, CHRNA10, CHRNA9, CLIC5, CLN8, COL2A1, COL5A1, COL5A2, COL8A2, CRB1, CRYAA, CRYAB, CRYBA1, CRYBA4, CRYBB2, CRYGA, CRYGB, CRYGC, CRYGS, CTNNB1, CUX1, CYP1A1, DFNA5, DFNB31, DLL1, DLX5, DLX6, DSCAM, ECE1, EDN1, EGFR, EPHB…
GO:0051338	GO_BiologicalProcess_16.11.2010_17h17	regulation of transferase activity	22	5.40541	1.20998e-05	2.1284e-05	[ADCY6, APP, CAV1, CCND1, CDC25A, ERRFI1, GNAI2, IRS1, IRS2, JAK2, KRAS, MAP3K7IP2, PDCD4, PTEN, RB1, RBL1, TGFB2, TGFBR1, TGFBR2, THBS1, TRAF6, ZFP91]	[ACD, ACVR2B, ADAM17, ADAM9, ADCY1, ADCY2, ADCY4, ADCY5, ADCY6, ADCY7, ADCY8, ADNP, ADORA1, ADORA2A, ADORA2B, ADRA2A, ADRA2B, ADRA2C, ADRB2, AGK, AIDA, AKT1, AKT1S1, ALS2, ANAPC2, ANG, ANGPT1, ANKRD54, APC, APOA1, APOE, APP, ARTN, AXIN1, AZU1, BCCIP, BDKRB1, BIRC7, BLM, BMP4, BMP7, C13orf15, C1QTNF2, C5, C5AR1, CALCA, CAMKK2, CARD10, CARD14, CARTPT, CASP3, CAV1, CAV3, CBLC, CCDC88A, CCK, CCND1, C…
GO:0008361	GO_BiologicalProcess_16.11.2010_17h17	regulation of cell size	16	6.75106	1.3448e-05	2.3374e-05	[ACVR1B, ADIPOR2, APP, ATP6V0E1, BCL2, BMPR2, CDK4, DDX5, FGFR3, MTPN, NOTCH2, RARG, RB1, RYK, TGFB2, TGFBR1]	[ACTA1, ACVR1B, ACVRL1, ADAM10, ADAM17, ADIPOR1, ADIPOR2, ADNP, ADNP2, ADRA1B, AGTR2, AGXT, AKT1, AKT1S1, ALOX12, AMOT, ANAPC2, APBB1, APBB2, APP, AREG, ARHGAP5, ARIH2, ATP6V0E1, ATP6V0E2, AVP, AVPR1A, BCL2, BCL6, BDKRB1, BIN3, BMP10, BMPR2, BTG1, C11orf59, C6orf108, CACNA1A, CAPRIN2, CAV3, CCDC85B, CCNG1, CD38, CDA, CDH4, CDK4, CDKN1B, CDKN2A, CDKN2AIP, CDKN2C, CDKN2D, CFH, CGRRF1, CLN8, CNTF, C…
GO:0051272	GO_BiologicalProcess_16.11.2010_17h17	positive regulation of cellular component movement	12	8.39161	1.95551e-05	3.35888e-05	[BCL2, BMPR2, ERBB4, IGF1R, IRS1, IRS2, JAK2, PODXL, TGFB2, TGFBR1, THBS1, VEGFA]	[AAMP, ACTN4, ADAM10, ADAM17, ADAM9, ADRA2A, AGXT, AKT2, ALOX12, AMOT, ANGPT1, ANGPT4, ANGPTL3, ANXA3, APC, ARHGAP5, BCAR1, BCL2, BCL6, BDKRB1, BMP4, BMPR2, C3AR1, C5AR1, CBLL1, CCL11, CCL24, CCL26, CDH13, CHST3, COL18A1, COL1A1, CORO1A, CREB3L4, CSF1, CTSH, CXCL10, CXCL12, CXCL16, DRD1, EDN1, EDN2, EDN3, EGFR, EPB41L5, ERBB4, ETS1, F2R, F2RL1, F3, F7, FAM110A, FGF10, FGF13, FGF7, FGFR1OP, FIGF, …
GO:0060562	GO_BiologicalProcess_16.11.2010_17h17	epithelial tube morphogenesis	12	8.21918	2.40868e-05	4.08915e-05	[BCL2, CTNNB1, ESR1, GJA1, HAND2, HOXA11, NCOA3, PGF, PODXL, RDH10, TRAF6, WNT3A]	[ADM, AGXT, ALX1, APAF1, AREG, BBS4, BBS5, BBS7, BCL10, BCL2, BMP2, BMP4, BTRC, C2CD3, CASP8, CCL11, CD44, CELSR1, CITED1, COQ7, CSF1, CTNNB1, CTNNBIP1, CTSH, CTSZ, DAG1, DEAF1, DLEC1, DVL2, ENG, ESR1, EYA1, FGF10, FGF13, FOXA1, FOXA2, FOXD1, FOXD2, FOXD3, FOXD4, FOXD4L1, FOXD4L3, FOXD4L4, FOXD4L5, FOXD4L6, FOXH1, FOXJ1, FZD6, FZD9, GATA4, GDF7, GJA1, GLI2, GLI3, GPC3, GREM1, GRLF1, GSK3B, GZF1, …
GO:0000904	GO_BiologicalProcess_16.11.2010_17h17	cell morphogenesis involved in differentiation	16	6.32411	3.01004e-05	5.05134e-05	[APP, BCL2, BDNF, CELSR2, CTNNB1, ERBB3, HOXA1, IGF1R, JAK2, LAMC1, MYH9, NOTCH1, RYK, TGFB2, VAMP3, WNT3A]	[ACTB, ADCY1, AFG3L2, ALCAM, ALS2, AMELX, AMIGO1, ANTXR1, APBB1, APC, APOE, APP, ARX, ATL1, ATOH1, B3GNT2, BAI1, BAIAP2, BCL11B, BCL2, BDNF, BMP2, BMP4, BMP7, BMPR1B, BVES, C1orf187, C21orf33, C22orf28, C5orf13, CABP4, CACNA1A, CACNA1F, CCK, CCKAR, CDH4, CDK5, CDK5R1, CELSR2, CELSR3, CHRNB2, CHST3, CITED1, CLIC5, CNTN2, CNTN4, COL18A1, CREB1, CRYAA, CRYGB, CTNNA2, CTNNB1, CUL3, DAB2, DCC, DCLK1, …
GO:0032268	GO_BiologicalProcess_16.11.2010_17h17	regulation of cellular protein metabolic process	27	4.52261	3.09999e-05	5.14317e-05	[ACVR1B, APP, BCL2, BMPR2, CAV1, CCND1, CDC14B, CDK4, CTGF, ERRFI1, HDAC4, JAK2, JARID2, MTPN, PDCD4, PRKCE, PTEN, SNCA, SOCS1, SOCS3, TGFBR1, THBS1, TIMP3, TRAF6, VEGFA, WNT1, WNT3A]	[A2M, ACVR1B, ADAM17, ADAM9, ADIPOQ, ADNP, ADORA1, ADRA2A, AGTR1, AGXT, AIDA, AIFM2, AKAP1, AKAP5, AKT1, AKT2, AKTIP, ANAPC1, ANAPC10, ANAPC11, ANAPC2, ANAPC4, ANAPC5, ANAPC7, ANG, ANGPT1, ANGPT4, APOA1, APOA4, APOE, APOM, APP, ARNT, ARR3, ARRB1, ARRB2, ARTN, ASAH3L, ATG10, ATG5, ATG7, ATXN2, AURKAIP1, AXIN1, AXIN2, BAG5, BARHL2, BCL10, BCL2, BCL3, BCOR, BDKRB1, BDKRB2, BIRC7, BMI1, BMP10, BMP2, …
GO:0018193	GO_BiologicalProcess_16.11.2010_17h17	peptidyl-amino acid modification	14	7	3.13898e-05	5.14933e-05	[ABL1, ACVR1B, BCL2, ERBB4, GALNT1, HDAC4, JAK1, JAK2, MAGT1, MAP3K12, NLK, SIRT1, TGFBR1, TGFBR2]	[ABI1, ABI2, ABI3, ABL1, ABL2, ACTL6A, ACVR1B, ADH5, ADRBK1, AKT1, APBB1, ARRB1, ASPH, ASPHD1, ASPHD2, ATP7A, BCKDK, BCL2, BGN, BRD1, BRD8, BRPF1, BRPF3, BTK, C4orf31, CAD, CD6, CDK5, CLK1, CLK3, CLK4, CLSPN, CPA4, CREBBP, CSRP2BP, DAD1, DCN, DDOST, DDR2, DHPS, DMAP1, DOHH, DPEP3, DPH2, DPH3, DPH5, DPM3, DYRK1A, EFEMP1, EGFLAM, EIF5A, EIF5A2, EIF5AL1, EP300, EP400, EPC1, EPHB2, ERBB4, F2, F2R, FE…
GO:0045786	GO_BiologicalProcess_16.11.2010_17h17	negative regulation of cell cycle	13	7.30337	3.87779e-05	6.22152e-05	[BCL2, CDK6, DHCR24, GAS2L1, IL8, NOTCH2, PDCD4, RB1, RHOB, TGFB2, THBS1, TP53INP1, TSG101]	[ADCYAP1, AIF1, ALOX15B, APBB1, APBB2, APC, ARTN, ATM, AURKAIP1, BARD1, BCL2, BCL6, BMP2, BMP4, BMP7, BTG3, BTG4, BUB1, CALR, CASP3, CDC123, CDK5, CDK5RAP1, CDK6, CDKN1B, CDKN1C, CDKN2A, CDKN2B, CDKN2C, CDKN2D, CDKN3, CENPE, CENPF, CGREF1, CGRRF1, CHMP1A, COMMD5, CREB3L4, CUL1, CUL2, CUL3, CUL4A, CUL5, CYP27B1, DCUN1D3, DDIT3, DGKZ, DHCR24, DLGAP5, DST, EGFR, EIF4G2, ERN1, ERN2, ETS1, FAM5B, FAM5…
GO:0045137	GO_BiologicalProcess_16.11.2010_17h17	development of primary sexual characteristics	12	7.84314	3.83637e-05	6.22344e-05	[ACVR1B, BCL2, BCL2L11, CCND1, CTNNB1, DHCR24, ESR1, GATA6, RDH10, SGPL1, SIRT1, VEGFA]	[ACSBG1, ACVR1B, ACVR2A, ADAMTS1, AGXT, AMH, ANG, ANGPT1, ANKRD7, AREG, ASB1, BCL2, BCL2L1, BCL2L11, BIK, BMP15, BMP4, BMP5, BMP6, BMPR1B, BRCA2, C17orf28, CAPN5, CBX2, CCND1, CCND2, CCNE1, CENPI, CHD7, CHGA, CSDA, CSDE1, CTNNB1, DHCR24, DHH, DMRT1, DMRT2, EDN2, EIF2B2, EIF2B4, EIF2B5, EREG, ERMP1, ESR1, ESR2, FANCA, FANCG, FGF10, FGF7, FGF8, FGF9, FNDC3A, FOXC1, FOXL2, FOXO3, FSHB, FSHR, FST, GA…
GO:0006917	GO_BiologicalProcess_16.11.2010_17h17	induction of apoptosis	18	5.67823	4.04302e-05	6.4161e-05	[ABL1, ACVR1B, APP, ARHGEF18, BCL2L11, CEBPB, HTATIP2, IKBKE, JAK2, MAPK9, NOTCH2, PREX1, PRKCE, PTEN, TGFBR1, THBS1, TP53INP1, TRAF6]	[AATF, ABL1, ABR, ACVR1B, ADORA1, ADORA2A, AEN, AIFM1, AIFM2, AIFM3, AKAP13, ALOX15B, APH1A, APH1B, APOE, APP, ARHGAP4, ARHGEF11, ARHGEF12, ARHGEF16, ARHGEF17, ARHGEF18, ARHGEF2, ARHGEF3, ARHGEF4, ARHGEF6, ARHGEF7, ARHGEF9, ATM, BAD, BAK1, BAX, BBC3, BCL10, BCL2L11, BCL2L13, BCL3, BCLAF1, BID, BIK, BNIP1, BNIP3, BNIP3L, BNIPL, BOK, BRCA1, BRCA2, BTK, C16orf5, C6, C9, CADM1, CASP1, CASP10, CASP2, …
GO:0012502	GO_BiologicalProcess_16.11.2010_17h17	induction of programmed cell death	18	5.66038	4.21297e-05	6.61391e-05	[ABL1, ACVR1B, APP, ARHGEF18, BCL2L11, CEBPB, HTATIP2, IKBKE, JAK2, MAPK9, NOTCH2, PREX1, PRKCE, PTEN, TGFBR1, THBS1, TP53INP1, TRAF6]	[AATF, ABL1, ABR, ACVR1B, ADORA1, ADORA2A, AEN, AIFM1, AIFM2, AIFM3, AKAP13, ALOX15B, APH1A, APH1B, APOE, APP, ARHGAP4, ARHGEF11, ARHGEF12, ARHGEF16, ARHGEF17, ARHGEF18, ARHGEF2, ARHGEF3, ARHGEF4, ARHGEF6, ARHGEF7, ARHGEF9, ATM, BAD, BAK1, BAX, BBC3, BCL10, BCL2L11, BCL2L13, BCL3, BCLAF1, BID, BIK, BNIP1, BNIP3, BNIP3L, BNIPL, BOK, BRCA1, BRCA2, BTK, C16orf5, C6, C9, CADM1, CASP1, CASP10, CASP2, …
GO:0001934	GO_BiologicalProcess_16.11.2010_17h17	positive regulation of protein phosphorylation	11	8.39695	4.32143e-05	6.71201e-05	[ACVR1B, BCL2, BMPR2, CAV1, CCND1, CTGF, JAK2, TGFBR1, VEGFA, WNT1, WNT3A]	[ACVR1B, ADAM17, ADIPOQ, ADNP, AGXT, AKAP5, AKT2, AKTIP, ANGPT1, ANGPT4, ARTN, AXIN1, AXIN2, BCL2, BMP10, BMP2, BMP4, BMP6, BMP7, BMPR1A, BMPR2, CAMP, CARD14, CAV1, CCK, CCNB1, CCND1, CCND2, CCND3, CD3E, CD4, CD44, CD74, CD80, CD81, CLCF1, CNTF, CRYAA, CSF2, CSNK1D, CTGF, DAB2, DOCK7, DVL2, DVL3, EDNRA, ENG, EP300, EPX, F2, FAM129A, FCER1A, FGF1, FGF10, FGF13, FGF7, FRAP1, FZD1, FZD8, GDF2, GDF6,…
GO:0030335	GO_BiologicalProcess_16.11.2010_17h17	positive regulation of cell migration	11	8.20895	5.32332e-05	8.1811e-05	[BCL2, BMPR2, ERBB4, IGF1R, IRS1, IRS2, JAK2, PODXL, TGFB2, THBS1, VEGFA]	[AAMP, ADAM10, ADAM17, ADAM9, ADRA2A, AGXT, AKT2, ALOX12, AMOT, ANGPT1, ANGPT4, ANGPTL3, ANXA3, APC, ARHGAP5, BCAR1, BCL2, BDKRB1, BMP4, BMPR2, C3AR1, C5AR1, CBLL1, CCL11, CCL24, CCL26, CDH13, COL18A1, COL1A1, CORO1A, CREB3L4, CSF1, CTSH, CXCL10, CXCL12, CXCL16, DRD1, EDN1, EDN2, EDN3, EGFR, EPB41L5, ERBB4, F2R, F2RL1, F3, F7, FAM110A, FGF10, FGF13, FGF7, FGFR1OP, FIGF, FLT1, FURIN, HBEGF, HDAC6,…
GO:2000147	GO_BiologicalProcess_16.11.2010_17h17	positive regulation of cell motility	11	8.20895	5.32332e-05	8.1811e-05	[BCL2, BMPR2, ERBB4, IGF1R, IRS1, IRS2, JAK2, PODXL, TGFB2, THBS1, VEGFA]	[AAMP, ADAM10, ADAM17, ADAM9, ADRA2A, AGXT, AKT2, ALOX12, AMOT, ANGPT1, ANGPT4, ANGPTL3, ANXA3, APC, ARHGAP5, BCAR1, BCL2, BDKRB1, BMP4, BMPR2, C3AR1, C5AR1, CBLL1, CCL11, CCL24, CCL26, CDH13, COL18A1, COL1A1, CORO1A, CREB3L4, CSF1, CTSH, CXCL10, CXCL12, CXCL16, DRD1, EDN1, EDN2, EDN3, EGFR, EPB41L5, ERBB4, F2R, F2RL1, F3, F7, FAM110A, FGF10, FGF13, FGF7, FGFR1OP, FIGF, FLT1, FURIN, HBEGF, HDAC6,…
GO:0051247	GO_BiologicalProcess_16.11.2010_17h17	positive regulation of protein metabolic process	18	5.50459	6.05237e-05	9.20464e-05	[ACVR1B, BCL2, BMPR2, CAV1, CCND1, CDC14B, CDK4, CTGF, GJA1, HDAC4, ITCH, JAK2, JARID2, TGFBR1, THBS1, VEGFA, WNT1, WNT3A]	[ACVR1B, ADAM17, ADAM9, ADIPOQ, ADNP, ADORA1, ADRA2A, AGTR1, AGXT, AKAP5, AKT1, AKT2, AKTIP, ANAPC1, ANAPC10, ANAPC11, ANAPC2, ANAPC4, ANAPC5, ANAPC7, ANGPT1, ANGPT4, APC, APOE, ARNT, ARRB1, ARTN, ATG10, ATG7, AURKAIP1, AXIN1, AXIN2, BARD1, BARHL2, BCL10, BCL2, BCL3, BMI1, BMP10, BMP2, BMP4, BMP6, BMP7, BMPR1A, BMPR2, BOLL, BRCA1, BTRC, C3, CAMP, CARD14, CAV1, CBLB, CCK, CCNB1, CCND1, CCND2, CCND…
GO:0061138	GO_BiologicalProcess_16.11.2010_17h17	morphogenesis of a branching epithelium	10	8.84956	6.16868e-05	9.28481e-05	[BCL2, CTNNB1, ESR1, HOXA11, NCOA3, PGF, RDH10, SOCS3, TGFBR2, VEGFA]	[ACVR1, ADM, AGXT, AREG, BCL2, BMP2, BMP4, BMP7, BTRC, CCL11, CD44, CITED1, CSF1, CTNNB1, CTNNBIP1, CTSH, CTSZ, DAG1, EDN1, EDNRA, ENG, ESR1, EYA1, FEM1B, FGF10, FGF13, FGF7, FGFR1, FLT1, FOXA1, FOXA2, FOXC2, FOXD1, FOXD2, FOXD3, FOXD4, FOXD4L1, FOXD4L3, FOXD4L4, FOXD4L5, FOXD4L6, FOXS1, FRS2, GBX2, GCM1, GLI2, GLI3, GNA13, GPC3, GRB2, GZF1, HHEX, HOXA11, HOXA13, HOXA5, HOXB13, HOXD11, HOXD13, IG…
GO:0022008	GO_BiologicalProcess_16.11.2010_17h17	neurogenesis	28	4.2618	6.27565e-05	9.34944e-05	[APP, BCL2, BDNF, BTG2, CDK6, CEBPB, CELSR2, CTNNB1, DLL1, ERBB3, GJA1, HOXA1, HOXC8, IGF1R, JAG1, JAK2, LAMC1, MTPN, NCOA3, NOTCH1, PTEN, RYK, SOX5, TGFB2, TGFBR1, VEGFA, WNT1, WNT3A]	[ABI2, ABT1, ACSL4, ACSL6, ACTB, ACTR3, ADCY1, ADM, ADNP, ADNP2, ADORA2A, ADRA2B, ADRA2C, AFG3L2, AGER, AGRN, AGXT, AKAP5, AKT1, ALCAM, ALDH1A2, ALKBH1, ALMS1, ALS2, AMIGO1, ANAPC2, APBB1, APC, APOE, APP, ARHGDIA, ARHGEF1, ARHGEF7, ARTN, ARX, ASCL1, ASCL2, ASPM, ATF1, ATF5, ATL1, ATN1, ATOH1, ATP2B2, ATP7A, ATXN10, AXIN1, AZU1, B3GNT2, BAI1, BAIAP2, BARHL1, BARHL2, BBS4, BCL11B, BCL2, BDNF, BMP2,…
GO:0000902	GO_BiologicalProcess_16.11.2010_17h17	cell morphogenesis	18	5.40541	7.64414e-05	0.000112732	[APP, BCL2, BDNF, CELSR2, CTNNB1, ERBB3, GJA1, HOXA1, IGF1R, JAK2, LAMC1, MYH9, NOTCH1, RP2, RYK, TGFB2, VAMP3, WNT3A]	[ACTB, ADCY1, ADM, ADORA2A, AFG3L2, ALCAM, ALMS1, ALS2, AMELX, AMIGO1, ANTXR1, APBB1, APC, APOE, APP, ARHGEF2, ARL6, ARX, ATL1, ATOH1, ATP7A, B3GNT2, BAI1, BAIAP2, BBS1, BBS10, BBS2, BBS4, BBS5, BBS7, BCL11B, BCL2, BCL6, BDNF, BIN3, BMP2, BMP4, BMP7, BMPR1B, BVES, C1orf187, C21orf33, C22orf28, C2CD3, C5orf13, CABP4, CACNA1A, CACNA1F, CBY1, CCK, CCKAR, CDH4, CDK5, CDK5R1, CELSR2, CELSR3, CHRNB2, C…
GO:0043434	GO_BiologicalProcess_16.11.2010_17h17	response to peptide hormone stimulus	13	6.77083	8.46333e-05	0.000123565	[BCL2, BTG2, CTGF, ERBB3, GAB1, GJA1, GNAI2, IGF1R, IRS1, IRS2, JAK2, SOCS1, SOCS3]	[AANAT, ABCC5, ACSL5, ACSL6, ACVR1C, ADM, AGRP, AKAP1, AKT1, AKT2, ALDOB, AP3S1, APOBEC1, APPL1, AQP2, AREG, ASS1, BAIAP2, BCAR1, BCL2, BCL2L1, BMP7, BRAF, BSG, BTG1, BTG2, CAPN10, CCKBR, CCL5, CCNA2, CCND2, CDO1, CFTR, CITED1, COASY, COL1A1, CTGF, CTSB, CYP21A2, DAG1, DLEC1, DRD1, EGR1, EGR2, EIF2B1, EIF2B2, EIF2B3, EIF2B4, EIF2B5, EIF4EBP1, EIF4EBP2, ENPP1, ERBB3, EREG, F7, FABP3, FADS1, FAM58A…
GO:0007265	GO_BiologicalProcess_16.11.2010_17h17	Ras protein signal transduction	10	8.40336	9.56115e-05	0.000138211	[ABCA1, DHCR24, KRAS, MAPK14, RAF1, RASGRP1, RB1, RHOB, RHOG, RTKN]	[ABCA1, ADRA2A, AGTR1, APOA1, APOC3, APOE, ARHGAP1, ARHGAP29, ARHGAP4, ARHGAP5, ARHGAP6, ARHGDIA, ARHGDIB, ARHGDIG, ARHGEF1, ARHGEF11, ARHGEF3, ART4, BRAP, CCNA2, CDC2, CDC42EP1, CDC42EP4, CDC42EP5, CDH13, CDK2, CDKN2A, CHUK, CNKSR1, COL1A2, CRKL, CTNNAL1, DBNL, DHCR24, DOK2, DOK3, ELMO1, FARP2, FGF13, G3BP1, G3BP2, GNA12, GNA13, GNB1, GRAP, GRAP2, GRB2, HRAS, IGF1, KRAS, KSR1, LIMK1, MAP2K1, MAP…
GO:0030334	GO_BiologicalProcess_16.11.2010_17h17	regulation of cell migration	14	6.30631	9.75981e-05	0.000139699	[BCL2, BMPR2, ERBB4, HOXA7, IGF1R, IRS1, IRS2, JAG1, JAK2, PODXL, PTEN, TGFB2, THBS1, VEGFA]	[AAMP, ABHD2, ABI3, ACE, ACVRL1, ADA, ADAM10, ADAM17, ADAM9, ADORA1, ADRA2A, AGTR2, AGXT, AKT1, AKT2, ALOX12, ALOX15B, AMOT, ANGPT1, ANGPT2, ANGPT4, ANGPTL3, ANXA3, APC, APOE, APOH, ARAP3, ARHGAP5, BCAR1, BCL2, BDKRB1, BMP10, BMP4, BMPER, BMPR2, C3AR1, C5, C5AR1, CBLL1, CCL11, CCL24, CCL26, CD63, CDH13, CDK5, CHRD, CITED2, CLIC4, COL18A1, COL1A1, CORO1A, CREB3L4, CSF1, CTSH, CXCL10, CXCL12, CXCL1…
GO:0007169	GO_BiologicalProcess_16.11.2010_17h17	transmembrane receptor protein tyrosine kinase signaling pathway	14	6.27803	0.000102383	0.000145125	[ARF4, BMPR2, CTGF, ERBB3, ERBB4, FGFR3, GAB1, IGF1R, IRS1, IRS2, JAK2, PTEN, SGPL1, VEGFA]	[ABI1, ADAM17, ADCYAP1, ADCYAP1R1, ADORA2A, ADRB2, AGRN, AKT1, AKT2, ALK, ANGPT1, ANGPT2, ANGPTL1, AP3S1, APPL1, AREG, ARF4, ARID5B, ART4, AXL, BAIAP2, BCAR1, BDKRB2, BMPR2, CACNA1A, CAMLG, CBL, CCL2, CD3E, CD3EAP, CD4, CD7, CD8A, CD8B, CDK5, CEP57, CHRNA3, CNKSR1, CSF1R, CTGF, DDR1, DDR2, DGKD, DOK2, DOK4, DOK5, DVL1, EFEMP1, EFNA1, EFNB3, EGF, EGFR, EIF2AK3, EIF4EBP1, EIF4EBP2, EPHA1, EPHA10, E…
GO:2000145	GO_BiologicalProcess_16.11.2010_17h17	regulation of cell motility	14	6.22222	0.000112566	0.000158025	[BCL2, BMPR2, ERBB4, HOXA7, IGF1R, IRS1, IRS2, JAG1, JAK2, PODXL, PTEN, TGFB2, THBS1, VEGFA]	[AAMP, ABHD2, ABI3, ACE, ACVRL1, ADA, ADAM10, ADAM17, ADAM9, ADORA1, ADRA2A, AGTR2, AGXT, AKT1, AKT2, ALOX12, ALOX15B, AMOT, ANGPT1, ANGPT2, ANGPT4, ANGPTL3, ANXA3, APC, APOE, APOH, ARAP3, ARHGAP5, BBS2, BBS4, BCAR1, BCL2, BDKRB1, BMP10, BMP4, BMPER, BMPR2, C3AR1, C5, C5AR1, CBLL1, CCL11, CCL24, CCL26, CD63, CDH13, CDK5, CHRD, CITED2, CLIC4, COL18A1, COL1A1, CORO1A, CREB3L4, CSF1, CTSH, CXCL10, C…
GO:0035467	GO_BiologicalProcess_16.11.2010_17h17	negative regulation of signaling pathway	16	5.65371	0.000114233	0.000158838	[ATXN1, CAV1, CCND1, CDC34, ERRFI1, IGF1R, IRS1, NLK, NOTCH1, PTEN, SIRT1, SNCA, SOCS1, SOCS3, THBS1, WNT1]	[ACVR1, ADA, ADAMTSL2, ADIPOQ, ADRA1A, ADRB2, ADRB3, ADRBK1, AES, AGTR2, AGXT, AHSG, AIDA, AKT1, AKT1S1, AMBP, APC, APCDD1, ARAP3, ARRB1, ARRB2, ASPN, ATXN1, AXIN1, AXIN2, BAMBI, BARX1, BCL6, BCL9L, BMP7, BMPER, C1orf187, C9orf89, CALR, CARD8, CAV1, CAV3, CBLB, CBLC, CBY1, CCND1, CD3E, CD44, CD74, CDC34, CER1, CHD8, CHRD, CHST11, CIDEA, CILP, CITED1, CNKSR3, CTNNBIP1, CTNND1, CUL3, CXXC4, CYLD, C…
GO:0048562	GO_BiologicalProcess_16.11.2010_17h17	embryonic organ morphogenesis	11	7.53425	0.000115798	0.000159496	[HOXA1, HOXA7, RARG, RDH10, SMAD2, SP1, TGFBR1, TGFBR2, WNT1, WNT3A, ZEB1]	[ALDH1A3, ALX1, ALX3, ALX4, ATOH1, AXIN1, BMP4, BMP7, CEP290, CHD7, CHRNA10, CHRNA9, CHST11, CLIC5, COL2A1, CRYAA, DLX5, DLX6, DSCAML1, EDN1, EFNA1, EPHA2, EYA1, FGF10, FGF9, FGFR1, FOXC2, FOXE1, FOXE3, FOXG1, FOXI1, FOXI2, FOXI3, FOXL2, FRS2, FRZB, FZD6, FZD9, GAS1, GBX2, GFPT1, GJB6, GLI1, GLI2, GLI3, GNAS, GSC, HESX1, HMX2, HMX3, HOXA1, HOXA2, HOXA3, HOXA4, HOXA5, HOXA6, HOXA7, HOXB1, HOXB2, H…
GO:0048699	GO_BiologicalProcess_16.11.2010_17h17	generation of neurons	26	4.25532	0.000119032	0.000162417	[APP, BCL2, BDNF, BTG2, CEBPB, CELSR2, DLL1, ERBB3, GJA1, HOXA1, HOXC8, IGF1R, JAG1, JAK2, LAMC1, MTPN, NCOA3, NOTCH1, PTEN, RYK, SOX5, TGFB2, TGFBR1, VEGFA, WNT1, WNT3A]	[ABI2, ABT1, ACSL4, ACSL6, ACTB, ACTR3, ADCY1, ADM, ADNP, ADNP2, ADORA2A, ADRA2B, ADRA2C, AFG3L2, AGER, AGRN, AKAP5, AKT1, ALCAM, ALDH1A2, ALKBH1, ALMS1, ALS2, AMIGO1, ANAPC2, APBB1, APC, APOE, APP, ARHGDIA, ARHGEF1, ARTN, ARX, ASCL1, ASCL2, ASPM, ATF1, ATF5, ATL1, ATN1, ATOH1, ATP2B2, ATP7A, ATXN10, AXIN1, B3GNT2, BAI1, BAIAP2, BARHL1, BARHL2, BBS4, BCL11B, BCL2, BDNF, BMP2, BMP4, BMP6, BMP7, BM…
GO:0045859	GO_BiologicalProcess_16.11.2010_17h17	regulation of protein kinase activity	19	5.03979	0.000122174	0.000165161	[ADCY6, APP, CAV1, CCND1, CDC25A, ERRFI1, GNAI2, JAK2, KRAS, MAP3K7IP2, PDCD4, PTEN, RB1, TGFB2, TGFBR1, TGFBR2, THBS1, TRAF6, ZFP91]	[ACVR2B, ADAM17, ADAM9, ADCY1, ADCY2, ADCY4, ADCY5, ADCY6, ADCY7, ADCY8, ADNP, ADORA1, ADORA2A, ADORA2B, ADRA2A, ADRA2B, ADRA2C, ADRB2, AGK, AIDA, AKT1, AKT1S1, ALS2, ANAPC2, ANG, ANGPT1, ANKRD54, APC, APOE, APP, AXIN1, AZU1, BCCIP, BDKRB1, BIRC7, BLM, BMP4, BMP7, C13orf15, C1QTNF2, C5, C5AR1, CALCA, CAMKK2, CARD10, CARD14, CARTPT, CASP3, CAV1, CAV3, CBLC, CCDC88A, CCK, CCND1, CCND2, CCND3, CCNE2…
GO:0009968	GO_BiologicalProcess_16.11.2010_17h17	negative regulation of signal transduction	10	8	0.000144177	0.000193118	[CAV1, CDC34, ERBB3, IGF1R, PTEN, SIRT1, SOCS1, SOCS3, THBS1, WNT1]	[ACVR1, ADIPOQ, ADRA1A, AIDA, AKT1, AKT1S1, AMBP, APC, ARAP3, ARRB1, ARRB2, BCL6, BRAP, C9orf89, CARD8, CAV1, CAV3, CD44, CD74, CDC34, CISH, CNKSR3, CUL3, DAG1, DDIT4, DDIT4L, DEPDC6, DGKZ, DLEC1, DNAJA3, DRD2, DRD3, DUSP3, DUSP6, ERBB3, FOXM1, FOXO1, GPS2, HDAC3, HGS, HHIP, IGBP1, IGF1, IGF1R, IGFBP3, IHH, IL1RL1, INPP5D, KCTD13, KIF26A, LIF, MAPK8IP1, MDM2, MEN1, MFN2, MGRN1, NCOR1, NF1, NF2, N…
GO:0014706	GO_BiologicalProcess_16.11.2010_17h17	striated muscle tissue development	10	7.8125	0.000175383	0.000232781	[APP, CAV1, DICER1, ERBB3, GATA6, PPP3CA, PTEN, TGFB2, VEGFA, ZFPM2]	[ACTA1, ACTC1, AFG3L2, AGRN, ALS2, APP, ATG5, BMP10, BMP2, CACNA1S, CACNB2, CACNB4, CACNG2, CAV1, CAV2, CBY1, CCNB1, CDC2, CDK5, CHAT, CHRNA1, CHRND, COL19A1, CSRP3, CTSB, CXADR, DCN, DICER1, DMD, DNAJA3, DNER, DVL1, EGLN1, EP300, ERBB2, ERBB3, F2R, FHL2, FKBP1A, FOXC1, FOXC2, FOXL2, FOXP1, FOXP2, GAA, GATA6, GJD3, GPX1, HAND1, HLX, HOMER1, HOXD10, HOXD9, IGFBP5, IGSF8, LMNA, LY6E, MBNL1, MEOX2, …
GO:0007243	GO_BiologicalProcess_16.11.2010_17h17	intracellular protein kinase cascade	18	5.05618	0.000177064	0.000232895	[CAV1, FGFR3, GNAI2, IRS1, JAK1, JAK2, MAP2K4, MAP3K12, MAPK14, MAPK7, MAPK9, NLK, SOCS1, SOCS3, TGFBR1, THBS1, TRAF6, ZFP91]	[ADAM9, ADORA1, ADORA2B, ADRA1A, ADRA1B, ADRA2B, ADRA2C, AGER, AGTR2, AKAP11, AKT1, AKT2, ARHGEF6, ART4, AXIN1, AZI2, BCL3, BIRC7, BLK, BMP4, BRAF, BRAP, BTK, C1QTNF2, C5, C5AR1, C7orf16, CAMKK2, CARD10, CARD14, CARTPT, CAV1, CCKBR, CCL2, CCM2, CCR2, CD27, CD74, CD81, CDC42EP5, CDK5, CHRFAM7A, CHUK, CLASP1, CLCF1, CRKL, CRYAB, CXCR4, DAPK1, DAPK2, DAPK3, DAXX, DBNL, DGKQ, DOK4, DOK5, DRD2, DRD4, …
GO:0009967	GO_BiologicalProcess_16.11.2010_17h17	positive regulation of signal transduction	16	5.42373	0.000184218	0.000240142	[CAV1, CTNNB1, ERBB3, GJA1, GNAI2, IGF1R, IKBKE, JAK2, LITAF, MAP3K7IP2, NOTCH2, TGFB2, TGFBR1, THBS1, TRAF6, VEGFA]	[ABRA, ADA, ADAMTS20, ADIPOQ, ADRA1A, ADRB2, ADRB3, AGXT, AKAP12, AKAP5, AKT2, ALS2, ANGPT1, ANTXR1, APOL3, AREG, ARRB1, ARRB2, ATM, ATP2C1, AXIN1, BCL10, BIRC2, BMP4, BMPER, BRAF, BST2, C11orf59, C18orf32, CANT1, CARD11, CARD9, CASP1, CASP10, CASP8, CAT, CAV1, CC2D1A, CD27, CD36, CD3E, CD4, CD40, CD44, CD74, CD80, CD8A, CDH13, CDKN2A, CDKN2AIP, CFLAR, CHUK, CLCF1, CNTF, CSF1, CSF2, CTNNB1, CXXC5…
GO:0050867	GO_BiologicalProcess_16.11.2010_17h17	positive regulation of cell activation	10	7.69231	0.000199198	0.00025737	[BCL2, CAV1, CTGF, HSPD1, IRS2, JAK2, PLDN, TGFBR2, THBS1, TRAF6]	[ADA, ADK, ADORA2B, AP3B1, BAD, BCL10, BCL2, BCL6, BLM, BLOC1S3, CARD11, CAV1, CD2, CD226, CD24, CD27, CD276, CD28, CD38, CD3E, CD4, CD40, CD40LG, CD47, CD5, CD74, CD80, CD83, CD86, CHRNB2, CORO1A, CTGF, DNAJA3, DPP4, EBI3, EFNB1, FCER1A, FGF10, FOXP3, GAB2, GIMAP5, GLI2, GLI3, GPAM, HLX, HPS1, HSPD1, ICOSLG, IFNG, IKZF1, IL12A, IL12B, IL13, IL13RA1, IL15, IL18, IL1B, IL2, IL21, IL2RA, IL33, IL4,…
GO:0006470	GO_BiologicalProcess_16.11.2010_17h17	protein dephosphorylation	10	7.63359	0.000212089	0.000271623	[BCL2, CDC14B, CDC25A, CTDSP1, CTDSP2, MTMR6, PPP3CA, PTEN, PTPN12, PTPRD]	[ACP1, BCL2, C2orf79, CDC14A, CDC14B, CDC14C, CDC25A, CDC25B, CDC25C, CTDP1, CTDSP1, CTDSP2, DAPP1, DULLARD, DUPD1, DUSP1, DUSP10, DUSP11, DUSP12, DUSP13, DUSP14, DUSP15, DUSP16, DUSP18, DUSP19, DUSP2, DUSP21, DUSP22, DUSP23, DUSP26, DUSP27, DUSP28, DUSP3, DUSP4, DUSP5, DUSP6, DUSP7, DUSP8, DUSP9, EPM2A, EYA1, EYA2, EYA3, FBXW11, ILKAP, MTM1, MTMR2, MTMR3, MTMR4, MTMR6, MTMR7, PDP2, PPEF1, PPEF2,…
GO:0007417	GO_BiologicalProcess_16.11.2010_17h17	central nervous system development	21	4.53564	0.00023369	0.000296684	[ACVR1B, APP, ARF4, BCL2, CTNNB1, E2F1, ERBB4, H3F3B, HOXA1, IGF1R, IRS2, JARID2, MTPN, NOTCH1, PTEN, SOX5, TGFBR2, TIMP3, WNT1, WNT3A, ZEB1]	[ABT1, ACCN1, ACSL3, ACVR1B, ADAM22, ADAM23, ADORA2A, AFF2, AGER, AGTR2, AGXT, AKAP5, ALDH1A2, ALDH1A3, ALDH3A2, ALDH5A1, ALX1, ANXA3, APAF1, APP, AQP1, ARF4, ARNT2, ARSA, ARSB, ARX, ASCL1, ASCL2, ASPM, ATM, ATN1, ATOH1, ATP6V0D1, ATP7A, ATRX, AVPR1A, AXIN1, AXIN2, B3GNT5, BARHL1, BBS2, BBS4, BCAN, BCL11B, BCL2, BCR, BMP2, BMP4, BMPR1A, BPTF, BRCA2, BTD, C11orf9, C1QB, C1orf187, C21orf33, C2CD3, …
GO:0002694	GO_BiologicalProcess_16.11.2010_17h17	regulation of leukocyte activation	12	6.41711	0.000260741	0.000328173	[BCL2, CAV1, CTNNB1, HSPD1, IRS2, ITCH, PLDN, SNCA, TGFBR2, THBS1, TRAF6, ZEB1]	[ADA, ADK, ADORA2A, ADORA2B, AP3B1, ATM, BAD, BCL10, BCL2, BCL6, BLM, BLOC1S3, BMP4, BPI, BTLA, C19orf10, CARD11, CASP3, CAV1, CBLB, CD2, CD226, CD24, CD27, CD274, CD276, CD28, CD38, CD3E, CD4, CD40, CD40LG, CD47, CD5, CD74, CD80, CD83, CD86, CDKN2A, CHRNB2, CLPTM1, CORO1A, CTLA4, CTNNB1, DNAJA3, DPP4, DUSP3, EBI3, EFNB1, ERBB2, FCER1A, FGF10, FLT3, FOXJ1, FOXP3, GAB2, GAL, GIMAP5, GLI2, GLI3, GL…
GO:0031401	GO_BiologicalProcess_16.11.2010_17h17	positive regulation of protein modification process	14	5.66802	0.000297012	0.00037063	[ACVR1B, BCL2, BMPR2, CAV1, CCND1, CDC14B, CTGF, HDAC4, JAK2, JARID2, TGFBR1, VEGFA, WNT1, WNT3A]	[ACVR1B, ADAM17, ADIPOQ, ADNP, ADORA1, AGXT, AKAP5, AKT2, AKTIP, ANAPC1, ANAPC10, ANAPC11, ANAPC2, ANAPC4, ANAPC5, ANAPC7, ANGPT1, ANGPT4, ARNT, ARRB1, ARTN, ATG10, ATG7, AXIN1, AXIN2, BCL10, BCL2, BMI1, BMP10, BMP2, BMP4, BMP6, BMP7, BMPR1A, BMPR2, BRCA1, BTRC, CAMP, CARD14, CAV1, CCK, CCNB1, CCND1, CCND2, CCND3, CD3E, CD4, CD44, CD74, CD80, CD81, CDC14B, CDC16, CDC2, CDC20, CDC23, CDC26, CDC27,…
GO:0032870	GO_BiologicalProcess_16.11.2010_17h17	cellular response to hormone stimulus	11	6.66667	0.000338335	0.000418618	[ADCY6, ADIPOR2, ERBB3, GAB1, GATA6, IGF1R, IRS1, IRS2, JAK2, PGF, PLOD3]	[ACSL5, ACSL6, ADCY1, ADCY2, ADCY4, ADCY5, ADCY6, ADCY7, ADCY8, ADIPOR1, ADIPOR2, ADRA2A, AGRP, AKAP1, AKT1, AKT2, ALDH2, ALDOB, AP3S1, APOBEC1, APPL1, AQP1, ASNS, BAIAP2, BCAR1, BMP4, BMP7, CACNA1G, CAPN10, CCKAR, CCND2, CFTR, CHGA, COASY, CUZD1, DLEC1, DRD1, DUSP1, EIF4EBP1, EIF4EBP2, ENPP1, ERBB3, FAM58A, FBP1, FOS, FOXC2, FOXO1, FOXO3, FOXO4, FOXO6, FOXS1, GAB1, GATA4, GATA6, GCG, GCGR, GH1, …
GO:0032270	GO_BiologicalProcess_16.11.2010_17h17	positive regulation of cellular protein metabolic process	16	5.09554	0.000371202	0.000455424	[ACVR1B, BCL2, BMPR2, CAV1, CCND1, CDC14B, CDK4, CTGF, HDAC4, JAK2, JARID2, TGFBR1, THBS1, VEGFA, WNT1, WNT3A]	[ACVR1B, ADAM17, ADAM9, ADIPOQ, ADNP, ADORA1, ADRA2A, AGTR1, AGXT, AKAP5, AKT1, AKT2, AKTIP, ANAPC1, ANAPC10, ANAPC11, ANAPC2, ANAPC4, ANAPC5, ANAPC7, ANGPT1, ANGPT4, APOE, ARNT, ARRB1, ARTN, ATG10, ATG7, AURKAIP1, AXIN1, AXIN2, BARHL2, BCL10, BCL2, BCL3, BMI1, BMP10, BMP2, BMP4, BMP6, BMP7, BMPR1A, BMPR2, BOLL, BRCA1, BTRC, C3, CAMP, CARD14, CAV1, CCK, CCNB1, CCND1, CCND2, CCND3, CD28, CD3E, CD4…
GO:0016311	GO_BiologicalProcess_16.11.2010_17h17	dephosphorylation	10	6.94444	0.00045432	0.000552756	[BCL2, CDC14B, CDC25A, CTDSP1, CTDSP2, MTMR6, PPP3CA, PTEN, PTPN12, PTPRD]	[ACP1, ACP5, BCL2, C2orf79, CDC14A, CDC14B, CDC14C, CDC25A, CDC25B, CDC25C, CTDP1, CTDSP1, CTDSP2, DAPP1, DULLARD, DUPD1, DUSP1, DUSP10, DUSP11, DUSP12, DUSP13, DUSP14, DUSP15, DUSP16, DUSP18, DUSP19, DUSP2, DUSP21, DUSP22, DUSP23, DUSP26, DUSP27, DUSP28, DUSP3, DUSP4, DUSP5, DUSP6, DUSP7, DUSP8, DUSP9, EPM2A, EYA1, EYA2, EYA3, FBXW11, ILKAP, IMPA1, IMPA2, LPPR4, MTM1, MTMR2, MTMR3, MTMR4, MTMR6,…
GO:0007584	GO_BiologicalProcess_16.11.2010_17h17	response to nutrient	11	6.43275	0.00045877	0.000553557	[ADIPOR2, BCL2, CAV1, CCND1, GNAI2, IGF1R, PTEN, RARG, TIMP3, USF2, WNT3A]	[A2M, AACS, ABCG5, ACSL3, ACSL4, ACSL5, ACSL6, ADIPOQ, ADIPOR2, ADNP2, ALDH1A2, ALOX5, ALPL, ANGPT1, AQP1, AQP3, ARSA, ARSB, ASAH3L, ASCL1, ASS1, BCHE, BCKDHB, BCL2, BGLAP, BMP2, BMP4, BMP7, BRCA2, BTF3L1, CAV1, CCKAR, CCL2, CCND1, CCNE1, CD38, CD44, CDKN2B, CDKN2D, CEBPA, CHMP1A, COL1A1, COX4I1, CTSH, CUBN, CXCL10, CYP11A1, CYP1A1, CYP24A1, CYP27B1, DAD1, DDIT3, DUSP1, ENSA, EP300, EPX, F7, FADS…
GO:0007264	GO_BiologicalProcess_16.11.2010_17h17	small GTPase mediated signal transduction	15	5.19031	0.000465316	0.000556853	[ABCA1, ARF3, ARF4, ARHGEF18, CHP, DHCR24, KRAS, MAPK14, NCOA3, RAF1, RASGRP1, RB1, RHOB, RHOG, RTKN]	[ABCA1, ABR, ADRA2A, AGAP1, AGAP2, AGAP3, AGTR1, AKR1B10, APOA1, APOC3, APOE, ARF1, ARF3, ARF4, ARF5, ARF6, ARFIP2, ARFRP1, ARHGAP1, ARHGAP29, ARHGAP4, ARHGAP5, ARHGAP6, ARHGAP9, ARHGDIA, ARHGDIB, ARHGDIG, ARHGEF1, ARHGEF11, ARHGEF18, ARHGEF3, ARHGEF7, ARL11, ARL14, ARL2, ARL3, ARL4A, ARL4C, ARL4D, ARL5A, ARL5B, ARL5C, ARL6, ARL8A, ARL8B, ART4, BCAR3, BCL11B, BRAF, BRAP, C1orf89, CCNA2, CDC2, CDC…
GO:0030855	GO_BiologicalProcess_16.11.2010_17h17	epithelial cell differentiation	11	6.39535	0.000481969	0.00056748	[B4GALT1, CEBPB, CTNNB1, ESR1, F11R, GATA6, GJA1, JAG1, NOTCH1, TSG101, VEGFA]	[ADAM9, AGPAT6, AGXT, ANXA1, AREG, ASCL1, B4GALT1, BARX1, BASP1, BMP4, BMP7, C19orf46, CASP3, CD63, CDSN, CEBPB, CITED1, CLIC4, CNFN, COL18A1, COL4A1, CSTA, CTNNB1, CTNND1, DHRS9, DLX5, DLX6, DMBT1, DSPP, E2F4, EDF1, EHF, ELF3, ELF5, EMP1, ENG, EPB41L5, EREG, ESR1, ESR2, EVPL, EZR, F11R, FEM1B, FGF10, FGF13, FLG, FOXA1, FOXA2, FOXJ1, FOXN1, FZD1, FZD2, FZD7, GATA4, GATA5, GATA6, GDF7, GDNF, GJA1,…
GO:0031175	GO_BiologicalProcess_16.11.2010_17h17	neuron projection development	14	5.40541	0.000479261	0.000568879	[APP, BCL2, BDNF, CELSR2, ERBB3, GJA1, HOXA1, IGF1R, JAK2, LAMC1, NCOA3, NOTCH1, RYK, WNT3A]	[ABI2, ACSL4, ACTB, ADCY1, ADM, ADORA2A, AFG3L2, AGER, ALCAM, ALKBH1, ALS2, AMIGO1, APBB1, APC, APOE, APP, ARX, ATL1, ATOH1, ATP7A, ATXN10, B3GNT2, BAI1, BAIAP2, BBS4, BCL11B, BCL2, BDNF, BMP7, BMPR1B, C1orf187, C5orf13, CACNA1A, CACNA1F, CCDC64, CCK, CCKAR, CD44, CDH1, CDH4, CDK5, CDK5R1, CELSR2, CELSR3, CHAT, CHRNB2, CHST3, CLU, CNTN2, CNTN4, CREB1, CTNNA2, DCC, DCLK1, DCX, DLX5, DMD, DOCK7, DP…
GO:0048812	GO_BiologicalProcess_16.11.2010_17h17	neuron projection morphogenesis	12	5.74163	0.000710892	0.000830321	[APP, BCL2, BDNF, CELSR2, ERBB3, GJA1, HOXA1, IGF1R, JAK2, NOTCH1, RYK, WNT3A]	[ACTB, ADCY1, ADM, ADORA2A, AFG3L2, ALCAM, ALS2, AMIGO1, APBB1, APC, APOE, APP, ARX, ATL1, ATOH1, ATP7A, B3GNT2, BAI1, BAIAP2, BCL11B, BCL2, BDNF, BMP7, BMPR1B, C1orf187, C5orf13, CACNA1A, CACNA1F, CCK, CCKAR, CDH4, CDK5, CDK5R1, CELSR2, CELSR3, CHRNB2, CHST3, CLU, CNTN2, CNTN4, CREB1, CTNNA2, DCC, DCLK1, DCX, DLX5, DMD, DOCK7, DPYSL5, DRD2, DSCAM, DSCAML1, DTNBP1, DVL1, EFNA2, EFNA5, EFNB1, EFNB…
GO:0048666	GO_BiologicalProcess_16.11.2010_17h17	neuron development	16	4.69208	0.000905536	0.00104927	[APP, BCL2, BDNF, CELSR2, ERBB3, GJA1, HOXA1, IGF1R, JAK2, LAMC1, NCOA3, NOTCH1, RYK, TGFB2, VEGFA, WNT3A]	[ABI2, ACSL4, ACSL6, ACTB, ADCY1, ADM, ADORA2A, AFG3L2, AGER, AGRN, ALCAM, ALKBH1, ALMS1, ALS2, AMIGO1, APBB1, APC, APOE, APP, ARX, ASCL1, ATL1, ATOH1, ATP7A, ATXN10, B3GNT2, BAI1, BAIAP2, BBS4, BCL11B, BCL2, BDNF, BMP7, BMPR1B, C1orf187, C21orf33, C5orf13, CABP4, CACNA1A, CACNA1F, CCDC64, CCK, CCKAR, CD44, CDH1, CDH4, CDK5, CDK5R1, CDKN1C, CELSR2, CELSR3, CEP290, CHAT, CHRNB2, CHST3, CLIC5, CLN5…
GO:0033674	GO_BiologicalProcess_16.11.2010_17h17	positive regulation of kinase activity	13	5.28455	0.000934586	0.00107441	[ADCY6, CCND1, GNAI2, IRS1, JAK2, KRAS, MAP3K7IP2, TGFB2, TGFBR1, TGFBR2, THBS1, TRAF6, ZFP91]	[ACVR2B, ADAM17, ADAM9, ADCY1, ADCY2, ADCY4, ADCY5, ADCY6, ADCY7, ADCY8, ADNP, ADORA1, ADORA2A, ADORA2B, ADRA2A, ADRA2B, ADRA2C, ADRB2, AGK, AKT1, ALS2, ANG, ANGPT1, ARTN, AXIN1, AZU1, BDKRB1, BIRC7, BMP4, C1QTNF2, C5, C5AR1, CALCA, CARD10, CARD14, CARTPT, CCDC88A, CCK, CCND1, CCND2, CCND3, CCNY, CD24, CD4, CD74, CD81, CDK5, CENPE, CERK, CERKL, CHRFAM7A, CHRM1, CHRNA3, CLSPN, CSF1, CXCR4, DAB1, D…
GO:0000165	GO_BiologicalProcess_16.11.2010_17h17	MAPKKK cascade	11	5.85106	0.00100904	0.00115094	[CAV1, FGFR3, GNAI2, JAK2, MAP2K4, MAP3K12, MAPK7, MAPK9, TGFBR1, THBS1, TRAF6]	[ADAM9, ADORA1, ADORA2B, ADRA2B, ADRA2C, ARHGEF6, AXIN1, BIRC7, BMP4, BRAF, BRAP, C1QTNF2, C5, C5AR1, CAMKK2, CARTPT, CAV1, CCKBR, CCM2, CD74, CD81, CDC42EP5, CHRFAM7A, CRKL, CRYAB, CXCR4, DAXX, DBNL, DOK4, DOK5, DRD4, DUSP10, DUSP16, DUSP19, DUSP2, DUSP22, DUSP3, DUSP4, DUSP6, DUSP8, DUSP9, EFNA1, EGF, EGFR, EPGN, ERCC6, F2R, FCER1A, FGD4, FGF10, FGF12, FGF13, FGF14, FGFR1, FGFR3, FLT1, FPR1, FR…
GO:0051050	GO_BiologicalProcess_16.11.2010_17h17	positive regulation of transport	14	4.96454	0.00110064	0.00124568	[ABCA1, ADIPOR2, CAV1, ERBB3, ERBB4, GNAI2, IRS1, IRS2, JAK2, LDLRAP1, SNCA, TGFB2, TGFBR1, WNT3A]	[AACS, ABCA1, ACHE, ACSL5, ACSL6, ACTN4, ADAM9, ADIPOQ, ADIPOR2, ADORA1, ADORA2A, ADORA2B, ADRA2A, ADRB2, ADRBK1, AHSG, AKAP5, AKT1, AKT2, ANG, ANGPT1, ANXA1, ANXA2, APOA5, APOE, AQP1, AQP2, ARPP-19, AVP, AVPR1A, AVPR1B, AZU1, BAMBI, BDKRB1, BLK, BMP4, BMPR1A, BTC, C1QTNF2, C3, C5, CACNA1G, CADM1, CADPS2, CALM1, CALR, CALY, CAPN10, CARD8, CARTPT, CASP1, CAV1, CBL, CBLL1, CCKAR, CD27, CD36, CD38, …
GO:0051347	GO_BiologicalProcess_16.11.2010_17h17	positive regulation of transferase activity	13	5.11811	0.00125084	0.00140479	[ADCY6, CCND1, GNAI2, IRS1, JAK2, KRAS, MAP3K7IP2, TGFB2, TGFBR1, TGFBR2, THBS1, TRAF6, ZFP91]	[ACD, ACVR2B, ADAM17, ADAM9, ADCY1, ADCY2, ADCY4, ADCY5, ADCY6, ADCY7, ADCY8, ADNP, ADORA1, ADORA2A, ADORA2B, ADRA2A, ADRA2B, ADRA2C, ADRB2, AGK, AKT1, ALS2, ANG, ANGPT1, APOA1, ARTN, AXIN1, AZU1, BDKRB1, BIRC7, BMP4, C1QTNF2, C5, C5AR1, CALCA, CARD10, CARD14, CARTPT, CCDC88A, CCK, CCND1, CCND2, CCND3, CCNY, CD24, CD4, CD74, CD81, CDK5, CENPE, CERK, CERKL, CHRFAM7A, CHRM1, CHRNA3, CLSPN, CSF1, CX…
GO:0051249	GO_BiologicalProcess_16.11.2010_17h17	regulation of lymphocyte activation	10	6.06061	0.00130258	0.00145173	[BCL2, CAV1, CTNNB1, HSPD1, IRS2, ITCH, PLDN, TGFBR2, TRAF6, ZEB1]	[ADA, ADK, ADORA2A, AP3B1, ATM, BAD, BCL10, BCL2, BCL6, BLM, BLOC1S3, BMP4, BTLA, C19orf10, CARD11, CASP3, CAV1, CBLB, CD2, CD24, CD27, CD274, CD276, CD28, CD38, CD3E, CD4, CD40, CD40LG, CD47, CD5, CD74, CD80, CD83, CD86, CDKN2A, CHRNB2, CLPTM1, CORO1A, CTLA4, CTNNB1, DNAJA3, DPP4, DUSP3, EBI3, EFNB1, ERBB2, FGF10, FLT3, FOXJ1, FOXP3, GAL, GIMAP5, GLI2, GLI3, GLMN, GPAM, HLA-DOA, HLX, HPS1, HSPD1…
GO:0007420	GO_BiologicalProcess_16.11.2010_17h17	brain development	15	4.62963	0.00148652	0.00164418	[APP, ARF4, BCL2, CTNNB1, E2F1, ERBB4, H3F3B, HOXA1, IGF1R, IRS2, MTPN, NOTCH1, TGFBR2, WNT1, WNT3A]	[ACSL3, AFF2, AGER, AGTR2, AKAP5, ALDH1A2, ALDH1A3, ALX1, ANXA3, APAF1, APP, AQP1, ARF4, ARX, ASCL1, ASPM, ATM, ATOH1, ATP6V0D1, ATP7A, ATRX, AVPR1A, AXIN1, AXIN2, BARHL1, BBS2, BBS4, BCAN, BCL2, BCR, BMP2, BMP4, BMPR1A, BPTF, BRCA2, C1QB, C1orf187, C21orf33, C2CD3, CA10, CACNA1A, CCKAR, CCNG1, CDH1, CDK5, CDK5R1, CDK5RAP1, CDK5RAP2, CDK5RAP3, CEP120, CEP290, CHRD, CHRNB2, CITED1, CKB, CLASP2, CL…
GO:0048667	GO_BiologicalProcess_16.11.2010_17h17	cell morphogenesis involved in neuron differentiation	11	5.5	0.00166078	0.00182311	[APP, BCL2, BDNF, CELSR2, ERBB3, HOXA1, IGF1R, JAK2, NOTCH1, RYK, WNT3A]	[ACTB, ADCY1, AFG3L2, ALCAM, ALS2, AMIGO1, APBB1, APC, APOE, APP, ARX, ATL1, ATOH1, B3GNT2, BAI1, BAIAP2, BCL11B, BCL2, BDNF, BMP7, BMPR1B, C1orf187, C21orf33, C5orf13, CABP4, CACNA1A, CACNA1F, CCK, CCKAR, CDH4, CDK5, CDK5R1, CELSR2, CELSR3, CHRNB2, CHST3, CLIC5, CNTN2, CNTN4, CREB1, CTNNA2, DCC, DCLK1, DCX, DLX5, DOCK7, DPYSL5, DRD2, DSCAM, DSCAML1, DVL1, EFNA2, EFNA5, EFNB1, EFNB3, EGR2, EPHA4,…
GO:0045860	GO_BiologicalProcess_16.11.2010_17h17	positive regulation of protein kinase activity	12	5.06329	0.00208743	0.00227437	[ADCY6, CCND1, GNAI2, JAK2, KRAS, MAP3K7IP2, TGFB2, TGFBR1, TGFBR2, THBS1, TRAF6, ZFP91]	[ACVR2B, ADAM17, ADAM9, ADCY1, ADCY2, ADCY4, ADCY5, ADCY6, ADCY7, ADCY8, ADNP, ADORA1, ADORA2A, ADORA2B, ADRA2A, ADRA2B, ADRA2C, ADRB2, AGK, AKT1, ALS2, ANG, ANGPT1, AXIN1, AZU1, BDKRB1, BIRC7, BMP4, C1QTNF2, C5, C5AR1, CALCA, CARD10, CARD14, CARTPT, CCDC88A, CCK, CCND1, CCND2, CCND3, CCNY, CD24, CD4, CD74, CD81, CDK5, CENPE, CERK, CERKL, CHRFAM7A, CHRM1, CHRNA3, CLSPN, CSF1, CXCR4, DAB1, DAXX, D…
GO:0010627	GO_BiologicalProcess_16.11.2010_17h17	regulation of intracellular protein kinase cascade	15	4.45104	0.00217971	0.00235731	[CAV1, CTNNB1, GJA1, IGF1R, IKBKE, JAK2, LITAF, MAP3K7IP2, PDCD4, PTEN, SOCS1, TGFB2, TGFBR1, THBS1, TRAF6]	[ADIPOQ, ADRA1A, ADRB2, ADRB3, AGXT, AIDA, AKAP12, AKAP5, AKAP7, AKT1, AKT2, AMBP, ANGPT1, ANKRD54, APC, APOL3, AREG, ARRB1, ARRB2, ATP2C1, ATP6AP2, AXIN1, BCL10, BIRC2, BIRC7, BMP4, BMPER, BRAF, BST2, BTRC, C11orf59, C18orf32, C9orf89, CANT1, CARD11, CARD8, CARD9, CASP1, CASP10, CASP8, CAV1, CAV3, CC2D1A, CD24, CD27, CD36, CD40, CD44, CD74, CFLAR, CHUK, CLCF1, CNKSR3, CNTF, CSF2, CTNNB1, CXXC5, …
GO:0060284	GO_BiologicalProcess_16.11.2010_17h17	regulation of cell development	13	4.72727	0.0025271	0.00271291	[B4GALT1, BCL2, BDNF, CTNNB1, DLL1, HDAC4, HOXA11, NOTCH1, PTEN, RYK, SMAD2, SOX5, TGFB2]	[ACSL6, ACTR3, ADNP, ADRA2B, ADRA2C, AGRN, AKAP5, AKT1, AMIGO1, ANAPC2, APOE, ARHGDIA, ARHGEF1, ARTN, ASCL1, ASCL2, ASPM, ATF1, ATF5, ATN1, ATOH1, AXIN2, B4GALT1, BAMBI, BARHL2, BAX, BCL2, BCL9L, BDNF, BMP2, BMP4, BMP6, BMP7, BMPR1A, BOC, BTG1, C21orf33, C5orf13, CACNA1A, CALR, CASP6, CAV3, CCDC88A, CCND2, CDC20, CDH2, CDH4, CDK5R1, CDK5RAP1, CDK5RAP2, CDK5RAP3, CHRNA3, CHRNB2, CITED1, CNTF, CNTN…
GO:0048858	GO_BiologicalProcess_16.11.2010_17h17	cell projection morphogenesis	12	4.91803	0.00265426	0.00282863	[APP, BCL2, BDNF, CELSR2, ERBB3, GJA1, HOXA1, IGF1R, JAK2, NOTCH1, RYK, WNT3A]	[ACTB, ADCY1, ADM, ADORA2A, AFG3L2, ALCAM, ALMS1, ALS2, AMIGO1, APBB1, APC, APOE, APP, ARL6, ARX, ATL1, ATOH1, ATP7A, B3GNT2, BAI1, BAIAP2, BBS1, BBS10, BBS2, BBS4, BBS5, BBS7, BCL11B, BCL2, BDNF, BMP7, BMPR1B, C1orf187, C2CD3, C5orf13, CACNA1A, CACNA1F, CBY1, CCK, CCKAR, CDH4, CDK5, CDK5R1, CELSR2, CELSR3, CHRNB2, CHST3, CLU, CNTN2, CNTN4, CREB1, CTNNA2, DCC, DCLK1, DCX, DLX5, DMD, DNAI2, DOCK7,…
GO:0010608	GO_BiologicalProcess_16.11.2010_17h17	posttranscriptional regulation of gene expression	12	4.87805	0.00283741	0.0030019	[APP, BCL2, CDK4, DICER1, E2F1, HSPD1, MTPN, PTEN, SMAD2, SOX4, THBS1, VEGFA]	[A1CF, AIFM2, AKT1, ANG, APEX1, APOA1, APOBEC1, APP, APTX, ASGR2, ATXN2, AURKA, AXIN2, BARHL2, BCL2, BCL3, BMP2, BOLL, BTRC, CALCR, CALR, CASC3, CCDC88C, CD28, CDK4, CDKN2A, CDKN2AIP, CIRBP, COG3, COG7, COLEC12, CPEB1, CPEB2, CPNE2, CTSH, DAZ4, DAZL, DDX1, DDX25, DGCR8, DHX9, DICER1, DIO2, DNAJA3, DNAJC1, DPM2, DPM3, DSC3, DSG1, E2F1, EEFSEC, EIF1, EIF1B, EIF2A, EIF2AK2, EIF2AK3, EIF2AK4, EIF2B1,…
GO:0007409	GO_BiologicalProcess_16.11.2010_17h17	axonogenesis	10	5.43478	0.00291021	0.00305676	[APP, BCL2, BDNF, ERBB3, HOXA1, IGF1R, JAK2, NOTCH1, RYK, WNT3A]	[ACTB, ADCY1, AFG3L2, ALCAM, ALS2, AMIGO1, APBB1, APC, APOE, APP, ARX, ATL1, ATOH1, B3GNT2, BAI1, BAIAP2, BCL11B, BCL2, BDNF, BMP7, BMPR1B, C1orf187, C5orf13, CACNA1F, CCK, CCKAR, CDH4, CDK5, CDK5R1, CELSR3, CHRNB2, CHST3, CNTN2, CNTN4, CREB1, CTNNA2, DCC, DCLK1, DCX, DLX5, DOCK7, DPYSL5, DRD2, DSCAML1, EFNA2, EFNA5, EFNB1, EFNB3, EGR2, EPHA4, EPHA7, EPHB1, EPHB2, EPHB3, ERBB2, ERBB3, ETV4, EXT1,…
GO:0032990	GO_BiologicalProcess_16.11.2010_17h17	cell part morphogenesis	12	4.83871	0.00303071	0.0031606	[APP, BCL2, BDNF, CELSR2, ERBB3, GJA1, HOXA1, IGF1R, JAK2, NOTCH1, RYK, WNT3A]	[ACTB, ADCY1, ADM, ADORA2A, AFG3L2, ALCAM, ALMS1, ALS2, AMIGO1, APBB1, APC, APOE, APP, ARL6, ARX, ATL1, ATOH1, ATP7A, B3GNT2, BAI1, BAIAP2, BBS1, BBS10, BBS2, BBS4, BBS5, BBS7, BCL11B, BCL2, BDNF, BMP7, BMPR1B, C1orf187, C2CD3, C5orf13, CACNA1A, CACNA1F, CBY1, CCK, CCKAR, CDH4, CDK5, CDK5R1, CELSR2, CELSR3, CHRNB2, CHST3, CLU, CNTN2, CNTN4, COL4A3BP, COQ7, CREB1, CTNNA2, DCC, DCLK1, DCX, DLX5, DM…
GO:0008544	GO_BiologicalProcess_16.11.2010_17h17	epidermis development	10	5.2356	0.00379991	0.00393465	[ACVR1B, BCL2, CTGF, CTNNB1, DHCR24, ERRFI1, JAG1, NOTCH1, TGFB2, TSG101]	[ACVR1B, ADAM9, ADAMTS2, AKT1, ALDH3A2, ALOX12B, ALX4, ANXA1, APC, APCDD1, ASPRV1, ATP2A2, ATP2C1, ATP7A, BARX2, BCL2, BNC1, BTD, CALML5, CASP14, CASP3, CDSN, CLIC4, CNFN, COL17A1, COL1A1, COL1A2, COL3A1, COL5A1, COL5A2, COL5A3, COL7A1, CRABP2, CSTA, CSTB, CTGF, CTNNB1, DCT, DHCR24, DSPP, EDA, EDA2R, EDAR, EDARADD, EGFR, ELF3, EMP1, ERCC2, ERCC3, EREG, ERRFI1, EVPL, FABP5, FGF10, FGF7, FLG, FLOT2…
GO:0032583	GO_BiologicalProcess_16.11.2010_17h17	regulation of gene-specific transcription	13	4.43686	0.00433495	0.00445706	[CAV1, CELSR2, CTNNB1, GATA6, HDAC4, NOTCH1, RB1, SIRT1, SMAD2, UBE2I, USF2, WNT1, WNT3A]	[AES, AREG, ARNT, ARRB1, ASCL1, ASCL2, ATF6, AXIN1, BASP1, BCL9L, BCOR, BMP2, BMP4, BMP7, BPTF, BRCA1, BTRC, C21orf33, CAV1, CDKN1B, CDKN1C, CEBPA, CELSR2, CIITA, CITED2, CREB1, CTNNB1, CTNNBIP1, DGKQ, DLX1, E2F4, E2F6, ENG, EPX, ESR2, ETS1, EVX1, FBXW11, FGF1, FGF10, FGF13, FGF23, FGF4, FOXA1, FOXA2, FOXA3, FOXB1, FOXB2, FOXC1, FOXC2, FOXD1, FOXD2, FOXD3, FOXD4, FOXD4L1, FOXD4L3, FOXD4L4, FOXD4L…
GO:0010740	GO_BiologicalProcess_16.11.2010_17h17	positive regulation of intracellular protein kinase cascade	11	4.78261	0.00486365	0.00496569	[CTNNB1, GJA1, IGF1R, IKBKE, JAK2, LITAF, MAP3K7IP2, TGFB2, TGFBR1, THBS1, TRAF6]	[ADIPOQ, ADRA1A, ADRB2, ADRB3, AGXT, AKAP12, AKAP5, ANGPT1, APOL3, AREG, ARRB1, ARRB2, ATP2C1, AXIN1, BCL10, BIRC2, BMP4, BMPER, BRAF, BST2, C11orf59, C18orf32, CANT1, CARD11, CARD9, CASP1, CASP10, CASP8, CC2D1A, CD27, CD36, CD40, CD44, CD74, CFLAR, CHUK, CLCF1, CNTF, CSF2, CTNNB1, CXXC5, DCC, ECM1, ECT2, EDA, EDA2R, EEF1D, EGFR, EPX, ERBB2, F2R, F3, F7, FADD, FAM110A, FASLG, FGF10, FGF13, FGF18,…
GO:0010551	GO_BiologicalProcess_16.11.2010_17h17	regulation of gene-specific transcription from RNA polymerase II promoter	11	4.74138	0.00518567	0.0052577	[CAV1, CTNNB1, GATA6, HDAC4, NOTCH1, RB1, SIRT1, UBE2I, USF2, WNT1, WNT3A]	[AES, AREG, ARRB1, ASCL2, BCL9L, BCOR, BMP2, BMP4, BRCA1, C21orf33, CAV1, CEBPA, CIITA, CITED2, CREB1, CTNNB1, CTNNBIP1, DGKQ, DLX1, E2F4, E2F6, ENG, ETS1, EVX1, FGF1, FGF10, FGF13, FGF4, FOXA1, FOXA2, FOXA3, FOXB1, FOXB2, FOXC1, FOXC2, FOXD1, FOXD2, FOXD3, FOXD4, FOXD4L1, FOXD4L3, FOXD4L4, FOXD4L5, FOXD4L6, FOXE1, FOXE3, FOXF1, FOXF2, FOXG1, FOXH1, FOXI1, FOXI2, FOXI3, FOXJ1, FOXJ2, FOXJ3, FOXK1…
GO:0043086	GO_BiologicalProcess_16.11.2010_17h17	negative regulation of catalytic activity	13	4.12698	0.00783082	0.00788482	[ADCY6, CAV1, DHCR24, ERRFI1, GNAI2, GNAI3, IRS2, PDCD4, RB1, SIRT1, SNCA, TGFB2, THBS1]	[ADCY1, ADCY2, ADCY4, ADCY5, ADCY6, ADCY7, ADCY8, ADORA1, ADORA2A, ADRA2A, AIDA, AKT1, AKT1S1, AKT2, ANAPC1, ANAPC10, ANAPC11, ANAPC2, ANAPC4, ANAPC5, ANAPC7, ANGPTL3, ANGPTL4, APC, APLP1, APOA1, APOC1, APOC3, APOE, ARG2, ATP7A, ATPIF1, BAG5, BIRC5, BIRC8, BMP4, BMP7, BUB1B, BUB3, CAND1, CASP3, CAV1, CAV3, CBLC, CCR2, CDC16, CDC20, CDC23, CDC26, CDC27, CDK5RAP1, CDKN1B, CDKN1C, CDKN2A, CDKN2D, CH…
GO:0051046	GO_BiologicalProcess_16.11.2010_17h17	regulation of secretion	10	4.04858	0.0208898	0.0208898	[ARFIP1, B4GALT1, ERBB3, GNAI2, IRS1, IRS2, JAK2, SNCA, TGFB2, TRAF6]	[AACS, ACHE, ACVR1C, ADA, ADAM9, ADIPOQ, ADORA1, ADORA2A, ADORA2B, ADRA2A, ADRA2B, ADRA2C, ADRBK1, AGTR1, AGXT, ANG, APOA1, AQP1, ARFIP1, AVP, AVPR1A, AVPR1B, B4GALT1, BLK, BTC, C5, CACNA1A, CACNA1G, CADM1, CADPS2, CAPN10, CARD8, CARTPT, CASP1, CCKAR, CD38, CD40, CD40LG, CD74, CDK5, CHD7, CHIA, CHRNA3, CHRNA4, CHRNA6, CHRNB2, CHRNB4, CIDEA, CNTF, CPLX3, CPLX4, CPT1A, CREB1, CRH, CRTAM, DNAJC1, DO…
GOID	Ontology Source	GOTerm	Nr. Genes	% Associated Genes	Term PValue	Term PValue Corrected with Benjamini-Hochberg	Associated Genes Found	All Associated Genes
GO:0004672	GO_MolecularFunction_16.11.2010_17h17	protein kinase activity	29	5.15098	1.97403e-07	1.08572e-06	[ABL1, ACVR1B, BMPR2, CCND1, CDK4, CDK6, EFNA3, ERBB3, ERBB4, FGFR3, IGF1R, IKBKE, IRS1, JAK1, JAK2, MAP2K4, MAP3K12, MAPK14, MAPK7, MAPK9, NLK, PAK7, PRKCE, PRKD1, RAF1, RYK, TGFB2, TGFBR1, TGFBR2]	[AAK1, AATK, ABL1, ABL2, ACVR1, ACVR1B, ACVR1C, ACVR2A, ACVR2B, ACVRL1, ADCK1, ADCK2, ADCK4, ADCK5, ADRBK1, ADRBK2, AKAP13, AKT1, AKT2, AKT3, ALK, ALPK1, ALPK2, ALPK3, AMHR2, ANKK1, ANTXR1, ARAF, ARHGEF7, ATM, ATRIP, AURKA, AURKB, AURKC, AXL, BAZ1B, BCKDK, BCR, BLK, BMP2K, BMPR1A, BMPR1B, BMPR2, BMX, BRAF, BRD2, BRDT, BRSK1, BRSK2, BTK, BUB1, BUB1B, CAB39, CAD, CAMK1, CAMK1D, CAMK1G, CAMK2A, CAMK…
GO:0019199	GO_MolecularFunction_16.11.2010_17h17	transmembrane receptor protein kinase activity	11	13.4146	1.79382e-07	1.9732e-06	[ACVR1B, BMPR2, EFNA3, ERBB3, ERBB4, FGFR3, IGF1R, IRS1, RYK, TGFBR1, TGFBR2]	[ACVR1, ACVR1B, ACVR1C, ACVR2A, ACVR2B, ACVRL1, ALK, AMHR2, AXL, BMPR1A, BMPR1B, BMPR2, CRIM1, CSF1R, DDR1, DDR2, EFEMP1, EFNA3, EFNA4, EFNB3, EGFR, ENG, EPHA1, EPHA10, EPHA2, EPHA3, EPHA4, EPHA5, EPHA6, EPHA7, EPHA8, EPHB1, EPHB2, EPHB3, EPHB4, EPHB6, ERBB2, ERBB3, ERBB4, FGFR1, FGFR2, FGFR3, FGFR4, FGFRL1, FKBP1A, FLT1, FLT3, FLT4, IGF1R, IGF2R, INSR, INSRR, IRS1, KDR, KIT, LTBP1, LTBP4, LTK, M…
GO:0003714	GO_MolecularFunction_16.11.2010_17h17	transcription corepressor activity	12	8.33333	8.62856e-06	3.16381e-05	[CDX2, E2F1, ELK3, HDAC4, MECP2, MXD4, PPP1R13L, SIRT1, TSG101, YAP1, ZEB1, ZFPM2]	[AEBP1, AEBP2, AES, ALX1, ANKRD1, APEX1, ATF3, ATF5, ATF7IP, ATN1, BASP1, BATF3, BCOR, C19orf2, C1D, CASP8AP2, CBX4, CDX2, CITED2, CREG1, CRYM, CSDA, CTCF, DDIT3, DDX54, DMAP1, DNMT3B, DR1, DRAP1, E2F1, E2F6, E4F1, EID1, ELK3, ENO1, ETF1, FEV, FOXP3, GMNN, GPS2, GRLF1, HDAC3, HDAC4, HDAC9, HIPK2, HIRA, HOXC6, HR, HSBP1, HSF4, ID3, ID4, IFNB1, JARID1B, JAZF1, JUNB, KCNIP3, KLF12, L3MBTL2, LDB2, LM…
GO:0004713	GO_MolecularFunction_16.11.2010_17h17	protein tyrosine kinase activity	11	8.08823	2.71488e-05	7.46591e-05	[ABL1, EFNA3, ERBB3, ERBB4, FGFR3, IGF1R, IRS1, JAK1, JAK2, MAP2K4, RYK]	[AATK, ABL1, ABL2, ALK, AXL, BAZ1B, BLK, BMX, BTK, CAMKK2, CCL13, CCL4, CLK1, CLK3, CLK4, CRIM1, CRKL, CSF1R, CSK, DDR1, DDR2, DYRK1A, DYRK1B, DYRK2, DYRK3, DYRK4, EFEMP1, EFNA3, EFNA4, EFNB3, EGFR, EPHA1, EPHA10, EPHA2, EPHA3, EPHA4, EPHA5, EPHA6, EPHA7, EPHA8, EPHB1, EPHB2, EPHB3, EPHB4, EPHB6, ERBB2, ERBB3, ERBB4, FER, FES, FGFR1, FGFR2, FGFR3, FGFR4, FGFRL1, FGR, FLT1, FLT3, FLT4, FRK, FYN, H…
GO:0044212	GO_MolecularFunction_16.11.2010_17h17	transcription regulatory region DNA binding	11	6.14525	0.000319083	0.000701982	[CTNNB1, ELK3, ESR1, GATA6, HAND2, HDAC4, NFATC1, SMAD2, SOX5, SP1, WNT1]	[AIRE, AREG, ARRB1, ASCL1, ASCL2, ASH2L, ATF1, BASP1, BCOR, CALCOCO1, CDK5RAP2, CEBPA, CIITA, CITED1, CREB3L2, CTCF, CTCFL, CTNNB1, DLX5, ELK3, EP300, ESR1, ETV5, FOS, FOXA1, FOXA2, FOXA3, FOXB1, FOXB2, FOXC1, FOXC2, FOXD1, FOXD2, FOXD3, FOXD4, FOXD4L1, FOXD4L3, FOXD4L4, FOXD4L5, FOXD4L6, FOXE1, FOXE3, FOXF1, FOXF2, FOXG1, FOXH1, FOXI1, FOXI2, FOXI3, FOXJ1, FOXJ2, FOXJ3, FOXK1, FOXK2, FOXL1, FOXL…
GO:0004674	GO_MolecularFunction_16.11.2010_17h17	protein serine/threonine kinase activity	17	4.3038	0.000610937	0.000960045	[ACVR1B, BMPR2, CDK4, CDK6, IKBKE, MAP2K4, MAP3K12, MAPK14, MAPK7, MAPK9, NLK, PAK7, PRKCE, PRKD1, RAF1, TGFB2, TGFBR1]	[AAK1, AATK, ACVR1, ACVR1B, ACVR1C, ACVR2B, ACVRL1, ADCK1, ADCK2, ADCK4, ADCK5, ADRBK1, ADRBK2, AKAP13, AKT1, AKT2, AKT3, ALPK1, ALPK2, ALPK3, AMHR2, ANKK1, ANTXR1, ARAF, ARHGEF7, ATM, ATRIP, AURKA, AURKB, AURKC, BCKDK, BCR, BMP2K, BMPR1A, BMPR1B, BMPR2, BRAF, BRD2, BRDT, BRSK1, BRSK2, BUB1, BUB1B, CAB39, CAMK1, CAMK1D, CAMK1G, CAMK2A, CAMK2B, CAMK2D, CAMK2G, CAMK4, CAMKK1, CAMKK2, CAMKV, CASK, C…
GO:0004721	GO_MolecularFunction_16.11.2010_17h17	phosphoprotein phosphatase activity	10	6.13497	0.000601731	0.00110317	[CDC14B, CDC25A, CTDSP1, CTDSP2, EYA4, MTMR6, PPP3CA, PTEN, PTPN12, PTPRD]	[ACP1, ACP2, C2orf79, CAMK2G, CDC14A, CDC14B, CDC14C, CDC25A, CDC25B, CDC25C, CDKN3, CTDP1, CTDSP1, CTDSP2, CTDSPL, CTDSPL2, CYCS, DAPP1, DLGAP5, DNAJC6, DULLARD, DUPD1, DUSP1, DUSP10, DUSP11, DUSP12, DUSP13, DUSP14, DUSP15, DUSP16, DUSP18, DUSP19, DUSP2, DUSP21, DUSP22, DUSP23, DUSP26, DUSP27, DUSP28, DUSP3, DUSP4, DUSP5, DUSP6, DUSP7, DUSP8, DUSP9, EPM2A, EYA1, EYA2, EYA3, EYA4, ILKAP, LCK, MAP…
GO:0010843	GO_MolecularFunction_16.11.2010_17h17	promoter binding	10	5.68182	0.00108665	0.00149414	[CTNNB1, ESR1, GATA6, HAND2, HDAC4, NFATC1, SMAD2, SOX5, SP1, WNT1]	[AIRE, AREG, ARRB1, ASCL1, ASCL2, ASH2L, ATF1, BASP1, BCOR, CDK5RAP2, CEBPA, CIITA, CITED1, CREB3L2, CTCF, CTCFL, CTNNB1, DLX5, EP300, ESR1, ETV5, FOS, FOXA1, FOXA2, FOXA3, FOXB1, FOXB2, FOXC1, FOXC2, FOXD1, FOXD2, FOXD3, FOXD4, FOXD4L1, FOXD4L3, FOXD4L4, FOXD4L5, FOXD4L6, FOXE1, FOXE3, FOXF1, FOXF2, FOXG1, FOXH1, FOXI1, FOXI2, FOXI3, FOXJ1, FOXJ2, FOXJ3, FOXK1, FOXK2, FOXL1, FOXL2, FOXM1, FOXN1,…
GO:0003924	GO_MolecularFunction_16.11.2010_17h17	GTPase activity	10	4.80769	0.00370519	0.00452857	[ARF3, ARF4, DNM2, GNAI2, GNAI3, KRAS, NCOA3, RHOB, RHOG, TUBB6]	[AKR1B10, ARF1, ARF3, ARF4, ARF5, ARF6, ARFRP1, ARHGAP5, ARL4C, ARL4D, ARL8A, ARL8B, ATL1, ATL2, ATL3, BCL11B, BMS1, C8orf80, CDC42, DIRAS1, DIRAS2, DIRAS3, DNM1, DNM1L, DNM2, DNM3, EEF1A1, EEF1A2, EEF2, EEFSEC, EFTUD1, EFTUD2, EHD1, EHD2, EHD3, EHD4, EIF2S3, EIF5, EIF5B, ERAS, GBP1, GBP2, GBP4, GBP5, GBP6, GBP7, GEM, GFM1, GFM2, GNA11, GNA12, GNA13, GNA14, GNA15, GNAI1, GNAI2, GNAI3, GNAL, GNAO1…
GO:0003713	GO_MolecularFunction_16.11.2010_17h17	transcription coactivator activity	10	4.71698	0.00423767	0.00466144	[CBFB, CTNNB1, HAND2, HTATIP2, MYT1, NCOA3, RB1, TSG101, YAP1, ZEB1]	[ABRA, ABT1, ACTN2, AIP, APEX1, ARID1B, ARNT, ATF6, ATXN7L3, BCL10, BCL9L, BRCA1, BRDT, CALCOCO1, CARM1, CBFB, CCNE1, CDK7, CENPH, CIITA, CITED1, CITED2, COPS5, CREB3L4, CREBBP, CREM, CRTC1, CTNNB1, DCC, DTX1, DYRK1B, E4F1, EDF1, ELF3, ENY2, EP300, EPAS1, ESR2, FGF13, FHL2, FHL5, GABPA, GDNF, GMEB1, GTF2A1, GTF2A1L, GTF2A2, GTF2F1, HAND1, HAND2, HCFC1, HCFC2, HMGA1, HSF2, HTATIP2, ICMT, IL31RA, I…
GO:0016791	GO_MolecularFunction_16.11.2010_17h17	phosphatase activity	10	4.01606	0.0125307	0.0125307	[CDC14B, CDC25A, CTDSP1, CTDSP2, EYA4, MTMR6, PPP3CA, PTEN, PTPN12, PTPRD]	[ACP1, ACP2, ACP5, ACP6, ACPL2, ACPP, ACPT, ALPI, ALPL, ALPP, ALPPL2, APTX, ATP1A4, BPGM, BPNT1, C12orf5, C2orf79, CAMK2G, CDC14A, CDC14B, CDC14C, CDC25A, CDC25B, CDC25C, CDKN3, CILP, CILP2, CTDP1, CTDSP1, CTDSP2, CTDSPL, CTDSPL2, CYCS, DAPP1, DLGAP5, DNAJC6, DULLARD, DUPD1, DUSP1, DUSP10, DUSP11, DUSP12, DUSP13, DUSP14, DUSP15, DUSP16, DUSP18, DUSP19, DUSP2, DUSP21, DUSP22, DUSP23, DUSP26, DUSP2…
GOID	Ontology Source	GOTerm	Nr. Genes	% Associated Genes	Term PValue	Term PValue Corrected with Benjamini-Hochberg	Associated Genes Found	All Associated Genes
KEGG:04010	KEGG_15.03.2011	MAPK signaling pathway	19	7.08955	5.91422e-06	1.04636e-05	[BDNF, CHP, FGFR3, KRAS, MAP2K4, MAP3K12, MAP3K7IP2, MAPK14, MAPK7, MAPK9, NLK, PPP3CA, RAF1, RASA1, RASGRP1, TGFB2, TGFBR1, TGFBR2, TRAF6]	[AKT1, AKT2, AKT3, ARRB1, ARRB2, ATF2, ATF4, BDNF, BRAF, CACNA1A, CACNA1B, CACNA1C, CACNA1D, CACNA1E, CACNA1F, CACNA1G, CACNA1H, CACNA1I, CACNA1S, CACNA2D1, CACNA2D2, CACNA2D3, CACNA2D4, CACNB1, CACNB2, CACNB3, CACNB4, CACNG1, CACNG2, CACNG3, CACNG4, CACNG5, CACNG6, CACNG7, CACNG8, CASP3, CD14, CDC25B, CDC42, CHP, CHP2, CHUK, CRK, CRKL, DAXX, DDIT3, DUSP1, DUSP10, DUSP14, DUSP16, DUSP2, DUSP22, D…
KEGG:04012	KEGG_15.03.2011	ErbB signaling pathway	10	11.4943	1.95762e-05	2.81408e-05	[ABL1, CDKN1A, ERBB3, ERBB4, GAB1, KRAS, MAP2K4, MAPK9, PAK7, RAF1]	[ABL1, ABL2, AKT1, AKT2, AKT3, ARAF, AREG, BAD, BRAF, BTC, CAMK2A, CAMK2B, CAMK2D, CAMK2G, CBL, CBLB, CBLC, CDKN1A, CDKN1B, CRK, CRKL, EGF, EGFR, EIF4EBP1, ELK1, ERBB2, ERBB3, ERBB4, EREG, FRAP1, GAB1, GRB2, GSK3B, HBEGF, HRAS, JUN, KRAS, MAP2K1, MAP2K2, MAP2K4, MAP2K7, MAPK1, MAPK10, MAPK3, MAPK8, MAPK9, MYC, NCK1, NCK2, NRAS, NRG1, NRG2, NRG3, NRG4, PAK1, PAK2, PAK3, PAK4, PAK6, PAK7, PIK3CA, P…
KEGG:04110	KEGG_15.03.2011	Cell cycle	14	10.9375	7.25407e-07	2.38348e-06	[ABL1, CCND1, CDC14B, CDC25A, CDK4, CDK6, CDKN1A, E2F1, E2F3, RB1, RBL1, SMAD2, TGFB2, YWHAZ]	[100506332, ABL1, ANAPC1, ANAPC10, ANAPC11, ANAPC13, ANAPC2, ANAPC4, ANAPC5, ANAPC7, ATM, ATR, BUB1, BUB1B, BUB3, CCNA1, CCNA2, CCNB1, CCNB2, CCNB3, CCND1, CCND2, CCND3, CCNE1, CCNE2, CCNH, CDC14A, CDC14B, CDC16, CDC2, CDC20, CDC23, CDC25A, CDC25B, CDC25C, CDC26, CDC27, CDC45L, CDC6, CDC7, CDK2, CDK4, CDK6, CDK7, CDKN1A, CDKN1B, CDKN1C, CDKN2A, CDKN2B, CDKN2C, CDKN2D, CHEK1, CHEK2, CREBBP, CUL1, …
KEGG:04144	KEGG_15.03.2011	Endocytosis	17	8.37438	2.03162e-06	5.19192e-06	[AP2M1, CAV1, DNM2, ERBB3, ERBB4, FGFR3, IGF1R, ITCH, LDLRAP1, MET, SMAD2, TGFB2, TGFBR1, TGFBR2, TRAF6, TSG101, VPS37C]	[ACAP1, ACAP2, ACAP3, ADRB1, ADRB2, ADRB3, ADRBK1, ADRBK2, AGAP1, AGAP2, AP2A1, AP2A2, AP2B1, AP2M1, AP2S1, ARAP1, ARAP2, ARAP3, ARF6, ARFGAP1, ARFGAP2, ARFGAP3, ARRB1, ARRB2, ASAP1, ASAP2, ASAP3, CAV1, CAV2, CAV3, CBL, CBLB, CBLC, CCR5, CDC42, CHMP1B, CHMP2A, CHMP2B, CHMP4A, CHMP4B, CHMP4C, CHMP5, CHMP6, CLTA, CLTB, CLTC, CLTCL1, CSF1R, CXCR4, DAB2, DNAJC6, DNM1, DNM1L, DNM2, DNM3, EEA1, EGF, EG…
KEGG:04310	KEGG_15.03.2011	Wnt signaling pathway	10	6.62252	0.00183963	0.00183963	[CCND1, CHP, CTNNB1, MAPK9, NFATC1, NLK, PPP3CA, SMAD2, WNT1, WNT3A]	[100506332, APC, APC2, AXIN1, AXIN2, BTRC, CACYBP, CAMK2A, CAMK2B, CAMK2D, CAMK2G, CCND1, CCND2, CCND3, CER1, CHD8, CHP, CHP2, CREBBP, CSNK1A1, CSNK1A1L, CSNK1E, CSNK2A1, CSNK2A2, CSNK2B, CTBP1, CTBP2, CTNNB1, CTNNBIP1, CUL1, CXXC4, DAAM1, DAAM2, DKK1, DKK2, DKK4, DVL1, DVL2, DVL3, EP300, FBXW11, FOSL1, FRAT1, FRAT2, FZD1, FZD10, FZD2, FZD3, FZD4, FZD5, FZD6, FZD7, FZD8, FZD9, GSK3B, JUN, LEF1, L…
KEGG:04360	KEGG_15.03.2011	Axon guidance	11	8.46154	0.000132101	0.000151916	[ABL1, CHP, EFNA3, GNAI2, GNAI3, KRAS, MET, NFATC1, PAK7, PPP3CA, RASA1]	[ABL1, ABLIM1, ABLIM2, ABLIM3, ARHGEF12, CDC42, CDK5, CFL1, CFL2, CHP, CHP2, CXCL12, CXCR4, DCC, DPYSL2, DPYSL5, EFNA1, EFNA2, EFNA3, EFNA4, EFNA5, EFNB1, EFNB2, EFNB3, EPHA1, EPHA2, EPHA3, EPHA4, EPHA5, EPHA6, EPHA7, EPHA8, EPHB1, EPHB2, EPHB3, EPHB4, EPHB6, FES, FYN, GNAI1, GNAI2, GNAI3, GSK3B, HRAS, ITGB1, KRAS, L1CAM, LIMK1, LIMK2, LOC642132, LRRC4C, MAPK1, MAPK3, MET, NCK1, NCK2, NFAT5, NFAT…
KEGG:04380	KEGG_15.03.2011	Osteoclast differentiation	13	10.1562	4.29554e-06	8.23311e-06	[JAK1, MAP3K7IP2, MAPK14, MAPK9, MITF, NFATC1, PPP3CA, SOCS1, SOCS3, TGFB2, TGFBR1, TGFBR2, TRAF6]	[ACP5, AKT1, AKT2, AKT3, BLNK, BTK, CALCR, CAMK4, CHUK, CREB1, CSF1, CSF1R, CTSK, CYBA, CYBB, CYLD, FCGR1A, FCGR2A, FCGR2B, FCGR2C, FCGR3A, FCGR3B, FHL2, FOS, FOSB, FOSL1, FOSL2, FYN, GAB2, GRB2, IFNAR1, IFNAR2, IFNB1, IFNG, IFNGR1, IFNGR2, IKBKB, IKBKG, IL1A, IL1B, IL1R1, IRF9, ITGB3, JAK1, JUN, JUNB, JUND, LCK, LCP2, LILRA1, LILRA2, LILRA3, LILRA4, LILRA6, LILRB1, LILRB2, LILRB3, LILRB4, LILRB5…
KEGG:04510	KEGG_15.03.2011	Focal adhesion	14	7	0.00012611	0.000161141	[BCL2, CAV1, CCND1, CTNNB1, IGF1R, LAMC1, MAPK9, MET, PAK7, PGF, PTEN, RAF1, THBS1, VEGFA]	[ACTB, ACTG1, ACTN1, ACTN2, ACTN3, ACTN4, AKT1, AKT2, AKT3, ARHGAP5, BAD, BCAR1, BCL2, BIRC2, BIRC3, BRAF, CAPN2, CAV1, CAV2, CAV3, CCND1, CCND2, CCND3, CDC42, CHAD, COL11A1, COL11A2, COL1A1, COL1A2, COL2A1, COL3A1, COL4A1, COL4A2, COL4A4, COL4A5, COL4A6, COL5A1, COL5A2, COL5A3, COL6A1, COL6A2, COL6A3, COL6A6, COMP, CRK, CRKL, CTNNB1, DIAPH1, DOCK1, EGF, EGFR, ELK1, ERBB2, FIGF, FLNA, FLNB, FLNC,…
KEGG:04530	KEGG_15.03.2011	Tight junction	10	7.5188	0.00069481	0.000760983	[CDK4, CTNNB1, F11R, GNAI2, GNAI3, KRAS, MYH9, PRKCE, PTEN, TJP2]	[100506658, ACTB, ACTG1, ACTN1, ACTN2, ACTN3, ACTN4, AKT1, AKT2, AKT3, AMOTL1, ASH1L, CASK, CDC42, CDK4, CGN, CLDN1, CLDN10, CLDN11, CLDN14, CLDN15, CLDN16, CLDN17, CLDN18, CLDN19, CLDN2, CLDN20, CLDN22, CLDN23, CLDN3, CLDN4, CLDN5, CLDN6, CLDN7, CLDN8, CLDN9, CRB3, CSDA, CSNK2A1, CSNK2A2, CSNK2B, CTNNA1, CTNNA2, CTNNA3, CTNNB1, CTTN, EPB41, EPB41L1, EPB41L2, EPB41L3, EXOC3, EXOC4, F11R, GNAI1, G…
KEGG:04660	KEGG_15.03.2011	T cell receptor signaling pathway	10	9.25926	0.000127587	0.000154447	[CDK4, CHP, KRAS, MAPK14, MAPK9, NFATC1, PAK7, PPP3CA, RAF1, RASGRP1]	[AKT1, AKT2, AKT3, BCL10, CARD11, CBL, CBLB, CBLC, CD247, CD28, CD3D, CD3E, CD3G, CD4, CD40LG, CD8A, CD8B, CDC42, CDK4, CHP, CHP2, CHUK, CSF2, CTLA4, DLG1, FOS, FYN, GRAP2, GRB2, GSK3B, HRAS, ICOS, IFNG, IKBKB, IKBKG, IL10, IL2, IL4, IL5, ITK, JUN, KRAS, LAT, LCK, LCP2, MALT1, MAP2K1, MAP2K2, MAP2K7, MAP3K14, MAP3K7, MAP3K8, MAPK1, MAPK11, MAPK12, MAPK13, MAPK14, MAPK3, MAPK9, NCK1, NCK2, NFAT5, …
KEGG:04722	KEGG_15.03.2011	Neurotrophin signaling pathway	13	10.2362	3.93295e-06	8.22343e-06	[ABL1, BCL2, BDNF, GAB1, IRS1, IRS2, KRAS, MAPK14, MAPK7, MAPK9, RAF1, TRAF6, YWHAZ]	[ABL1, AKT1, AKT2, AKT3, ARHGDIA, ARHGDIB, ATF4, BAD, BAX, BCL2, BDNF, BRAF, CALM1, CALM2, CALM3, CALML3, CALML5, CALML6, CAMK2A, CAMK2B, CAMK2D, CAMK2G, CAMK4, CDC42, CRK, CRKL, CSK, FASLG, FOXO3, FRS2, GAB1, GRB2, GSK3B, HRAS, IKBKB, IRAK1, IRAK2, IRAK3, IRAK4, IRS1, IRS2, IRS4, JUN, KIDINS220, KRAS, MAGED1, MAP2K1, MAP2K2, MAP2K5, MAP2K7, MAP3K1, MAP3K3, MAP3K5, MAPK1, MAPK10, MAPK11, MAPK12, …
KEGG:05142	KEGG_15.03.2011	Chagas disease (American trypanosomiasis)	11	10.5769	1.65638e-05	2.53978e-05	[GNAI2, GNAI3, IL8, MAP2K4, MAPK14, MAPK9, SMAD2, TGFB2, TGFBR1, TGFBR2, TRAF6]	[ACE, ADCY1, AKT1, AKT2, AKT3, BDKRB2, C1QA, C1QB, C1QC, C3, CALR, CASP8, CCL2, CCL3, CCL3L1, CCL3L3, CCL5, CD247, CD3D, CD3E, CD3G, CFLAR, CHUK, FADD, FAS, FASLG, FOS, GNA11, GNA14, GNA15, GNAI1, GNAI2, GNAI3, GNAL, GNAO1, GNAQ, GNAS, IFNB1, IFNG, IFNGR1, IFNGR2, IKBKB, IKBKG, IL10, IL12A, IL12B, IL1B, IL2, IL6, IL8, IRAK1, IRAK4, JUN, MAP2K4, MAPK1, MAPK10, MAPK11, MAPK12, MAPK13, MAPK14, MAPK3…
KEGG:05145	KEGG_15.03.2011	Toxoplasmosis	12	9.02256	3.42407e-05	4.63256e-05	[BCL2, GNAI2, GNAI3, JAK1, JAK2, LAMC1, MAP3K7IP2, MAPK14, MAPK9, SOCS1, TGFB2, TRAF6]	[AKT1, AKT2, AKT3, ALOX5, BAD, BCL2, BCL2L1, BIRC2, BIRC3, CASP3, CASP8, CASP9, CCR5, CD40, CD40LG, CHUK, CIITA, CYCS, GNAI1, GNAI2, GNAI3, GNAO1, HLA-DMA, HLA-DMB, HLA-DOA, HLA-DOB, HLA-DPA1, HLA-DPB1, HLA-DQA1, HLA-DQA2, HLA-DQB1, HLA-DRA, HLA-DRB1, HLA-DRB3, HLA-DRB4, HLA-DRB5, HSPA1A, HSPA1B, HSPA1L, HSPA2, HSPA6, HSPA8, IFNG, IFNGR1, IFNGR2, IKBKB, IKBKG, IL10, IL10RA, IL10RB, IL12A, IL12B, …
KEGG:05160	KEGG_15.03.2011	Hepatitis C	10	7.40741	0.000781012	0.000816513	[CDKN1A, IKBKE, IL8, JAK1, KRAS, MAPK14, MAPK9, RAF1, SOCS3, TRAF6]	[100506658, AKT1, AKT2, AKT3, ARAF, BAD, BRAF, CD81, CDKN1A, CHUK, CLDN1, CLDN10, CLDN11, CLDN14, CLDN15, CLDN16, CLDN17, CLDN18, CLDN19, CLDN2, CLDN20, CLDN22, CLDN23, CLDN3, CLDN4, CLDN5, CLDN6, CLDN7, CLDN8, CLDN9, DDX58, EGF, EGFR, EIF2AK1, EIF2AK2, EIF2AK3, EIF2AK4, EIF2S1, EIF3E, GRB2, GSK3B, HRAS, IFIT1, IFIT1L, IFNA1, IFNA10, IFNA13, IFNA14, IFNA16, IFNA17, IFNA2, IFNA21, IFNA4, IFNA5, IF…
KEGG:05200	KEGG_15.03.2011	Pathways in cancer	33	10.0917	5.65187e-14	1.29993e-12	[ABL1, BCL2, CCND1, CDK4, CDK6, CDKN1A, CTNNB1, E2F1, E2F3, FGFR3, IGF1R, IL8, JAK1, KRAS, LAMC1, MAPK9, MET, MITF, PGF, PTEN, RAF1, RASSF5, RB1, RUNX1, RUNX1T1, SMAD2, TGFB2, TGFBR1, TGFBR2, TRAF6, VEGFA, WNT1, WNT3A]	[ABL1, AKT1, AKT2, AKT3, APC, APC2, APPL1, AR, ARAF, ARNT, ARNT2, AXIN1, AXIN2, BAD, BAX, BCL2, BCL2L1, BCR, BID, BIRC2, BIRC3, BIRC5, BMP2, BMP4, BRAF, BRCA2, CASP3, CASP8, CASP9, CBL, CBLB, CBLC, CCDC6, CCNA1, CCND1, CCNE1, CCNE2, CDC42, CDH1, CDK2, CDK4, CDK6, CDKN1A, CDKN1B, CDKN2A, CDKN2B, CEBPA, CHUK, CKS1B, COL4A1, COL4A2, COL4A4, COL4A5, COL4A6, CREBBP, CRK, CRKL, CSF1R, CSF2RA, CSF3R, CT…
KEGG:05210	KEGG_15.03.2011	Colorectal cancer	10	16.129	8.42874e-07	2.42326e-06	[BCL2, CCND1, CTNNB1, KRAS, MAPK9, RAF1, SMAD2, TGFB2, TGFBR1, TGFBR2]	[AKT1, AKT2, AKT3, APC, APC2, APPL1, ARAF, AXIN1, AXIN2, BAD, BAX, BCL2, BIRC5, BRAF, CASP3, CASP9, CCND1, CTNNB1, CYCS, DCC, FOS, GSK3B, JUN, KRAS, LEF1, MAP2K1, MAPK1, MAPK10, MAPK3, MAPK8, MAPK9, MLH1, MSH2, MSH3, MSH6, MYC, PIK3CA, PIK3CB, PIK3CD, PIK3CG, PIK3R1, PIK3R2, PIK3R3, PIK3R5, RAC1, RAC2, RAC3, RAF1, RALGDS, RHOA, SMAD2, SMAD3, SMAD4, TCF7, TCF7L1, TCF7L2, TGFB1, TGFB2, TGFB3, TGFBR…
KEGG:05212	KEGG_15.03.2011	Pancreatic cancer	16	22.8571	1.27012e-12	1.46064e-11	[CCND1, CDK4, CDK6, E2F1, E2F3, JAK1, KRAS, MAPK9, PGF, RAF1, RB1, SMAD2, TGFB2, TGFBR1, TGFBR2, VEGFA]	[AKT1, AKT2, AKT3, ARAF, ARHGEF6, BAD, BCL2L1, BRAF, BRCA2, CASP9, CCND1, CDC42, CDK4, CDK6, CDKN2A, CHUK, E2F1, E2F2, E2F3, EGF, EGFR, ERBB2, FIGF, IKBKB, IKBKG, JAK1, KRAS, MAP2K1, MAPK1, MAPK10, MAPK3, MAPK8, MAPK9, NFKB1, PGF, PIK3CA, PIK3CB, PIK3CD, PIK3CG, PIK3R1, PIK3R2, PIK3R3, PIK3R5, PLD1, RAC1, RAC2, RAC3, RAD51, RAF1, RALA, RALB, RALBP1, RALGDS, RB1, RELA, SMAD2, SMAD3, SMAD4, STAT1, …
KEGG:05214	KEGG_15.03.2011	Glioma	11	16.9231	1.38866e-07	5.3232e-07	[CCND1, CDK4, CDK6, CDKN1A, E2F1, E2F3, IGF1R, KRAS, PTEN, RAF1, RB1]	[AKT1, AKT2, AKT3, ARAF, BRAF, CALM1, CALM2, CALM3, CALML3, CALML5, CALML6, CAMK2A, CAMK2B, CAMK2D, CAMK2G, CCND1, CDK4, CDK6, CDKN1A, CDKN2A, E2F1, E2F2, E2F3, EGF, EGFR, FRAP1, GRB2, HRAS, IGF1, IGF1R, KRAS, MAP2K1, MAP2K2, MAPK1, MAPK3, MDM2, NRAS, PDGFA, PDGFB, PDGFRA, PDGFRB, PIK3CA, PIK3CB, PIK3CD, PIK3CG, PIK3R1, PIK3R2, PIK3R3, PIK3R5, PLCG1, PLCG2, PRKCA, PRKCB, PRKCG, PTEN, RAF1, RB1, S…
KEGG:05215	KEGG_15.03.2011	Prostate cancer	11	12.3596	3.60035e-06	8.2808e-06	[BCL2, CCND1, CDKN1A, CTNNB1, E2F1, E2F3, IGF1R, KRAS, PTEN, RAF1, RB1]	[AKT1, AKT2, AKT3, AR, ARAF, ATF4, BAD, BCL2, BRAF, CASP9, CCND1, CCNE1, CCNE2, CDK2, CDKN1A, CDKN1B, CHUK, CREB1, CREB3, CREB3L1, CREB3L2, CREB3L3, CREB3L4, CREB5, CREBBP, CTNNB1, E2F1, E2F2, E2F3, EGF, EGFR, EP300, ERBB2, FGFR1, FGFR2, FOXO1, FRAP1, GRB2, GSK3B, GSTP1, HRAS, HSP90AA1, HSP90AB1, HSP90B1, IGF1, IGF1R, IKBKB, IKBKG, INS, INSRR, KLK3, KRAS, LEF1, MAP2K1, MAP2K2, MAPK1, MAPK3, MDM2,…
KEGG:05218	KEGG_15.03.2011	Melanoma	13	18.3099	3.46086e-09	1.59199e-08	[CCND1, CDK4, CDK6, CDKN1A, E2F1, E2F3, IGF1R, KRAS, MET, MITF, PTEN, RAF1, RB1]	[AKT1, AKT2, AKT3, ARAF, BAD, BRAF, CCND1, CDH1, CDK4, CDK6, CDKN1A, CDKN2A, E2F1, E2F2, E2F3, EGF, EGFR, FGF1, FGF10, FGF11, FGF12, FGF13, FGF14, FGF16, FGF17, FGF18, FGF19, FGF2, FGF20, FGF21, FGF22, FGF23, FGF3, FGF4, FGF5, FGF6, FGF7, FGF8, FGF9, FGFR1, HGF, HRAS, IGF1, IGF1R, KRAS, MAP2K1, MAP2K2, MAPK1, MAPK3, MDM2, MET, MITF, NRAS, PDGFA, PDGFB, PDGFC, PDGFD, PDGFRA, PDGFRB, PIK3CA, PIK3CB…
KEGG:05219	KEGG_15.03.2011	Bladder cancer	13	30.9524	2.62633e-12	2.01352e-11	[CCND1, CDK4, CDKN1A, E2F1, E2F3, FGFR3, IL8, KRAS, PGF, RAF1, RB1, THBS1, VEGFA]	[ARAF, BRAF, CCND1, CDH1, CDK4, CDKN1A, CDKN2A, DAPK1, DAPK2, DAPK3, E2F1, E2F2, E2F3, EGF, EGFR, ERBB2, FGFR3, FIGF, HRAS, IL8, KRAS, MAP2K1, MAP2K2, MAPK1, MAPK3, MDM2, MMP1, MMP2, MMP9, MYC, NRAS, PGF, RAF1, RASSF1, RB1, RPS6KA5, THBS1, TP53, TYMP, VEGFA, VEGFB, VEGFC]
KEGG:05220	KEGG_15.03.2011	Chronic myeloid leukemia	14	19.1781	4.35116e-10	2.50192e-09	[ABL1, CCND1, CDK4, CDK6, CDKN1A, E2F1, E2F3, KRAS, RAF1, RB1, RUNX1, TGFB2, TGFBR1, TGFBR2]	[ABL1, AKT1, AKT2, AKT3, ARAF, BAD, BCL2L1, BCR, BRAF, CBL, CBLB, CBLC, CCND1, CDK4, CDK6, CDKN1A, CDKN1B, CDKN2A, CHUK, CRK, CRKL, CTBP1, CTBP2, E2F1, E2F2, E2F3, EVI1, GAB2, GRB2, HDAC1, HDAC2, HRAS, IKBKB, IKBKG, KRAS, MAP2K1, MAP2K2, MAPK1, MAPK3, MDM2, MYC, NFKB1, NFKBIA, NRAS, PIK3CA, PIK3CB, PIK3CD, PIK3CG, PIK3R1, PIK3R2, PIK3R3, PIK3R5, PTPN11, RAF1, RB1, RELA, RUNX1, SHC1, SHC2, SHC3, S…
KEGG:05222	KEGG_15.03.2011	Small cell lung cancer	10	11.7647	1.58995e-05	2.61206e-05	[BCL2, CCND1, CDK4, CDK6, E2F1, E2F3, LAMC1, PTEN, RB1, TRAF6]	[AKT1, AKT2, AKT3, APAF1, BCL2, BCL2L1, BIRC2, BIRC3, CASP9, CCND1, CCNE1, CCNE2, CDK2, CDK4, CDK6, CDKN1B, CDKN2B, CHUK, CKS1B, COL4A1, COL4A2, COL4A4, COL4A5, COL4A6, CYCS, E2F1, E2F2, E2F3, FHIT, FN1, IKBKB, IKBKG, ITGA2, ITGA2B, ITGA3, ITGA6, ITGAV, ITGB1, LAMA1, LAMA2, LAMA3, LAMA4, LAMA5, LAMB1, LAMB2, LAMB3, LAMB4, LAMC1, LAMC2, LAMC3, MAX, MYC, NFKB1, NFKBIA, NOS2, PIAS1, PIAS2, PIAS3, PI…
