# Supplementary material for: A Systematic Analysis on DNA Methylation and the Expression of Both mRNA and microRNA in Bladder Cancer
Source: PLoS One. 2011 Nov 30;6(11):e28223. doi: 10.1371/journal.pone.0028223 (PMC3227661; doi:10.1371/journal.pone.0028223)
Supplement: Table S9 — GO and KO terms enriched in multiple data types (methylation, mRNAs, and miRNAs) in bladder cancer. (XLS) [file pone.0028223.s009.xls]

## Sheet: Sheet1
Table S9. GO and KO terms enriched in multiple data types (methylation, mRNAs, and miRNAs) in bladder cancer
GO/KEGG ID	mRNA	miRNA	methylation	Description
GO:0030182	+	+	+	neuron differentiation
GO:0022008	+	+	+	neurogenesis
GO:0045596	+	+	+	negative regulation of cell differentiation
GO:0000904	+	+	+	cell morphogenesis involved in differentiation
GO:0060284	+	+	+	regulation of cell development
GO:0048699	+	+	+	generation of neurons
GO:0045597	+	+	+	positive regulation of cell differentiation
GO:0019199	+	+	+	transmembrane receptor protein kinase activity
KEGG:04360	+	+	+	axon guidance
GO:0045859	+	+	-	regulation of protein kinase activity
GO:0010647	+	+	-	positive regulation of cell communication
GO:0012502	+	+	-	induction of programmed cell death
GO:0035468	+	+	-	positive regulation of signaling pathway
GO:0032990	-	+	+	cell part morphogenesis
GO:0022612	+	+	-	gland morphogenesis
GO:0006916	+	+	-	anti-apoptosis
GO:0045860	+	+	-	positive regulation of protein kinase activity
GO:0045935	+	+	-	positive regulation of nucleobase, nucleoside, nucleotide and nucleic acid metabolic process
GO:0030334	+	+	-	regulation of cell migration
GO:2000147	+	+	-	positive regulation of cell motility
GO:0048858	-	+	+	cell projection morphogenesis
GO:0048812	-	+	+	neuron projection morphogenesis
GO:0060548	+	+	-	negative regulation of cell death
GO:0010740	+	+	-	positive regulation of intracellular protein kinase cascade
GO:0045137	+	+	-	development of primary sexual characteristics
GO:0043627	+	+	-	response to estrogen stimulus
GO:0051174	+	+	-	regulation of phosphorus metabolic process
GO:0045937	+	+	-	positive regulation of phosphate metabolic process
GO:0006468	+	+	-	protein phosphorylation
GO:0000902	+	+	-	cell morphogenesis
GO:0001934	+	+	-	positive regulation of protein phosphorylation
GO:0014706	+	+	-	striated muscle tissue development
GO:0010942	+	+	-	positive regulation of cell death
GO:0048545	+	+	-	response to steroid hormone stimulus
GO:0061138	+	+	-	morphogenesis of a branching epithelium
GO:0008361	+	+	-	regulation of cell size
GO:0007417	+	+	-	central nervous system development
GO:0031324	+	+	-	negative regulation of cellular metabolic process
GO:0001701	+	+	-	in utero embryonic development
GO:0010562	+	+	-	positive regulation of phosphorus metabolic process
GO:0031325	+	+	-	positive regulation of cellular metabolic process
GO:0008544	+	+	-	epidermis development
GO:0019220	+	+	-	regulation of phosphate metabolic process
GO:0043009	+	+	-	chordate embryonic development
GO:0043069	+	+	-	negative regulation of programmed cell death
GO:0051172	+	+	-	negative regulation of nitrogen compound metabolic process
GO:0009967	+	+	-	positive regulation of signal transduction
GO:0030324	+	+	-	lung development
GO:0048667	-	+	+	cell morphogenesis involved in neuron differentiation
GO:0033674	+	+	-	positive regulation of kinase activity
GO:0042325	+	+	-	regulation of phosphorylation
GO:0001525	+	+	-	angiogenesis
GO:0043549	+	+	-	regulation of kinase activity
GO:0002009	+	+	-	morphogenesis of an epithelium
GO:0001944	+	+	-	vasculature development
GO:0048754	+	+	-	branching morphogenesis of a tube
GO:0030879	+	+	-	mammary gland development
GO:0048534	+	+	-	hemopoietic or lymphoid organ development
GO:0001932	+	+	-	regulation of protein phosphorylation
GO:0050678	+	+	-	regulation of epithelial cell proliferation
GO:0051347	+	+	-	positive regulation of transferase activity
GO:0007584	+	+	-	response to nutrient
GO:0048732	+	+	-	gland development
GO:0051173	+	+	-	positive regulation of nitrogen compound metabolic process
GO:0048568	+	+	-	embryonic organ development
GO:0043065	+	+	-	positive regulation of apoptosis
GO:0030335	+	+	-	positive regulation of cell migration
GO:0048705	+	+	-	skeletal system morphogenesis
GO:0008284	+	+	-	positive regulation of cell proliferation
GO:0043066	+	+	-	negative regulation of apoptosis
GO:0010627	+	+	-	regulation of intracellular protein kinase cascade
GO:0042327	+	+	-	positive regulation of phosphorylation
GO:0009887	+	+	-	organ morphogenesis
GO:0031401	+	+	-	positive regulation of protein modification process
GO:0048562	+	+	-	embryonic organ morphogenesis
GO:0048514	+	+	-	blood vessel morphogenesis
GO:0045786	+	+	-	negative regulation of cell cycle
GO:0043067	+	+	-	regulation of programmed cell death
GO:0006917	+	+	-	induction of apoptosis
GO:0010604	+	+	-	positive regulation of macromolecule metabolic process
GO:0030323	+	+	-	respiratory tube development
GO:0045941	+	+	-	positive regulation of transcription
GO:0060562	+	+	-	epithelial tube morphogenesis
GO:0030855	+	+	-	epithelial cell differentiation
GO:0006357	+	+	-	regulation of transcription from RNA polymerase II promoter
GO:0042981	+	+	-	regulation of apoptosis
GO:0010628	+	+	-	positive regulation of gene expression
GO:0001568	+	+	-	blood vessel development
GO:0051338	+	+	-	regulation of transferase activity
GO:2000145	+	+	-	regulation of cell motility
GO:0048666	+	+	-	neuron development
GO:0072358	+	+	-	cardiovascular system development
GO:0045934	+	+	-	negative regulation of nucleobase, nucleoside, nucleotide and nucleic acid metabolic process
GO:0007507	+	+	-	heart development
GO:0008285	+	+	-	negative regulation of cell proliferation
GO:0031175	-	+	+	neuron projection development
GO:0010605	+	+	-	negative regulation of macromolecule metabolic process
GO:0051272	+	+	-	positive regulation of cellular component movement
GO:0043068	+	+	-	positive regulation of programmed cell death
GO:0004672	+	+	-	protein kinase activity
GO:0004713	+	+	-	protein tyrosine kinase activity
KEGG:05200	+	+	-	Pathways in cancer
KEGG:05222	+	+	-	Small cell lung cancer
KEGG:04010	+	+	-	MAPK signaling pathway
KEGG:04110	+	+	-	Cell cycle
KEGG:04510	+	+	-	Focal adhesion
"+" represents existence of enrichment; "-" represents inexistence of enrichment, respectively
